# Supplementary material for: FLOWERING LOCUS T indel variants confer vernalization-independent and photoperiod-insensitive flowering of yellow lupin (Lupinus luteus L.)
Source: Hortic Res. 2022 Aug 24;9:uhac180. doi: 10.1093/hr/uhac180 (PMC9627521; doi:10.1093/hr/uhac180)
Supplement: supp_data_uhac180 [file supp_data_uhac180.zip]

Archive with 2 entries (2 files):
- Supplementary Alignment File 1.txt
- Supplementary_Tables_S1_S17.xlsx
