# Supplementary material for: FLOWERING LOCUS T indel variants confer vernalization-independent and photoperiod-insensitive flowering of yellow lupin (Lupinus luteus L.)
Source: Hortic Res. 2022 Aug 24;9:uhac180. doi: 10.1093/hr/uhac180 (PMC9627521; doi:10.1093/hr/uhac180)
Supplement: supp_data_uhac180 [file supp_data_uhac180.zip › Supplementary Alignment File 1.txt]

LlutFTa1a alignments

>LlutFTa1a_PRH444/14
ACTTTCCTCACCTCTCTGCTGAAGGATCTCATTGCTACTTTCTTCTGAAGTTGCTTCATTTTGGAGAATCTGAGGTGAGAGTATCCTCTTCAGACTGGACTGCATTTCTTGCCAATTCCAGCTCTCATTCTCCATTACAATCACATCCCTACTTATGTGTACCTTGTTGTCCAATGGATTATACAACTTGTAGGCACCTGTAGGAATGATAACCAATAAAGATCATGGCTTCACTTTTGTCCTGAAGCTTAGACCTCTTTTGATCTGGAACATGCTTGTATGCCAAGGAACCAAACACTTTCAAGTGATTCACAGATGGTTTCTGCCCAGACCATGCTTCCAAGGGTACCTTGTCTTTCAATTGCTTTGTTGGACATCTATTTAGAATATAGACTGATGTAGATACAGCCTCACCCCAAAATCTTTGTGGTAGACCCTTTTCTTTGATCAAGCTTCTTGCCATGTCCATGATTGTTCTATTCCTTCTTTCTGCCAAACCATTGTGTTGAGGTGTGTATGGTGCTGTTATTTCATGTCCAATGCCATTCTCCTCACAATGTGATTCAAATGCATTGGATGTGAATTCTCCTCCACCATCTGTTCTGATTATCCTCAGCTTCCTTCCACTTTCTCTCTCAGCTCTGGCTTTGAATTTCAGAAAGCATTGGAATGCTTCATTCTTCTGCTTCATCACATATAGCCAGATCATTCTGCTGAATTCATCTATGAAGGTTATGAAGTATTTGTTCCCTGCAATTGTTGGAACTTCAAATGGACCACACACATCAGAGTGTACCACATCCAGAACACCTCTTGATCTCATGTTTGCTTGAGACTTAAAAGAGTTTCTGGATTGCTTTCCAGCCAAGCATACTTCACACCTATTATCTGCTAGTGCTAAAGATGGAATACCATGGACTAATTTGTCAGAACTAAGTTGATACAAGCTTCTATAGTTCAAGTGTCCATACCTGATATGCCAAAGCAGATTTTCTTCATTGAATTTCATCACTGCAAGACATTGTGCATCTGTGGCCTTTAGCCTCACCTGAAATGTTCTGTTCTTAGTGAGCAGACTCCTTAAGACAAGTTTCTTTTGTGCATCAAAGAGTTCAACTTGACCACTTCCCATCACTGCAGTGAAACCTTTCTGCACCAATTGTCCAATGCTAAGCAAATTGTACTTCATGCCAGGAACAAAAAGCACATCTGAGATTAGTGCTTGAGTTCCATTGCTTCTCTGAATCACAACATCACCTGCTCCTTCCACTTTCAATGTGTTGTCATTAGCAAACCTTACCTTGCTGGTTCTGCTTGGATCAAAACCAGTGAGCCATTCTTTGTGGCTAGTCATGTGGTTTGAGCATCCTGAATCAAGATACCATGATTCAGAATGAGCATCATCTGCAGGATTTGTTACCATCAGTGTTAGTGGTTCAGATTCTTGATCTTCATGAGTAGCAAATGCTTCCTTGTCATGCTGGTGCTTCTGCTTTGTCTTCTCAGCATTGCACTCATATGAGTAGTGACCATGCTTGTGGCAATTGTAGCACTCAATGCTTCTCTTGTCAAACTTTCTTTGCTTCAAGAATCTTTTGCCTCCACCTCTCTTGTCTGAGGATTCTTGCCAATCTGAATCAGAATTAGCAACTTTCTTTCCTCTAAACTTCTTGTTTTTCTTTCTTTCTTCATCTCTAAGTTGAAGTGCCTTCAATGCTTGTTCACTGCTCCTAATTGGATTTCTCTCCAAGAGTCTCATTTCATGTGCCTCCAGTGAACTTTGGAGTTCCTCCACCTTCATCATTGAGACATCTTTTGACTCTTCTATGGCAACAACAATATAATCAAATTTTGGAGGTACTGATCTCATGATCTTTTCAATGATCATGAGGTCTGTTATTGTTTCTCCACAACCTTTCATTTGATTAGTTAGAGTCAAAATCTTGTTGAAATACTCACTGATTCTATCATTCTCTTCCATGTGAGTTAACTCATACTGTTTTCTCAAGGCCTGCAGCTTCACCTTATTTATTTTGTCACTACCCATGTGGCTCCTTATCAAGACATCCCATGCCTCTTTTGCAGTGCTAGCATTCTGGATTTTTTCAAAATGTGTATCATCCACACATTGATGCAGCAAGAAGAGTGCCTTGTTATCCTTCTTCACAGCTTGCATATGCGCATTCTTCTGGATCTCAGTTGCATCAGCACTCAATACTGGGATTCCATTGTTGATAGCTTCACTCACCTCTTGAATGTTAAACATCACTTTCATCTGTGTGTGCCATCGATCCCAGTTTCTTCCAGTTAGAATCGGCAAGCTCGTTGATAGGAGGTTTGATTGTCCAACCATTACTTCAGAAAAAGTTGCAGCAGAAGTGTGAATTGAGAAGAGAGAAGAGAAGAGAGAAGAGAAGAGAGGAGTTGATCTTGGTTCTTGGAAGAGATTCCAGGATCGTTTTTGTGCTCTAGATACCAGTTTGTTGAAACAAGATTAAAGAAGATGAGATTAGAGAAGAGATAGCAAGAGTTTATGTATCAAAAGGATGCATCTTCATTCATAAACCAGACTTACTATTTATAGCAAGTGAGTAACAAACAAAACAGAATTTCAAAATATCCTAACTATAAAAGGCAAGTATACAAAAATCTGTTTTTTCTTATTACAAAACTAAATGCTTTGGAATAATTTCTTCTTCTTCTAACATGCCCGTGTGTGAAACACTCTCAAAGGATAAGCCAATGAAAATCAATTACAATAGGTGAAATAAGTGCTATTAAATATGATAGACCGATATACAATCAACAATATTTATTTCACTGTGTTATTGACTGTGCGATTCAAAGATTCAATAATGCTCAGTAAATAAAGTATTATTGATTCTCACACATTCAAAAACACTTACTTCATCAAGCATTGTTGAAAGTCATAGACTCAACTATATTTGTTTTAATGGGTGTTTTTGAATAGATTCTCACATATTTCAATGGAAAACCTCATGCTCTCGTTCATTTATGTGATAAAACTGAAAAAACATTCATATAATTCTAAAAATCGTCACATGACACTCACCTTCTCACAATTCTCACTTTTTTACGACATTCATTGAACTTATTTCTCATGAATAACGTTAAACTCAACTTTTCAGGGTGTTCAAATCCAGATCGGTCCAAAAACAAAACTGCAAACCGATCCAAAATAGACCGAAACCGTAAAAACCGAATGTATTTGGATCGTATCGTATTTATTTTTTCAGGACCAGTTGGCCCGGTCCGGTCTTCGGTTTCACCTATTGGATCTAGACTAATCCAGACCAGACCGATTAAGTGTAACCCTTTTAATGTTGCTGCTATATTACTGCCAAATCTATATTCCTATTGTTGTGTTACTATTAATGTTGCTACTATATTGTTGATGCTGCTATGTTACAAATACTTCTTTTGGTTGAATTACTAATTTGGTTTCCCTAGATCAATGCTTAATTTTTTAACAATATTGGTTACAATTTGGTTTTCCTAAAGCAATGCTTAATTTTTTAGCACTATTCGTTGCAATTTGGTTTCTATAAAACAATGCCTAATTTGATTGATAATGTCTGATTTTAATTTTTTACAAAAAAGAACCGATCCAAACCGAACCGAAACCGCATATAAAATTTGGTCCGGATTGGATCGGATACCTCAATATAAATATAACGGACCGGACCGAACCACATATTGACTATATGTTTGGATAAGATAACTTTTTGCTTAAAAATTGATCCAAATGAACCACGAACACCCATCTGTATTCATTCATACATTAATTTTTATGTTTACTATCCCATAACATTCACATTACAGAAAAGTTAAAAAATATTTTGAAGATGCAGAAAGTGAGTTTTCTATCCTAATTTTGCCCTTATAGTTTTTTTAAATTTTTATAGCATCCCTATGTCTTTCGTTTTTTTGTAAGTCTCACAATTTGGTATAGAAATTATTAAATAGTGTTGCAAATAAGTATAAGGAAAAAAGTTGTCGTATCCATAAGGACTTGCTGAATATTATCCTTTCAACTAATATTTATTATTTTAAGCTATTTTCAAATGAGTTTATATGATTGATGGCACAAAAATAGACAAATTGAATGTAATACTTTGATAAAAGTTGTTGGGAACAACTTTCTACTCACTATCAATATACACACAATTCAACAACACAACTTCACTTGGTAATGATTCTTCCATACAAATGACCTCAAATGTACTAAAAGTTGTTGGAACTTGCTTTGTTGGAAGTCATTAGTGGAAACTTTTGGATGTGAAATCTAAAAACTCTCAAGTCCCACATAGAAGAATTTTGAAGAAAAAACAACTCCCAAGTCCCATATAGGAGAGACGAGGAACTTGAAAAAAAAACTCAAGTTATAATCATTTTG----------------------------------------------------------AGAATTGGCACAAGTAGTCATATTATGATCATTTTGAGAATTGGCACTAGTAGCTATATTGTGGTAGATGTATTCAAGAGCGGTTCTTACACTGCAATAAAAGTTTGATAACAAAGATATGGGCTATTTTATCCTGGAGATGGTGTGGCTGATAGTCTACTTGCACATTTTGGACAGTGCTACGAAATGTCTTAAAGAGGGCGACATGGTCGTGACTCAACCAATAAGTATTATTTCATGTCATTTAGAATTGTTCTAAGCTACGGTAACAATAAAAGTTAATGCCTTAGTCAGTAGCTTATGCATTAGAGCTATATGTCTAGTAACTTTACATAATATGAAGAATTATGACTCAAAGTCATACCTCTATGTCTTATAGTGTGTGCATGTGA-----------------------------------------------------------------------------------------------------------------------------------------------------------------------------------------------------------------------------------------------------AATTAAGTAAAATACAACATTTCAACTGTATTAACTATTAATTTCTCGGTCATGTGAAGAACTTATCAAAATAGTTCTATGTGTAGCAACTAAATTAACAAGATGAAGATATATGAACCATTAAACATACCTCTATGTCTAGTAGCTTATGTTAACAAGTTTGAGATTTATAAGGTTATTGAATTAACTCTATGTCTAGCAACTAATACAGCAACATGCATAAAGTGACAATTTGATATAAATTTAGGTCTAGTAATTATACCAATTGATGAGCTATAAAAAGTGAGAAAAATACAAGGATTTCTCCAAGAATTTTGTTCAAAAAGTATATAATAAGATTATCAAACGCAAAGTAAGCATTAAGTGGATAAATAACTCAAAAGAATCCAAATTTCATGAATTAATATAAAATGAATCAATGTGCATATATCAATCTCATATCACACTCAAACCTAACAAATAAAGAATTTAGTTACTCATGATAACTAAATGCAAACACAAGCAGGGGAAAAGACAACTAATGGGTGATAGACTACAACTCCTATGATCTTTGACCAGCTCCTCGAATGCTTATACCTTGCTCACAAAACTCAAAATGAGCTAAACTCTCTTAAAAATTCAGAAAATAGTTATTACAAATGTATTGTTCGAAGTGTATGTTTAATAACTCAAATTAAACCCCTAAATAGTCTCTAAAATCTGGCTTCCACATTCAGCACATCGCTTCTGTATTGAGCATGTCACATCGAATATCCAATCTCAACCTTTTAGCGCACCAACTTGTATTGGACCCACATCTTGTGTTGAGCGCACCTCCCTTTTTTGTTGAGTGCAGGTTTGGCGCTTGCCACATCCGAAACATAGGCTAAAGGTTGAACTTCGTAATTAAATATGCCTAATGCAGGATTGCACTGGGCGCAAGTTTTCTTCTGCTAAGCATGGATTTGGAGCTAATCACAGATTAAAGCTCGATTCCTATATTGAGCCTAGTTGAACTTTGCCTAGAAACTTAGCTTTTTTTTGGTCATTCCTTTGTTTTAAGCCTACACAATCACTTTAATGATCATATTTGTCCATTTAACAAGTTTATATCATTTAAGAGCATAAAATCAATAATTTTAGTTGAGTGAAGAGCTAAAGTGCTACAAAATTGGTATATATTTTATGATCATTTTGACACTTAACAAAGTCTCAGTGTTGCTCACTATAGATTAGTTAGACTATAGTTAATGCTCACTATATTTTCTTGTCAATTCGTTTTAGGTAGTTTATCTCATACATTCCTAATATACTTAGAATTTAGCTACTATTGCCCTTGCTCTTATGGATCAAGACGAGGTTTTCTTTGTTGATAAAAAATTGTTAATGTCAATTGATTGACGAACGAATATGAGGATTGAGTAAAATCATTTTTTAGACTCACGGTTGAGCATCCCGAAAGTCCAAATATAATTGTATGTCCTTGTTTAAAATATTTTTAAACAAGGCAATTTAGTCTAACGGAGTTAAAAAATCATTTAGTATATCATGGAATTGATTAGAGTTACATATGTTGGACAAGACATTGTGATACACGAGATGGTGAGACAAAAGATGGGTGTAGTGCTAAGATCTTTACAAATGATATCAACCAATATGTATATGAGAGTGATCACTTCGAAAATATGGTCGAAGATGATCTTCAGAATTGTCCCAAGATGTATGAATGATTGGTATGTGATGCTGAGAAACTTTTCCATGATGGTTACGCTAAATTCACAAGATTAGTAGCGGGTCAAGGTTATAAGTTCTAATTTATTAATGGATGAATTGGTAAGAACTTTACTTGATGTCAAGTGTCAAAGATAGAAACCCCATACATGTAAATATGTCATACTTTGGATCATTGGACACATATGAGAATTGGATCACATAACATTTTAGGTGTTGGTATTTGGCTGCATGTGGGTTGATGACTTTCGAGTTGATGAGTTAGGATTCATGAAAGTGGATCTTAATAGGCAAGGATATAAAGATAAGTGTTTTATTAAAGCATGACAAGTACTTTATGTCGGTAACCTGAATGATATGAAATGGTCCATTCTTTTGAGTGACAAAATAATCATCAATATATTGATGACCAAGACCATAAAGATAATGATATTTAATGTATATGATCCATTATTAGGGACATTATAATTGTGTGAGAATGATCCAACTACATATAATGGTTTATATATATGAGTTGATCATGATTAGGGGATTTGAGTAAATCTATATTTTCTTCCAAAACATTGGGATGCATGCCTAAAGTTGAAATATTGTTATGTATGTCACTTTTAGATTCTAAATAGACAATGTATTTAGTATTATTGAATTGATATATAATTAATATAATAGTTTATATATGCATATACTATTTGATATTAGAACTGATGTATTAACGATACTATTATATCAAATATATTGTTGTTAGCTTCAACTGCACTTGCTAAAGCAGACAATGTTAAAAGTGTTATTATAATCAACAACATTCACTTAAATGAATATTGTTGAATATTCACTTTCTGCAATAATAATAGTCAAAAAGTTAAATTCTTCT-AAAAAAAATTTAAGGAATACCCTATACACACAATTATATGATTTCTGTAAATGCAGTTTCAAAATCAACAGTCCACATTTTTTTTTAAAATAATGAATATATGATGGAAATAATCTATTCATAAGCATTTTAGTGATTCAGCGAGGGAAATAATCTATTCATAAGCATTTTAGTGATATTTTTGTATAACAATTTTCTTTTATAATAAAGAAAAAAGAGCCCTTCAATTCTTTATGGCTCTTTACCCAATAAAATAGTTGTACTTGTGTGACATAAAAATACATTATTTAATTTGATCACGTATTATGAGAGATGTGTGTGTTAAAATAAATATGTACTTGTGTGACATTCATATATCTCCATAACTTTACTTGTGTGACATTAAAGAAAGATTTTGATATAATAGTGTCTTCTCATAGAGACAATTAATCACATGGACTAACATGAAAACAGTTTCAAAGAAAAAAGGAACATCTACATACGATTCGTGTTGTCAATGTTGAGCCACGTACGTTGGTCGAATTCCAAAATACTTATCCTAAGAGAACCAAATGAATCATTTTTAGTTTATGTTGGTGGAATCCTCTTCATGGGTCGAAAAAAAGTTAAAAGCGATCCAAGCAAACGATTATAAATAGCATCCTCAAGGTTGGTCTTGTATCAAAGCAAACGAGTATATAAATATTAGAAAAAAATCACTTTTTTTAAGAACAGCTTTTACTACCCACCATCATGGTTAGTCGTAGTAGAAACCCTCTTGTTGTTGGACGTGTAATTGGGGATGTATTAGACCCCTTTGAAAGTTCCATTACTATGAGAGTTACTTACAACAATAGAGAAGTTAGCAATGGTTGTGAGTTCAAACCTTCACATGTTGTGAATCAACCAAGAGTGAGTATTGGTGGAGATGATCTCAGGAACTTCTACACTCTGGTAATTAATTATGTAACTCATTATGTGGTTTGTAACTTCATCTCTAAAATTAATATTCATATACTTTGCTTTTAGAGAGGGAAATGTTTGAAAATTTTATTTTTTTATTCAAATTATGATGGATAGATAGTGAGTGAAAATACCTATCTTATATTGAACAAGGTGTAAGCAAGTTTTTTTTATAAGTAAAGATGTAAGCAAATTTGATGGTAAGTATTTGTGTAATATCAAAAATAAGTTTGAAACCTAAAGTTTATATCCTAGTAAAAAATGTCATAACATATGTCACTTGTATGTTGAATCAATATGTTATAATCCATCAATAAATTATTTTCTTTTAAGTTACTAATTAAATATATTGTGTTTTGACTAATCAGAAAGCTTTACAATATAAAATGATATATGAAATGGACACCAAATTTGTTTCCTCCTCTGACCTTTCTCTCAGCTTTAGGAAAAGATAAAAAGTGAAAATATTTATAACTCCTTAAGCAAGGTCTCGAGTCGAGTGTTGTGAATAAAAAAATTTGTTGGGAGAGTTAACTCCACATACTTGTAGATGTTCTCGGCTCAGACAAAATTGTTTAATCTTTTTTCTATTTTATTCCTTTTACTACAGGTGGTGGTGGACCCAGACGCACCTAGTCCAAGTGACCCAAATTTGAGGGAATACCTTCACTGGTGAGTAACAAATTGTTGTAAAACATTCACAAAAATATAAGT-ATTTTGTGTTTGGTAATACAAAAATATAAGTTTAAATACATTAATTGTACCATATTTAGAGATGTATATAATAATACACACTTTAGTTAGGTAAAAATATCATTTTTACCAATTCTAATCTCTCATCGGACTGTAGGTTGGTGACTGATATTCCAGCAACTACTGGGCCTAGTTTCGGTATGTATTTTCTAATAAGCAAAATATATTCAAAAGAGTTCAAGAATGCTCAACAAAATATACTCAAATCAGAAACTAAAAAGAAAACTAATTACACATTACCAGATATTTGAACATCACTGATCACTCTCTAAAATTAAAGTATTTACTTACTTGGTATAACATCGAGCTTTAAAACTATATTTTATTGGAATTGATTTCCTTTTTAGTATTGGACTCTCCAGTACTTGAAAATGTAAGGAGATGTTTTCTTAAATTATTTAATTTCAAAATAAATAAAAATATGTACCAATGAAAATGTTTTTTGCCATGTGTCATAATCTAACTTATGCATTAACCTATCTAGTAATAAAAGAAAATATTCTTGTATAAAATTGGTATGAGCAAATATATTTTATGAACTATATTAGTAGCTTATAATATTTGTATAAATTGATAAACAATAATTTTTTTATTTTCATATAAAAACTTAGATTGATTATAATAAAAGACAGTCATTGACATATTAACATATAATAGTTATATGCTACACTCTAAGATTAGGAATATACCATAATCTATAATGTATTTTTAATAAGCCAAAGATATTTTGAAGGTAGTAAATGGTTACTCCAACCCTTATACAATTAGTGGAAAATAGTAATTCAATTTCTAGCAACATGAATAGATAAAAGTAAAATGACTTATGCACCAATTACTAAAACCAATAAGATATAGAACTATTCCCCTTAGCTGGGAAATAAGACCTGGTATTATTGAAATCATAACTAATACGTAATTAGATAACTATTAATTCTCTAAATATGAAGATCTTGGAAACTTAACTGAATAGTGAATTCCAATTTTATTTGGGAGATGAGTTCCGAGTTTGTTCTTAATTTTTGAACTAAGAAGAAAATGGTTTGTTTATTAATATGATGCCAGCTTCATTACTTAGTTACTATTTAACAGTAAATATACATGGAAATGAATTATATAGTGATGATATTATAGAATGTCTCAATATCCATATCTTAAGCTTGATCTTTTTTCATTAACTTTTGAAGTTTGCTTAAAAAATAAATGATATGTAAGTCTAAATGAATATGCTGTCTATAATCTACAGATTCGCCCTCTAGACTATAAAATTAACGTAAGTATTATTTTAAGGAATTATATGGAGTCATTTAAATCTCAACCATTGATTTTTGAACCAATAATTCCTCAATTGAACCTCTTAAGTATTATATCCTTCATTGTAGAAAAGTAAAATCCAAAATCTACTGCTAAGAGCCATATAAGTAAAATGACATGATTTTAGTTTACAAACTTGATTGAATAAGGGATAAAGATAAATGACATGGTTCAAATTTTATTGAATTAAAACTTCAGTATCATGTTTAGTTGATTACATCCAAATATTTAAGACTTTTGATTGGTTACAACTATCCAATACACATTACCTACGAATGAAATGAATTTTACAACATTTCAGATATGTTTTGGTGGCTATCACATCATGCATATGAAAGACATATATCATTTTCAAACCATGTCTTTTGAAATTAAAAAGGCAATTGCATTTGATCCTAATGCATAGAGTATAGGCATCCAAGATATACATGTGGGCCATTTCATCTAAAAATAAAGATGACGTTTGAGTTTGATAATAGGCATCATATTCTGAATGGAAAGGATTAATTTATTCCTTCTACAATTGAGGGTTGCCAAAAATCATCTTAGTTTTTAAATTTAAAAAAAATGTATATGTAACTCATTCTTTGTTTATTTTTTCATGAAACTCTAAAATTAAATTTATTCCACTTATTTGGACACAACACAAAACAACACCACTCGCTTCATGTCATCGGGTCCTAGATCTGCTACTAAGTCGGAGAATACCATGAAATAAAAAACCTAAAATTTAAGTATCAAAATGCTCATAATAGTATGTTAGAGGGAGTAAATTCTTCAAAATATTGACTATAAAATG-----------AGATATCGTTTAATTTGTTATAAAATGATACATGCTAATCAATGAGTGTTAGTTTAAGTGGTACATGTTTGATTCTCTTCGAGCAAGATTTTGGTTTCGAGTCTTCTGGATGAAAAAAGTGTCTGTTGGGTGAGTTAGTCCCACATACCTGTGGATGTTCTCAGCTTGGACAAGATTGCTTCCGGTGCGAGCATACATGTGGAAAACAAAAAAAATGACACATGTTATCAACATGAAATTATACTTATATATACTAACTTCAAGTTTGTATTATTGGCATGTTCAGGTCATGAGGTTGTAAGTTATGAAAATCCAAGACCCTTGATGGGAATTCATCGCATAGTTTTTGTGCTATTTCGTCAACTGGGTAGAGAGACAGTGTATGCACCAGGGTGGCGCCAAAATTTCAACACAAGAGAATTTGCTGAACTTTACAATCTTGGATCACCAGTTTCAGCTGTTTATTTTAACATTCAGAGAGAGTCTGGTTCTGGTGGAAGAAGGTTATATTAATAATTAATGAAACACTTTATTTAGTTATAAAATAATAGGTAATTTAAGAAATAAAAGCTTGGTTAGTGGCATCATCAAGTATATTATATTTACATAATTTTATGTATATGTTTTTTCAATTGAAGTGTGTTATATATACGTGTAAACCATATACAATAAATTAATTATGCATGGCTAGGAATATTAGGAATGTCAACTCATATGTACTTGGAAGGTATATTTTATGATTATATCTTTACTTTTCCAATATAAAAAGATCTCTGAGAATGAATAGTTAAGAAATTTAGGCAGGTAGCTTTCAACTCGTATAATGTTGGTGGGTTTCAATTCCTTCTTGATTGTGTT------GACGTAGAAAATGTTCTGAAAATGATGATGGAACTTTTTCAAAAGTTCCAAAATGAAATAAATGGACCAAACGTAAAGGGA
>LlutFTa1a_Parys
ACTTTCCTCACCTCTCTGCTGAAGGATCTCATTGCTACTTTCTTCTGAAGTTGCTTCATTTTGGAGAATCTGAGGTGAGAGTATCCTCTTCAGACTGGACTGCATTTCTTGCCAATTCCAGCTCTCATTCTCCATTACAATCACATCCCTACTTATGTGTACCTTGTTGTCCAATGGATTATACAACTTGTAGGCACCTGTAGGAATGATAACCAATAAAGATCATGGCTTCACTTTTGTCCTGAAGCTTAGACCTCTTTTGATCTGGAACATGCTTGTATGCCAAGGAACCAAACACTTTCAAGTGATTCACAGATGGTTTCTGCCCAGACCATGCTTCCAAGGGTACCTTGTCTTTCAATTGCTTTGTTGGACATCTATTTAGAATATAGACTGATGTAGATACAGCCTCACCCCAAAATCTTTGTGGTAGACCCTTTTCTTTGATCAAGCTTCTTGCCATGTCCATGATTGTTCTATTCCTTCTTTCTGCCAAACCATTGTGTTGAGGTGTGTATGGTGCTGTTATTTCATGTCCAATGCCATTCTCCTCACAATGTGATTCAAATGCATTGGATGTGAATTCTCCTCCACCATCTGTTCTGATTATCCTCAGCTTCCTTCCACTTTCTCTCTCAGCTCTGGCTTTGAATTTCAGAAAGCATTGGAATGCTTCATTCTTCTGCTTCATCACATATAGCCAGATCATTCTGCTGAATTCATCTATGAAGGTTATGAAGTATTTGTTCCCTGCAATTGTTGGAACTTCAAATGGACCACACACATCAGAGTGTACCACATCCAGAACACCTCTTGATCTCATGTTTGCTTGAGACTTAAAAGAGTTTCTGGATTGCTTTCCAGCCAAGCATACTTCACACCTATTATCTGCTAGTGCTAAAGATGGAATACCATGGACTAATTTGTCAGAACTAAGTTGATACAAGCTTCTATAGTTCAAGTGTCCATACCTGATATGCCAAAGCAGATTTTCTTCATTGAATTTCATCACTGCAAGACATTGTGCATCTGTGGCCTTTAGCCTCACCTGAAATGTTCTGTTCTTAGTGAGCAGACTCCTTAAGACAAGTTTCTTTTGTGCATCAAAGAGTTCAACTTGACCACTTCCCATCACTGCAGTGAAACCTTTCTGCACCAATTGTCCAATGCTAAGCAAATTGTACTTCATGCCAGGAACAAAAAGCACATCTGAGATTAGTGCTTGAGTTCCATTGCTTCTCTGAATCACAACATCACCTGCTCCTTCCACTTTCAATGTGTTGTCATTAGCAAACCTTACCTTGCTGGTTCTGCTTGGATCAAAACCAGTGAGCCATTCTTTGTGGCTAGTCATGTGGTTTGAGCATCCTGAATCAAGATACCATGATTCAGAATGAGCATCATCTGCAGGATTTGTTACCATCAGTGTTAGTGGTTCAGATTCTTGATCTTCATGAGTAGCAAATGCTTCCTTGTCATGCTGGTGCTTCTGCTTTGTCTTCTCAGCATTGCACTCATATGAGTAGTGACCATGCTTGTGGCAATTGTAGCACTCAATGCTTCTCTTGTCAAACTTTCTTTGCTTCAAGAATCTTTTGCCTCCACCTCTCTTGTCTGAGGATTCTTGCCAATCTGAATCAGAATTAGCAACTTTCTTTCCTCTAAACTTCTTGTTTTTCTTTCTTTCTTCATCTCTAAGTTGAAGTGCCTTCAATGCTTGTTCACTGCTCCTAATTGGATTTCTCTCCAAGAGTCTCATTTCATGTGCCTCCAGTGAACTTTGGAGTTCCTCCACCTTCATCATTGAGACATCTTTTGACTCTTCTATGGCAACAACAATATAATCAAATTTTGGAGGTACTGATCTCATGATCTTTTCAATGATCATGAGGTCTGTTATTGTTTCTCCACAACCTTTCATTTGATTAGTTAGAGTCAAAATCTTGTTGAAATACTCACTGATTCTATCATTCTCTTCCATGTGAGTTAACTCATACTGTTTTCTCAAGGCCTGCAGCTTCACCTTATTTATTTTGTCACTACCCATGTGGCTCCTTATCAAGACATCCCATGCCTCTTTTGCAGTGCTAGCATTCTGGATTTTTTCAAAATGTGTATCATCCACACATTGATGCAGCAAGAAGAGTGCCTTGTTATCCTTCTTCACAGCTTGCATATGCGCATTCTTCTGGATCTCAGTTGCATCAGCACTCAATACTGGGATTCCATTGTTGATAGCTTCACTCACCTCTTGAATGTTAAACATCACTTTCATCTGTGTGTGCCATCGATCCCAGTTTCTTCCAGTTAGAATCGGCAAGCTCGTTGATAGGAGGTTTGATTGTCCAACCATTACTTCAGAAAAAGTTGCAGCAGAAGTGTGAATTGAGAAGAGAGAAGAGAAGAGAGAAGAGAAGAGAGGAGTTGATCTTGGTTCTTGGAAGAGATTCCAGGATCGTTTTTGTGCTCTAGATACCAGTTTGTTGAAACAAGATTAAAGAAGATGAGATTAGAGAAGAGATAGCAAGAGTTTATGTATCAAAAGGATGCATCTTCATTCATAAACCAGACTTACTATTTATAGCAAGTGAGTAACAAACAAAACAGAATTTCAAAATATCCTAACTATAAAAGGCAAGTATACAAAAATCTGTTTTTTCTTATTACAAAACTAAATGCTTTGGAATAATTTCTTCTTCTTCTAACATGCCCGTGTGTGAAACACTCTCAAAGGATAAGCCAATGAAAATCAATTACAATAGGTGAAATAAGTGCTATTAAATATGATAGACCGATATACAATCAACAATATTTATTTCACTGTGTTATTGACTGTGCGATTCAAAGATTCAATAATGCTCAGTAAATAAAGTATTATTGATTCTCACACATTCAAAAACACTTACTTCATCAAGCATTGTTGAAAGTCATAGACTCAACTATATTTGTTTTAATGGGTGTTTTTGAATAGATTCTCACATATTTCAATGGAAAACCTCATGCTCTCGTTCATTTATGTGATAAAACTGAAAAAACATTCATATAATTCTAAAAATCGTCACATGACACTCACCTTCTCACAATTCTCACTTTTTTACGACATTCATTGAACTTATTTCTCATGAATAACGTTAAACTCAACTTTTCAGGGTGTTCAAATCCAGATCGGTCCAAAAACAAAACTGCAAACCGATCCAAAATAGACCGAAACCGTAAAAACCGAATGTATTTGGATCGTATCGTATTTATTTTTTCAGGACCAGTTGGCCCGGTCCGGTCTTCGGTTTCACCTATTGGATCTAGACTAATCCAGACCAGACCGATTAAGTGTAACCCTTTTAATGTTGCTGCTATATTACTGCCAAATCTATATTCCTATTGTTGTGTTACTATTAATGTTGCTACTATATTGTTGATGCTGCTATGTTACAAATACTTCTTTTGGTTGAATTACTAATTTGGTTTCCCTAGATCAATGCTTAATTTTTTAACAATATTGGTTACAATTTGGTTTTCCTAAAGCAATGCTTAATTTTTTAGCACTATTCGTTGCAATTTGGTTTCTATAAAACAATGCCTAATTTGATTGATAATGTCTGATTTTAATTTTTTACAAAAAAGAACCGATCCAAACCGAACCGAAACCGCATATAAAATTTGGTCCGGATTGGATCGGATACCTCAATATAAATATAACGGACCGGACCGAACCACATATTGACTATATGTTTGGATAAGATAACTTTTTGCTTAAAAATTGATCCAAATGAACCACGAACACCCATCTGTATTCATTCATACATTAATTTTTATGTTTACTATCCCATAACATTCACATTACAGAAAAGTTAAAAAATATTTTGAAGATGCAGAAAGTGAGTTTTCTATCCTAATTTTGCCCTTATAGTTTTTTTAAATTTTTATAGCATCCCTATGTCTTTCGTTTTTTTGTAAGTCTCACAATTTGGTATAGAAATTATTAAATAGTGTTGCAAATAAGTATAAGGAAAAAAGTTGTCGTATCCATAAGGACTTGCTGAATATTATCCTTTCAACTAATATTTATTATTTTAAGCTATTTTCAAATGAGTTTATATGATTGATGGCACAAAAATAGACAAATTGAATGTAATACTTTGATAAAAGTTGTTGGGAACAACTTTCTACTCACTATCAATATACACACAATTCAACAACACAACTTCACTTGGTAATGATTCTTCCATACAAATGACCTCAAATGTACTAAAAGTTGTTGGAACTTGCTTTGTTGGAAGTCATTAGTGGAAACTTTTGGATGTGAAATCTAAAAACTCTCAAGTCCCACATAGAAGAATTTTGAAGAAAAAACAACTCCCAAGTCCCATATAGGAGAGACGAGGAACTTGAAAAAAAAACTCAAGTTATAATCATTTTG----------------------------------------------------------AGAATTGGCACAAGTAGTCATATTATGATCATTTTGAGAATTGGCACTAGTAGCTATATTGTGGTAGATGTATTCAAGAGCGGTTCTTACACTGCAATAAAAGTTTGATAACAAAGATATGGGCTATTTTATCCTGGAGATGGTGTGGCTGATAGTCTACTTGCACATTTTGGACAGTGCTACGAAATGTCTTAAAGAGGGCGACATGGTCGTGACTCAACCAATAAGTATTATTTCATGTCATTTAGAATTGTTCTAAGCTACGGTAACAATAAAAGTTAATGCCTTAGTCAGTAGCTTATGCATTAGAGCTATATGTCTAGTAACTTTACATAATATGAAGAATTATGACTCAAAGTCATACCTCTATGTCTTATAGTGTGTGCATGTGA-----------------------------------------------------------------------------------------------------------------------------------------------------------------------------------------------------------------------------------------------------AATTAAGTAAAATACAACATTTCAACTGTATTAACTATTAATTTCTCGGTCATGTGAAGAACTTATCAAAATAGTTCTATGTGTAGCAACTAAATTAACAAGATGAAGATATATGAACCATTAAACATACCTCTATGTCTAGTAGCTTATGTTAACAAGTTTGAGATTTATAAGGTTATTGAATTAACTCTATGTCTAGCAACTAATACAGCAACATGCATAAAGTGACAATTTGATATAAATTTAGGTCTAGTAATTATACCAATTGATGAGCTATAAAAAGTGAGAAAAATACAAGGATTTCTCCAAGAATTTTGTTCAAAAAGTATATAATAAGATTATCAAACGCAAAGTAAGCATTAAGTGGATAAATAACTCAAAAGAATCCAAATTTCATGAATTAATATAAAATGAATCAATGTGCATATATCAATCTCATATCACACTCAAACCTAACAAATAAAGAATTTAGTTACTCATGATAACTAAATGCAAACACAAGCAGGGGAAAAGACAACTAATGGGTGATAGACTACAACTCCTATGATCTTTGACCAGCTCCTCGAATGCTTATACCTTGCTCACAAAACTCAAAATGAGCTAAACTCTCTTAAAAATTCAGAAAATAGTTATTACAAATGTATTGTTCGAAGTGTATGTTTAATAACTCAAATTAAACCCCTAAATAGTCTCTAAAATCTGGCTTCCACATTCAGCACATCGCTTCTGTATTGAGCATGTCACATCGAATATCCAATCTCAACCTTTTAGCGCACCAACTTGTATTGGACCCACATCTTGTGTTGAGCGCACCTCCCTTTTTTGTTGAGTGCAGGTTTGGCGCTTGCCACATCCGAAACATAGGCTAAAGGTTGAACTTCGTAATTAAATATGCCTAATGCAGGATTGCACTGGGCGCAAGTTTTCTTCTGCTAAGCATGGATTTGGAGCTAATCACAGATTAAAGCTCGATTCCTATATTGAGCCTAGTTGAACTTTGCCTAGAAACTTAGCTTTTTTTTGGTCATTCCTTTGTTTTAAGCCTACACAATCACTTTAATGATCATATTTGTCCATTTAACAAGTTTATATCATTTAAGAGCATAAAATCAATAATTTTAGTTGAGTGAAGAGCTAAAGTGCTACAAAATTGGTATATATTTTATGATCATTTTGACACTTAACAAAGTCTCAGTGTTGCTCACTATAGATTAGTTAGACTATAGTTAATGCTCACTATATTTTCTTGTCAATTCGTTTTAGGTAGTTTATCTCATACATTCCTAATATACTTAGAATTTAGCTACTATTGCCCTTGCTCTTATGGATCAAGACGAGGTTTTCTTTGTTGATAAAAAATTGTTAATGTCAATTGATTGACGAACGAATATGAGGATTGAGTAAAATCATTTTTTAGACTCACGGTTGAGCATCCCGAAAGTCCAAATATAATTGTATGTCCTTGTTTAAAATATTTTTAAACAAGGCAATTTAGTCTAACGGAGTTAAAAAATCATTTAGTATATCATGGAATTGATTAGAGTTACATATGTTGGACAAGACATTGTGATACACGAGATGGTGAGACAAAAGATGGGTGTAGTGCTAAGATCTTTACAAATGATATCAACCAATATGTATATGAGAGTGATCACTTCGAAAATATGGTCGAAGATGATCTTCAGAATTGTCCCAAGATGTATGAATGATTGGTATGTGATGCTGAGAAACTTTTCCATGATGGTTACGCTAAATTCACAAGATTAGTAGCGGGTCAAGGTTATAAGTTCTAATTTATTAATGGATGAATTGGTAAGAACTTTACTTGATGTCAAGTGTCAAAGATAGAAACCCCATACATGTAAATATGTCATACTTTGGATCATTGGACACATATGAGAATTGGATCACATAACATTTTAGGTGTTGGTATTTGGCTGCATGTGGGTTGATGACTTTCGAGTTGATGAGTTAGGATTCATGAAAGTGGATCTTAATAGGCAAGGATATAAAGATAAGTGTTTTATTAAAGCATGACAAGTACTTTATGTCGGTAACCTGAATGATATGAAATGGTCCATTCTTTTGAGTGACAAAATAATCATCAATATATTGATGACCAAGACCATAAAGATAATGATATTTAATGTATATGATCCATTATTAGGGACATTATAATTGTGTGAGAATGATCCAACTACATATAATGGTTTATATATATGAGTTGATCATGATTAGGGGATTTGAGTAAATCTATATTTTCTTCCAAAACATTGGGATGCATGCCTAAAGTTGAAATATTGTTATGTATGTCACTTTTAGATTCTAAATAGACAATGTATTTAGTATTATTGAATTGATATATAATTAATATAATAGTTTATATATGCATATACTATTTGATATTAGAACTGATGTATTAACGATACTATTATATCAAATATATTGTTGTTAGCTTCAACTGCACTTGCTAAAGCAGACAATGTTAAAAGTGTTATTATAATCAACAACATTCACTTAAATGAATATTGTTGAATATTCACTTTCTGCAATAATAATAGTCAAAAAGTTAAATTCTTCT-AAAAAAAATTTAAGGAATACCCTATACACACAATTATATGATTTCTGTAAATGCAGTTTCAAAATCAACAGTCCACATTTTTTTTTAAAATAATGAATATATGATGGAAATAATCTATTCATAAGCATTTTAGTGATTCAGCGAGGGAAATAATCTATTCATAAGCATTTTAGTGATATTTTTGTATAACAATTTTCTTTTATAATAAAGAAAAAAGAGCCCTTCAATTCTTTATGGCTCTTTACCCAATAAAATAGTTGTACTTGTGTGACATAAAAATACATTATTTAATTTGATCACGTATTATGAGAGATGTGTGTGTTAAAATAAATATGTACTTGTGTGACATTCATATATCTCCATAACTTTACTTGTGTGACATTAAAGAAAGATTTTGATATAATAGTGTCTTCTCATAGAGACAATTAATCACATGGACTAACATGAAAACAGTTTCAAAGAAAAAAGGAACATCTACATACGATTCGTGTTGTCAATGTTGAGCCACGTACGTTGGTCGAATTCCAAAATACTTATCCTAAGAGAACCAAATGAATCATTTTTAGTTTATGTTGGTGGAATCCTCTTCATGGGTCGAAAAAAAGTTAAAAGCGATCCAAGCAAACGATTATAAATAGCATCCTCAAGGTTGGTCTTGTATCAAAGCAAACGAGTATATAAATATTAGAAAAAAATCACTTTTTTTAAGAACAGCTTTTACTACCCACCATCATGGTTAGTCGTAGTAGAAACCCTCTTGTTGTTGGACGTGTAATTGGGGATGTATTAGACCCCTTTGAAAGTTCCATTACTATGAGAGTTACTTACAACAATAGAGAAGTTAGCAATGGTTGTGAGTTCAAACCTTCACATGTTGTGAATCAACCAAGAGTGAGTATTGGTGGAGATGATCTCAGGAACTTCTACACTCTGGTAATTAATTATGTAACTCATTATGTGGTTTGTAACTTCATCTCTAAAATTAATATTCATATACTTTGCTTTTAGAGAGGGAAATGTTTGAAAATTTTATTTTTTTATTCAAATTATGATGGATAGATAGTGAGTGAAAATACCTATCTTATATTGAACAAGGTGTAAGCAAGTTTTTTTTATAAGTAAAGATGTAAGCAAATTTGATGGTAAGTATTTGTGTAATATCAAAAATAAGTTTGAAACCTAAAGTTTATATCCTAGTAAAAAATGTCATAACATATGTCACTTGTATGTTGAATCAATATGTTATAATCCATCAATAAATTATTTTCTTTTAAGTTACTAATTAAATATATTGTGTTTTGACTAATCAGAAAGCTTTACAATATAAAATGATATATGAAATGGACACCAAATTTGTTTCCTCCTCTGACCTTTCTCTCAGCTTTAGGAAAAGATAAAAAGTGAAAATATTTATAACTCCTTAAGCAAGGTCTCGAGTCGAGTGTTGTGAATAAAAAAATTTGTTGGGAGAGTTAACTCCACATACTTGTAGATGTTCTCGGCTCAGACAAAATTGTTTAATCTTTTTTCTATTTTATTCCTTTTACTACAGGTGGTGGTGGACCCAGACGCACCTAGTCCAAGTGACCCAAATTTGAGGGAATACCTTCACTGGTGAGTAACAAATTGTTGTAAAACATTCACAAAAATATAAGT-ATTTTGTGTTTGGTAATACAAAAATATAAGTTTAAATACATTAATTGTACCATATTTAGAGATGTATATAATAATACACACTTTAGTTAGGTAAAAATATCATTTTTACCAATTCTAATCTCTCATCGGACTGTAGGTTGGTGACTGATATTCCAGCAACTACTGGGCCTAGTTTCGGTATGTATTTTCTAATAAGCAAAATATATTCAAAAGAGTTCAAGAATGCTCAACAAAATATACTCAAATCAGAAACTAAAAAGAAAACTAATTACACATTACCAGATATTTGAACATCACTGATCACTCTCTAAAATTAAAGTATTTACTTACTTGGTATAACATCGAGCTTTAAAACTATATTTTATTGGAATTGATTTCCTTTTTAGTATTGGACTCTCCAGTACTTGAAAATGTAAGGAGATGTTTTCTTAAATTATTTAATTTCAAAATAAATAAAAATATGTACCAATGAAAATGTTTTTTGCCATGTGTCATAATCTAACTTATGCATTAACCTATCTAGTAATAAAAGAAAATATTCTTGTATAAAATTGGTATGAGCAAATATATTTTATGAACTATATTAGTAGCTTATAATATTTGTATAAATTGATAAACAATAATTTTTTTATTTTCATATAAAAACTTAGATTGATTATAATAAAAGACAGTCATTGACATATTAACATATAATAGTTATATGCTACACTCTAAGATTAGGAATATACCATAATCTATAATGTATTTTTAATAAGCCAAAGATATTTTGAAGGTAGTAAATGGTTACTCCAACCCTTATACAATTAGTGGAAAATAGTAATTCAATTTCTAGCAACATGAATAGATAAAAGTAAAATGACTTATGCACCAATTACTAAAACCAATAAGATATAGAACTATTCCCCTTAGCTGGGAAATAAGACCTGGTATTATTGAAATCATAACTAATACGTAATTAGATAACTATTAATTCTCTAAATATGAAGATCTTGGAAACTTAACTGAATAGTGAATTCCAATTTTATTTGGGAGATGAGTTCCGAGTTTGTTCTTAATTTTTGAACTAAGAAGAAAATGGTTTGTTTATTAATATGATGCCAGCTTCATTACTTAGTTACTATTTAACAGTAAATATACATGGAAATGAATTATATAGTGATGATATTATAGAATGTCTCAATATCCATATCTTAAGCTTGATCTTTTTTCATTAACTTTTGAAGTTTGCTTAAAAAATAAATGATATGTAAGTCTAAATGAATATGCTGTCTATAATCTACAGATTCGCCCTCTAGACTATAAAATTAACGTAAGTATTATTTTAAGGAATTATATGGAGTCATTTAAATCTCAACCATTGATTTTTGAACCAATAATTCCTCAATTGAACCTCTTAAGTATTATATCCTTCATTGTAGAAAAGTAAAATCCAAAATCTACTGCTAAGAGCCATATAAGTAAAATGACATGATTTTAGTTTACAAACTTGATTGAATAAGGGATAAAGATAAATGACATGGTTCAAATTTTATTGAATTAAAACTTCAGTATCATGTTTAGTTGATTACATCCAAATATTTAAGACTTTTGATTGGTTACAACTATCCAATACACATTACCTACGAATGAAATGAATTTTACAACATTTCAGATATGTTTTGGTGGCTATCACATCATGCATATGAAAGACATATATCATTTTCAAACCATGTCTTTTGAAATTAAAAAGGCAATTGCATTTGATCCTAATGCATAGAGTATAGGCATCCAAGATATACATGTGGGCCATTTCATCTAAAAATAAAGATGACGTTTGAGTTTGATAATAGGCATCATATTCTGAATGGAAAGGATTAATTTATTCCTTCTACAATTGAGGGTTGCCAAAAATCATCTTAGTTTTTAAATTTAAAAAAAATGTATATGTAACTCATTCTTTGTTTATTTTTTCATGAAACTCTAAAATTAAATTTATTCCACTTATTTGGACACAACACAAAACAACACCACTCGCTTCATGTCATCGGGTCCTAGATCTGCTACTAAGTCGGAGAATACCATGAAATAAAAAACCTAAAATTTAAGTATCAAAATGCTCATAATAGTATGTTAGAGGGAGTAAATTCTTCAAAATATTGACTATAAAATG-----------AGATATCGTTTAATTTGTTATAAAATGATACATGCTAATCAATGAGTGTTAGTTTAAGTGGTACATGTTTGATTCTCTTCGAGCAAGATTTTGGTTTCGAGTCTTCTGGATGAAAAAAGTGTCTGTTGGGTGAGTTAGTCCCACATACCTGTGGATGTTCTCAGCTTGGACAAGATTGCTTCCGGTGCGAGCATACATGTGGAAAACAAAAAAAATGACACATGTTATCAACATGAAATTATACTTATATATACTAACTTCAAGTTTGTATTATTGGCATGTTCAGGTCATGAGGTTGTAAGTTATGAAAATCCAAGACCCTTGATGGGAATTCATCGCATAGTTTTTGTGCTATTTCGTCAACTGGGTAGAGAGACAGTGTATGCACCAGGGTGGCGCCAAAATTTCAACACAAGAGAATTTGCTGAACTTTACAATCTTGGATCACCAGTTTCAGCTGTTTATTTTAACATTCAGAGAGAGTCTGGTTCTGGTGGAAGAAGGTTATATTAATAATTAATGAAACACTTTATTTAGTTATAAAATAATAGGTAATTTAAGAAATAAAAGCTTGGTTAGTGGCATCATCAAGTATATTATATTTACATAATTTTATGTATATGTTTTTTCAATTGAAGTGTGTTATATATACGTGTAAACCATATACAATAAATTAATTATGCATGGCTAGGAATATTAGGAATGTCAACTCATATGTACTTGGAAGGTATATTTTATGATTATATCTTTACTTTTCCAATATAAAAAGATCTCTGAGAATGAATAGTTAAGAAATTTAGGCAGGTAGCTTTCAACTCGTATAATGTTGGTGGGTTTCAATTCCTTCTTGATTGTGTT------GACGTAGAAAATGTTCTGAAAATGATGATGGAACTTTTTCAAAAGTTCCAAAATGAAATAAATGGACCAAACGTAAAGGGA
>LlutFTa1a_Wodjil
ACTTTCCTCACCTCTCTGCTGAAGGATCTCATTGCTACTTTCTTCTGAAGTTGCTTCATTTTGGAGAATCTGAGGTGAGAGTATCCTCTTCAGACTGGACTGCATTTCTTGCCAATTCCAGCTCTCATTCTCCATTACAATCACATCCCTACTTATGTGTACCTTGTTGTCCAATGGATTATACAACTTGTAGGCACCTGTAGGAATGATAACCAATAAAGATCATGGCTTCACTTTTGTCCTGAAGCTTAGACCTCTTTTGATCTGGAACATGCTTGTATGCCAAGGAACCAAACACTTTCAAGTGATTCACAGATGGTTTCTGCCCAGACCATGCTTCCAAGGGTACCTTGTCTTTCAATTGCTTTGTTGGACATCTATTTAGAATATAGACTGATGTAGATACAGCCTCACCCCAAAATCTTTGTGGTAGACCCTTTTCTTTGATCAAGCTTCTTGCCATGTCCATGATTGTTCTATTCCTTCTTTCTGCCAAACCATTGTGTTGAGGTGTGTATGGTGCTGTTATTTCATGTCCAATGCCATTCTCCTCACAATGTGATTCAAATGCATTGGATGTGAATTCTCCTCCACCATCTGTTCTGATTATCCTCAGCTTCCTTCCACTTTCTCTCTCAGCTCTGGCTTTGAATTTCAGAAAGCATTGGAATGCTTCATTCTTCTGCTTCATCACATATAGCCAGATCATTCTGCTGAATTCATCTATGAAGGTTATGAAGTATTTGTTCCCTGCAATTGTTGGAACTTCAAATGGACCACACACATCAGAGTGTACCACATCCAGAACACCTCTTGATCTCATGTTTGCTTGAGACTTAAAAGAGTTTCTGGATTGCTTTCCAGCCAAGCATACTTCACACCTATTATCTGCTAGTGCTAAAGATGGAATACCATGGACTAATTTGTCAGAACTAAGTTGATACAAGCTTCTATAGTTCAAGTGTCCATACCTGATATGCCAAAGCAGATTTTCTTCATTGAATTTCATCACTGCAAGACATTGTGCATCTGTGGCCTTTAGCCTCACCTGAAATGTTCTGTTCTTAGTGAGCAGACTCCTTAAGACAAGTTTCTTTTGTGCATCAAAGAGTTCAACTTGACCACTTCCCATCACTGCAGTGAAACCTTTCTGCACCAATTGTCCAATGCTAAGCAAATTGTACTTCATGCCAGGAACAAAAAGCACATCTGAGATTAGTGCTTGAGTTCCATTGCTTCTCTGAATCACAACATCACCTGCTCCTTCCACTTTCAATGTGTTGTCATTAGCAAACCTTACCTTGCTGGTTCTGCTTGGATCAAAACCAGTGAGCCATTCTTTGTGGCTAGTCATGTGGTTTGAGCATCCTGAATCAAGATACCATGATTCAGAATGAGCATCATCTGCAGGATTTGTTACCATCAGTGTTAGTGGTTCAGATTCTTGATCTTCATGAGTAGCAAATGCTTCCTTGTCATGCTGGTGCTTCTGCTTTGTCTTCTCAGCATTGCACTCATATGAGTAGTGACCATGCTTGTGGCAATTGTAGCACTCAATGCTTCTCTTGTCAAACTTTCTTTGCTTCAAGAATCTTTTGCCTCCACCTCTCTTGTCTGAGGATTCTTGCCAATCTGAATCAGAATTAGCAACTTTCTTTCCTCTAAACTTCTTGTTTTTCTTTCTTTCTTCATCTCTAAGTTGAAGTGCCTTCAATGCTTGTTCACTGCTCCTAATTGGATTTCTCTCCAAGAGTCTCATTTCATGTGCCTCCAGTGAACTTTGGAGTTCCTCCACCTTCATCATTGAGACATCTTTTGACTCTTCTATGGCAACAACAATATAATCAAATTTTGGAGGTACTGATCTCATGATCTTTTCAATGATCATGAGGTCTGTTATTGTTTCTCCACAACCTTTCATTTGATTAGTTAGAGTCAAAATCTTGTTGAAATACTCACTGATTCTATCATTCTCTTCCATGTGAGTTAACTCATACTGTTTTCTCAAGGCCTGCAGCTTCACCTTATTTATTTTGTCACTACCCATGTGGCTCCTTATCAAGACATCCCATGCCTCTTTTGCAGTGCTAGCATTCTGGATTTTTTCAAAATGTGTATCATCCACACATTGATGCAGCAAGAAGAGTGCCTTGTTATCCTTCTTCACAGCTTGCATATGCGCATTCTTCTGGATCTCAGTTGCATCAGCACTCAATACTGGGATTCCATTGTTGATAGCTTCACTCACCTCTTGAATGTTAAACATCACTTTCATCTGTGTGTGCCATCGATCCCAGTTTCTTCCAGTTAGAATCGGCAAGCTCGTTGATAGGAGGTTTGATTGTCCAACCATTACTTCAGAAAAAGTTGCAGCAGAAGTGTGAATTGAGAAGAGAGAAGAGAAGAGAGAAGAGAAGAGAGGAGTTGATCTTGGTTCTTGGAAGAGATTCCAGGATCGTTTTTGTGCTCTAGATACCAGTTTGTTGAAACAAGATTAAAGAAGATGAGATTAGAGAAGAGATAGCAAGAGTTTATGTATCAAAAGGATGCATCTTCATTCATAAACCAGACTTACTATTTATAGCAAGTGAGTAACAAACAAAACAGAATTTCAAAATATCCTAACTATAAAAGGCAAGTATACAAAAATCTGTTTTTTCTTATTACAAAACTAAATGCTTTGGAATAATTTCTTCTTCTTCTAACATGCCCGTGTGTGAAACACTCTCAAAGGATAAGCCAATGAAAATCAATTACAATAGGTGAAATAAGTGCTATTAAATATGATAGACCGATATACAATCAACAATATTTATTTCACTGTGTTATTGACTGTGCGATTCAAAGATTCAATAATGCTCAGTAAATAAAGTATTATTGATTCTCACACATTCAAAAACACTTACTTCATCAAGCATTGTTGAAAGTCATAGACTCAACTATATTTGTTTTAATGGGTGTTTTTGAATAGATTCTCACATATTTCAATGGAAAACCTCATGCTCTCGTTCATTTATGTGATAAAACTGAAAAAACATTCATATAATTCTAAAAATCGTCACATGACACTCACCTTCTCACAATTCTCACTTTTTTACGACATTCATTGAACTTATTTCTCATGAATAACGTTAAACTCAACTTTTCAGGGTGTTCAAATCCAGATCGGTCCAAAAACAAAACTGCAAACCGATCCAAAATAGACCGAAACCGTAAAAACCGAATGTATTTGGATCGTATCGTATTTATTTTTTCAGGACCAGTTGGCCCGGTCCGGTCTTCGGTTTCACCTATTGGATCTAGACTAATCCAGACCAGACCGATTAAGTGTAACCCTTTTAATGTTGCTGCTATATTACTGCCAAATCTATATTCCTATTGTTGTGTTACTATTAATGTTGCTACTATATTGTTGATGCTGCTATGTTACAAATACTTCTTTTGGTTGAATTACTAATTTGGTTTCCCTAGATCAATGCTTAATTTTTTAACAATATTGGTTACAATTTGGTTTTCCTAAAGCAATGCTTAATTTTTTAGCACTATTCGTTGCAATTTGGTTTCTATAAAACAATGCCTAATTTGATTGATAATGTCTGATTTTAATTTTTTACAAAAAAGAACCGATCCAAACCGAACCGAAACCGCATATAAAATTTGGTCCGGATTGGATCGGATACCTCAATATAAATATAACGGACCGGACCGAACCACATATTGACTATATGTTTGGATAAGATAACTTTTTGCTTAAAAATTGATCCAAATGAACCACGAACACCCATCTGTATTCATTCATACATTAATTTTTATGTTTACTATCCCATAACATTCACATTACAGAAAAGTTAAAAAATATTTTGAAGATGCAGAAAGTGAGTTTTCTATCCTAATTTTGCCCTTATAGTTTTTTTAAATTTTTATAGCATCCCTATGTCTTTCGTTTTTTTGTAAGTCTCACAATTTGGTATAGAAATTATTAAATAGTGTTGCAAATAAGTATAAGGAAAAAAGTTGTCGTATCCATAAGGACTTGCTGAATATTATCCTTTCAACTAATATTTATTATTTTAAGCTATTTTCAAATGAGTTTATATGATTGATGGCACAAAAATAGACAAATTGAATGTAATACTTTGATAAAAGTTGTTGGGAACAACTTTCTACTCACTATCAATATACACACAATTCAACAACACAACTTCACTTGGTAATGATTCTTCCATACAAATGACCTCAAATGTACTAAAAGTTGTTGGAACTTGCTTTGTTGGAAGTCATTAGTGGAAACTTTTGGATGTGAAATCTAAAAACTCTCAAGTCCCACATAGAAGAATTTTGAAGAAAAAACAACTCCCAAGTCCCATATAGGAGAGACGAGGAACTTGAAAAAAAAACTCAAGTTATAATCATTTTG----------------------------------------------------------AGAATTGGCACAAGTAGTCATATTATGATCATTTTGAGAATTGGCACTAGTAGCTATATTGTGGTAGATGTATTCAAGAGCGGTTCTTACACTGCAATAAAAGTTTGATAACAAAGATATGGGCTATTTTATCCTGGAGATGGTGTGGCTGATAGTCTACTTGCACATTTTGGACAGTGCTACGAAATGTCTTAAAGAGGGCGACATGGTCGTGACTCAACCAATAAGTATTATTTCATGTCATTTAGAATTGTTCTAAGCTACGGTAACAATAAAAGTTAATGCCTTAGTCAGTAGCTTATGCATTAGAGCTATATGTCTAGTAACTTTACATAATATGAAGAATTATGACTCAAAGTCATACCTCTATGTCTTATAGTGTGTGCATGTGA-----------------------------------------------------------------------------------------------------------------------------------------------------------------------------------------------------------------------------------------------------AATTAAGTAAAATACAACATTTCAACTGTATTAACTATTAATTTCTCGGTCATGTGAAGAACTTATCAAAATAGTTCTATGTGTAGCAACTAAATTAACAAGATGAAGATATATGAACCATTAAACATACCTCTATGTCTAGTAGCTTATGTTAACAAGTTTGAGATTTATAAGGTTATTGAATTAACTCTATGTCTAGCAACTAATACAGCAACATGCATAAAGTGACAATTTGATATAAATTTAGGTCTAGTAATTATACCAATTGATGAGCTATAAAAAGTGAGAAAAATACAAGGATTTCTCCAAGAATTTTGTTCAAAAAGTATATAATAAGATTATCAAACGCAAAGTAAGCATTAAGTGGATAAATAACTCAAAAGAATCCAAATTTCATGAATTAATATAAAATGAATCAATGTGCATATATCAATCTCATATCACACTCAAACCTAACAAATAAAGAATTTAGTTACTCATGATAACTAAATGCAAACACAAGCAGGGGAAAAGACAACTAATGGGTGATAGACTACAACTCCTATGATCTTTGACCAGCTCCTCGAATGCTTATACCTTGCTCACAAAACTCAAAATGAGCTAAACTCTCTTAAAAATTCAGAAAATAGTTATTACAAATGTATTGTTCGAAGTGTATGTTTAATAACTCAAATTAAACCCCTAAATAGTCTCTAAAATCTGGCTTCCACATTCAGCACATCGCTTCTGTATTGAGCATGTCACATCGAATATCCAATCTCAACCTTTTAGCGCACCAACTTGTATTGGACCCACATCTTGTGTTGAGCGCACCTCCCTTTTTTGTTGAGTGCAGGTTTGGCGCTTGCCACATCCGAAACATAGGCTAAAGGTTGAACTTCGTAATTAAATATGCCTAATGCAGGATTGCACTGGGCGCAAGTTTTCTTCTGCTAAGCATGGATTTGGAGCTAATCACAGATTAAAGCTCGATTCCTATATTGAGCCTAGTTGAACTTTGCCTAGAAACTTAGCTTTTTTTTGGTCATTCCTTTGTTTTAAGCCTACACAATCACTTTAATGATCATATTTGTCCATTTAACAAGTTTATATCATTTAAGAGCATAAAATCAATAATTTTAGTTGAGTGAAGAGCTAAAGTGCTACAAAATTGGTATATATTTTATGATCATTTTGACACTTAACAAAGTCTCAGTGTTGCTCACTATAGATTAGTTAGACTATAGTTAATGCTCACTATATTTTCTTGTCAATTCGTTTTAGGTAGTTTATCTCATACATTCCTAATATACTTAGAATTTAGCTACTATTGCCCTTGCTCTTATGGATCAAGACGAGGTTTTCTTTGTTGATAAAAAATTGTTAATGTCAATTGATTGACGAACGAATATGAGGATTGAGTAAAATCATTTTTTAGACTCACGGTTGAGCATCCCGAAAGTCCAAATATAATTGTATGTCCTTGTTTAAAATATTTTTAAACAAGGCAATTTAGTCTAACGGAGTTAAAAAATCATTTAGTATATCATGGAATTGATTAGAGTTACATATGTTGGACAAGACATTGTGATACACGAGATGGTGAGACAAAAGATGGGTGTAGTGCTAAGATCTTTACAAATGATATCAACCAATATGTATATGAGAGTGATCACTTCGAAAATATGGTCGAAGATGATCTTCAGAATTGTCCCAAGATGTATGAATGATTGGTATGTGATGCTGAGAAACTTTTCCATGATGGTTACGCTAAATTCACAAGATTAGTAGCGGGTCAAGGTTATAAGTTCTAATTTATTAATGGATGAATTGGTAAGAACTTTACTTGATGTCAAGTGTCAAAGATAGAAACCCCATACATGTAAATATGTCATACTTTGGATCATTGGACACATATGAGAATTGGATCACATAACATTTTAGGTGTTGGTATTTGGCTGCATGTGGGTTGATGACTTTCGAGTTGATGAGTTAGGATTCATGAAAGTGGATCTTAATAGGCAAGGATATAAAGATAAGTGTTTTATTAAAGCATGACAAGTACTTTATGTCGGTAACCTGAATGATATGAAATGGTCCATTCTTTTGAGTGACAAAATAATCATCAATATATTGATGACCAAGACCATAAAGATAATGATATTTAATGTATATGATCCATTATTAGGGACATTATAATTGTGTGAGAATGATCCAACTACATATAATGGTTTATATATATGAGTTGATCATGATTAGGGGATTTGAGTAAATCTATATTTTCTTCCAAAACATTGGGATGCATGCCTAAAGTTGAAATATTGTTATGTATGTCACTTTTAGATTCTAAATAGACAATGTATTTAGTATTATTGAATTGATATATAATTAATATAATAGTTTATATATGCATATACTATTTGATATTAGAACTGATGTATTAACGATACTATTATATCAAATATATTGTTGTTAGCTTCAACTGCACTTGCTAAAGCAGACAATGTTAAAAGTGTTATTATAATCAACAACATTCACTTAAATGAATATTGTTGAATATTCACTTTCTGCAATAATAATAGTCAAAAAGTTAAATTCTTCT-AAAAAAAATTTAAGGAATACCCTATACACACAATTATATGATTTCTGTAAATGCAGTTTCAAAATCAACAGTCCACATTTTTTTTTAAAATAATGAATATATGATGGAAATAATCTATTCATAAGCATTTTAGTGATTCAGCGAGGGAAATAATCTATTCATAAGCATTTTAGTGATATTTTTGTATAACAATTTTCTTTTATAATAAAGAAAAAAGAGCCCTTCAATTCTTTATGGCTCTTTACCCAATAAAATAGTTGTACTTGTGTGACATAAAAATACATTATTTAATTTGATCACGTATTATGAGAGATGTGTGTGTTAAAATAAATATGTACTTGTGTGACATTCATATATCTCCATAACTTTACTTGTGTGACATTAAAGAAAGATTTTGATATAATAGTGTCTTCTCATAGAGACAATTAATCACATGGACTAACATGAAAACAGTTTCAAAGAAAAAAGGAACATCTACATACGATTCGTGTTGTCAATGTTGAGCCACGTACGTTGGTCGAATTCCAAAATACTTATCCTAAGAGAACCAAATGAATCATTTTTAGTTTATGTTGGTGGAATCCTCTTCATGGGTCGAAAAAAAGTTAAAAGCGATCCAAGCAAACGATTATAAATAGCATCCTCAAGGTTGGTCTTGTATCAAAGCAAACGAGTATATAAATATTAGAAAAAAATCACTTTTTTTAAGAACAGCTTTTACTACCCACCATCATGGTTAGTCGTAGTAGAAACCCTCTTGTTGTTGGACGTGTAATTGGGGATGTATTAGACCCCTTTGAAAGTTCCATTACTATGAGAGTTACTTACAACAATAGAGAAGTTAGCAATGGTTGTGAGTTCAAACCTTCACATGTTGTGAATCAACCAAGAGTGAGTATTGGTGGAGATGATCTCAGGAACTTCTACACTCTGGTAATTAATTATGTAACTCATTATGTGGTTTGTAACTTCATCTCTAAAATTAATATTCATATACTTTGCTTTTAGAGAGGGAAATGTTTGAAAATTTTATTTTTTTATTCAAATTATGATGGATAGATAGTGAGTGAAAATACCTATCTTATATTGAACAAGGTGTAAGCAAGTTTTTTTTATAAGTAAAGATGTAAGCAAATTTGATGGTAAGTATTTGTGTAATATCAAAAATAAGTTTGAAACCTAAAGTTTATATCCTAGTAAAAAATGTCATAACATATGTCACTTGTATGTTGAATCAATATGTTATAATCCATCAATAAATTATTTTCTTTTAAGTTACTAATTAAATATATTGTGTTTTGACTAATCAGAAAGCTTTACAATATAAAATGATATATGAAATGGACACCAAATTTGTTTCCTCCTCTGACCTTTCTCTCAGCTTTAGGAAAAGATAAAAAGTGAAAATATTTATAACTCCTTAAGCAAGGTCTCGAGTCGAGTGTTGTGAATAAAAAAATTTGTTGGGAGAGTTAACTCCACATACTTGTAGATGTTCTCGGCTCAGACAAAATTGTTTAATCTTTTTTCTATTTTATTCCTTTTACTACAGGTGGTGGTGGACCCAGACGCACCTAGTCCAAGTGACCCAAATTTGAGGGAATACCTTCACTGGTGAGTAACAAATTGTTGTAAAACATTCACAAAAATATAAGT-ATTTTGTGTTTGGTAATACAAAAATATAAGTTTAAATACATTAATTGTACCATATTTAGAGATGTATATAATAATACACACTTTAGTTAGGTAAAAATATCATTTTTACCAATTCTAATCTCTCATCGGACTGTAGGTTGGTGACTGATATTCCAGCAACTACTGGGCCTAGTTTCGGTATGTATTTTCTAATAAGCAAAATATATTCAAAAGAGTTCAAGAATGCTCAACAAAATATACTCAAATCAGAAACTAAAAAGAAAACTAATTACACATTACCAGATATTTGAACATCACTGATCACTCTCTAAAATTAAAGTATTTACTTACTTGGTATAACATCGAGCTTTAAAACTATATTTTATTGGAATTGATTTCCTTTTTAGTATTGGACTCTCCAGTACTTGAAAATGTAAGGAGATGTTTTCTTAAATTATTTAATTTCAAAATAAATAAAAATATGTACCAATGAAAATGTTTTTTGCCATGTGTCATAATCTAACTTATGCATTAACCTATCTAGTAATAAAAGAAAATATTCTTGTATAAAATTGGTATGAGCAAATATATTTTATGAACTATATTAGTAGCTTATAATATTTGTATAAATTGATAAACAATAATTTTTTTATTTTCATATAAAAACTTAGATTGATTATAATAAAAGACAGTCATTGACATATTAACATATAATAGTTATATGCTACACTCTAAGATTAGGAATATACCATAATCTATAATGTATTTTTAATAAGCCAAAGATATTTTGAAGGTAGTAAATGGTTACTCCAACCCTTATACAATTAGTGGAAAATAGTAATTCAATTTCTAGCAACATGAATAGATAAAAGTAAAATGACTTATGCACCAATTACTAAAACCAATAAGATATAGAACTATTCCCCTTAGCTGGGAAATAAGACCTGGTATTATTGAAATCATAACTAATACGTAATTAGATAACTATTAATTCTCTAAATATGAAGATCTTGGAAACTTAACTGAATAGTGAATTCCAATTTTATTTGGGAGATGAGTTCCGAGTTTGTTCTTAATTTTTGAACTAAGAAGAAAATGGTTTGTTTATTAATATGATGCCAGCTTCATTACTTAGTTACTATTTAACAGTAAATATACATGGAAATGAATTATATAGTGATGATATTATAGAATGTCTCAATATCCATATCTTAAGCTTGATCTTTTTTCATTAACTTTTGAAGTTTGCTTAAAAAATAAATGATATGTAAGTCTAAATGAATATGCTGTCTATAATCTACAGATTCGCCCTCTAGACTATAAAATTAACGTAAGTATTATTTTAAGGAATTATATGGAGTCATTTAAATCTCAACCATTGATTTTTGAACCAATAATTCCTCAATTGAACCTCTTAAGTATTATATCCTTCATTGTAGAAAAGTAAAATCCAAAATCTACTGCTAAGAGCCATATAAGTAAAATGACATGATTTTAGTTTACAAACTTGATTGAATAAGGGATAAAGATAAATGACATGGTTCAAATTTTATTGAATTAAAACTTCAGTATCATGTTTAGTTGATTACATCCAAATATTTAAGACTTTTGATTGGTTACAACTATCCAATACACATTACCTACGAATGAAATGAATTTTACAACATTTCAGATATGTTTTGGTGGCTATCACATCATGCATATGAAAGACATATATCATTTTCAAACCATGTCTTTTGAAATTAAAAAGGCAATTGCATTTGATCCTAATGCATAGAGTATAGGCATCCAAGATATACATGTGGGCCATTTCATCTAAAAATAAAGATGACGTTTGAGTTTGATAATAGGCATCATATTCTGAATGGAAAGGATTAATTTATTCCTTCTACAATTGAGGGTTGCCAAAAATCATCTTAGTTTTTAAATTTAAAAAAAATGTATATGTAACTCATTCTTTGTTTATTTTTTCATGAAACTCTAAAATTAAATTTATTCCACTTATTTGGACACAACACAAAACAACACCACTCGCTTCATGTCATCGGGTCCTAGATCTGCTACTAAGTCGGAGAATACCATGAAATAAAAAACCTAAAATTTAAGTATCAAAATGCTCATAATAGTATGTTAGAGGGAGTAAATTCTTCAAAATATTGACTATAAAATG-----------AGATATCGTTTAATTTGTTATAAAATGATACATGCTAATCAATGAGTGTTAGTTTAAGTGGTACATGTTTGATTCTCTTCGAGCAAGATTTTGGTTTCGAGTCTTCTGGATGAAAAAAGTGTCTGTTGGGTGAGTTAGTCCCACATACCTGTGGATGTTCTCAGCTTGGACAAGATTGCTTCCGGTGCGAGCATACATGTGGAAAACAAAAAAAATGACACATGTTATCAACATGAAATTATACTTATATATACTAACTTCAAGTTTGTATTATTGGCATGTTCAGGTCATGAGGTTGTAAGTTATGAAAATCCAAGACCCTTGATGGGAATTCATCGCATAGTTTTTGTGCTATTTCGTCAACTGGGTAGAGAGACAGTGTATGCACCAGGGTGGCGCCAAAATTTCAACACAAGAGAATTTGCTGAACTTTACAATCTTGGATCACCAGTTTCAGCTGTTTATTTTAACATTCAGAGAGAGTCTGGTTCTGGTGGAAGAAGGTTATATTAATAATTAATGAAACACTTTATTTAGTTATAAAATAATAGGTAATTTAAGAAATAAAAGCTTGGTTAGTGGCATCATCAAGTATATTATATTTACATAATTTTATGTATATGTTTTTTCAATTGAAGTGTGTTATATATACGTGTAAACCATATACAATAAATTAATTATGCATGGCTAGGAATATTAGGAATGTCAACTCATATGTACTTGGAAGGTATATTTTATGATTATATCTTTACTTTTCCAATATAAAAAGATCTCTGAGAATGAATAGTTAAGAAATTTAGGCAGGTAGCTTTCAACTCGTATAATGTTGGTGGGTTTCAATTCCTTCTTGATTGTGTT------GACGTAGAAAATGTTCTGAAAATGATGATGGAACTTTTTCAAAAGTTCCAAAATGAAATAAATGGACCAAACGTAAAGGGA
>LlutFTa1a_P28213
ACTTTCCTCACCTCTCTGCTGAAGGATCTCATTGCTACTTTCTTCTGAAGTTGCTTCATTTTGGAGAATCTGAGGTGAGAGTATCCTCTTCAGACTGGACTGCATTTCTTGCCAATTCCAGCTCTCATTCTCCATTACAATCACATCCCTACTTATGTGTACCTTGTTGTCCAATGGATTATACAACTTGTAGGCACCTGTAGGAATGATAACCAATAAAGATCATGGCTTCACTTTTGTCCTGAAGCTTAGACCTCTTTTGATCTGGAACATGCTTGTATGCCAAGGAACCAAACACTTTCAAGTGATTCACAGATGGTTTCTGCCCAGACCATGCTTCCAAGGGTACCTTGTCTTTCAATTGCTTTGTTGGACATCTATTTAGAATATAGACTGATGTAGATACAGCCTCACCCCAAAATCTTTGTGGTAGACCCTTTTCTTTGATCAAGCTTCTTGCCATGTCCATGATTGTTCTATTCCTTCTTTCTGCCAAACCATTGTGTTGAGGTGTGTATGGTGCTGTTATTTCATGTCCAATGCCATTCTCCTCACAATGTGATTCAAATGCATTGGATGTGAATTCTCCTCCACCATCTGTTCTGATTATCCTCAGCTTCCTTCCACTTTCTCTCTCAGCTCTGGCTTTGAATTTCAAAAAGCATTGGAATGCTTCATTCTTCTGCTTCATCACATATAGCCAGATCATTCTGCTGAATTCATCTATGAAGGTTATGAAGTATTTGTTCCCTGCAATTGTTGGAACTTCAAATGGACCACACACATCAGAGTGTACCACATCCAGAACACCTCTTGATCTCATGTTTGCTTGAGACTTAAAAGAGTTTCTGGATTGCTTTCCAGCCAAGCATACTTCACACCTATTATCTGCTAGTGCTAAAGATGGAATACCATGGACTAATTTGTCAGAACTAAGTTGATACAAGCTTCTATAGTTCAAGTGTCCATACCTGATATGCCAAAGCAGATTTTCTTCATTGAATTTCATCACTGCAAGACATTGTGCATCTGTGGCCTTTAGCCTCACCTGAAATGTTCTGTTCTTAGTGAGCAGACTCCTTAAGACAAGTTTCTTTTGTGCATCAAAGAGTTCAACTTGACCACTTCCCATCACTGCAGTGAAACCTTTCTGCACCAATTGTCCAATGCTAAGCAAATTGTACTTCATGCCAGGAACAAAAAGCACATCTGAGATTAGTGCTTGAGTTCCATTGCTTCTCTGAATCACAACATCACCTGCTCCTTCCACTTTCAATGTGTTGTCATTAGCAAACCTTACCTTGCTGGTTCTGCTTGGATCAAAACCAGTGAGCCATTCTTTGTGGCTAGTCATGTGGTTTGAGCATCCTGAATCAAGATACCATGATTCAGAATGAGCATCATCTGCAGGATTTGTTACCATCAGTGTTAGTGGTTCAGATTCTTGATCTTCATGAGTAGCAAATGCTTCCTTGTCATGCTGGTGCTTCTGCTTTGTCTTCTCAGCATTGCACTCATATGAGTAGTGACCATGCTTGTGGCAATTGTAGCACTCAATGCTTCTCTTGTCAAACTTTCTTTGCTTCAAGAATCTTTTGCCTCCACCTCTCTTGTCTGAGGATTCTTGCCAATCTGAATCAGAATTAGCAACTTTCTTTCCTCTAAACTTCTTGTTTTTCTTTCTTTCTTCATCTCTAAGTTGAAGTGCCTTCAATGCTTGTTCACTGCTCCTAATTGGATTTCTCTCCAAGAGTCTCATTTCATGTGCCTCCAGTGAACTTTGGAGTTCCTCCACCTTCATCATTGAGACATCTTTTGACTCTTCTATGGCAACAACAATATAATCAAATTTTGGAGGTACTGATCTCATGATCTTTTCAATGATCATGAGGTCTGTTATTGTTTCTCCACAACCTTTCATTTGATTAGTTAGAGTCAAAATCTTGTTGAAATACTCACTGATTCTATCATTCTCTTCCATGTGAGTTAACTCATACTGTTTTCTCAAGGCCTGCAGCTTCACCTTATTTATTTTGTCACTACCCATATGGCTCCTTATCAAGACATCCCATGCCTCTATTGCAGTGCTAGCATTCTGGATTTTTTCAAAATGTGTATCATCCACACATTGATGCAGCAAGAAGAGTGCCTTGTTATCCTTCTTCACAGCCTGCATATGCGCATTCTTCTGGATCTCAGTTGCATCAGCACTCAATACTGGGATTCCATTGTTGATAGCTTCACTCACCTCTTGAATGTTAAACATCACTTTCATCTGTGTGTGCCATCGATCCCAGTTTCTTCCAGTTAGAATCGGCAAGCTCGTTGATACGAGGTTTGATTGTCCAACCATTACTTCAGAAAAAGTTGCAGCACAAGTGTGAATTGAGAAGAGAGAAG------------AGAAGAGAGGAGTTGATCTTGGTTCTTGGAAGAGATTCCAGGATCGTTTTTGTGCTCTAGATACCAGTTTGTCGGAACAAGATTAAAGAAGATGAGATTAGAGAAGAGATAGCAAGAGTTTATGTATCAAAAGGATGCATCTTCATTCATAAACCAGACTTACTATTTATAGCAAGTGAGTAACAAACAAAACAGAATTTCAAAATATCCTAACTATAAAAGGCAAGTATACAAAAATCTGTTTTTTCTTATTACAAAACTAAATGCTTTGGATTAATTTCTTCTTCTTCTAACATGCTCGTGTGTGAAACACTCTCAAAGGATAAGCCAATGAAAATCAATAACAATAGGTGAAATAAGTGCTATTAAATATGATAGACCGATATACAATCAACAATATTTATTTTACTGTGTTATTGACTGTGCGATTCAAAGATTCAATAATGCTCAGTAAATAAAGTATTATTGATTCTCACACATTCAAAAACACTTACTTCATCAAGCATTGTTGAAAGTCATAGACTCAACTATATTTGTTTTAATGGGTGTTTTTGAATAGATTCTCACATATTTCAATGGAAAACCTCATGCTCTCGTTCATTTATGTGATAAAACTGAAAAAACATTCATATAATTCTAAAAATCGTCACATGACACTCACCTTCTCACAATTCTCACTTTTTTACGACATTCATTGAACTTATTTCTCATGAATAACGTTAAACTCAACTTTCCAGGGTGTTCAAATCCAGATCGGTCCAAAAACAAAACTGCAAACCGATCCAAAATAGACCGAAACCGTAAAAACCGAATTTATTTGGATCGTATCGTATTTATTTTTTCAGGACCAGTTGGCCCGGTCCGGTCTTCGGTTTCACCTATTGGATCTAGACTAATCCAGACCATACCGATTAAGTGTAACCCTTTTAATGTTGCTGCTATATTACTGCCAAATCTATATTCCTATTGTTGTGTTACTATTAATGTTGCTACTATATTGTTGATGCTGCTATGTTACAAATACTTCTTTTGGTTGAATTACTAATTTGGTTTCCCTAGATCAATGCTTAATTTTTTAACAATATTGGTTACAATTTGGTTTTCCTAAAGCAATGCTTAATTTTTTAGCACTATTCGTTGCAATTTGGTTTCTATAAAACAATGCCTAATTTGATTGATAATGTCTGATTTTAATTTTTTACAAAAAAGAACCGATCCAAACCGAACCGAAACCGCATATAAAATTTGGTCCGGATTGGATCGGATACCTCAATATAAATATAACGGACCGGACCGAACCACATATTGACTATATGTTTGGATAAGATAACTTTTTGCTTAAAAATTGATCCAAATGAACCACGAACACCCATCTGTATTCATTCATACATTAATTTTTATGTTTACTATCCCATAACATTCACATTACTGAAAAGTTAAAAAATATTTTGAAGATGCAGAAAGTGAGTTTTCTATCCTAATTTTGCCCTTATAGTTTTTTTAAATTTTTATAGCATCCCTATGTCTTTCGTTTTTTTGTAAGTCTCACAATTTGGTATAGAAATTATTAAATAGTGTTGCAAATAAGTATAAGGAAAAAAGTTGTCGTATCCATAAGGACTTGCTGAATATTATCCTTTCAACTAATATTTATTATTTTAAGCTATTTTCAAATGAGTTTATATGATTGATGGCACAAAAATAGACAAATTGAGTGTAATACTTTGATAAAAGTTGTTGGGAACAACTTTCTACTCACTATCAATATACACACAATTCAACAACACAACTTCACTTGGTAATGATTCTTCCATACAAATGACCTCAAATGTACTAAAAGTTGTTGGAACTTGCTTTGTTGGAAGTCATTAGTGGAAACTTTTGGATGTGAAATCTAAAAACTCTCAAGTCCCAGATAGAAGAATTTTGAAGAAAAAACAACTCCCAAGTCCCATATAGGAGAGACGAGGAACTTGAAAAAAAAACTCAAGTTATAAATAGAAGTCCCCTCCCTTACTGTGGAAATTTCGAGAACCGACACTAGTAGTCAGAATTATGGGAAAAGAATTGGCACAAGTAGTCATATTATGATCATTTTGAGAATTGGCACTAGTAGCTATATTGTGGTAGATGTATTCAAGAGCGGTTCTTACACTGCAATAAAAGTTTGATAACAAAGATATGGGCTATTTTATCCTGGAGATGGTGTGGCTGATAGTCTACTTGCACATTTTGGACAGTGCTACGAAATGTCTTAAAGAGGGCGACATGGTCGTGACTCAACCAATAAGTATTATTTCATGTCATTTAGAATTGTTCTAAGCTACGGTAACAATAAAAGTTAATGCCTTAGTCAGTAGCTTATGCATTAGAGCTATATGTCTAGTAACTTTACATAATATGAAGAATTATGACTCAAAGTCATACCTCTATGTCTTATAGTGTGTGCATGTGA-----------------------------------------------------------------------------------------------------------------------------------------------------------------------------------------------------------------------------------------------------AATTAAGTAAAATACAACATTTCAACTGTATTAACTATTAATTTCTCGGTCATGTGAAGAACTTATCAAAATAGTTCTATGTGTAGCAACTAAATTAACAAGATGAAGATATATGAACCATTAAACATACCTCTATGTCTAGTAGCTTATGTTAACAAGTTTGAGATTTATAAGGTTATTGAATTAACTCTATGTCTAGCAACTAATACAGCAACATGCATAAAGTGACAATTTGATATAAATTTAGGTCTAGTAATTATACCAATTGATGAGCTATAAAAAGTGAGAAAAATACAAGGATTTCTCCAAGAATTTTGTTCAAAAAGTATATAATAAGATTATCAAACGCAAAGTAAGCATTAAGTGGATAAATAACTCAAAAGAATCCAAATTTCATGAATTAATATAAAATGAATCAATGTGCATATATCAATCTCATATCACACTCAAACCTAACAAATAAAGAATTTAGTTACTCATGATAACTAAATGCAAACACAAGCAGGGGAAAAGACAACTAATGGGTGATAGACTACAACTCCTATGATCTTTGACCAGCTCCTCGAATGCTTATACCTTGCTCACAAAACTCAAAATGAGCTAAACTCTCTTAAAAATTCAGAAAATAGTTATTACAAATGTATTGTTCGAAGTGTATGTTTAATAACTCAAATTAAACCCCTAAATAGTCTCTAAAATCTGGCTTCCACATTCAGCACATCGCTTCTGTATTGAGCATGTCACATCGAATATCCAATCTCAACCTTTTAGCGCACCAACTTGTATTGGACCCACATCTTGTGTTGAGCGCACCTCCCTTTTTTGTTGAGTGCAGGTTTGGCGCTTGCCACATCCGAAACATAGGCTAAAGGTTGAACTTCGTAATTAAATATGCCTAATGCAGGATTGCACTGGGCGCAAGTTTTCTTCTGCTAAGCATGGATTTGGAGCTAATCACAGATTAAAGCTCGATTCCTATATTGAGCCTAGTTGAACTTTGCCTAGAAACTTAGCTTTTTTTTGGTCATTCCTTTGTTTTAAGCCTACACAATCACTTTAATGATCATATTTGTCCATTTAACAAGTTTATATCATTTAAGAGCATAAAATCAATAATTTTAGTTGAGTGAAGAGCTAAAGTGCTACAAAATTGGTATATATTTTATGATCATTTTGACACTTAACAAAGTCTCAGTGTTGCTCACTATAGATTAGTTAGACTATAGTTAATGCTCACTATATTTTCTTGTCAATTCGTTTTAGGTAGTTTATCTCATACATTCCTAATATACTTAGAATTTAGCTACTATTGCCCTTGCTCTTATGGATCAAGACGAGGTTTTCTTTGTTGATAAAAAATTGTTAATGTCAATTGATTGACGAACGAATATGAGGATTGAGTAAAATCATTTTTTAGACTCACGGTTGAGCATCCCGAAAGTCCAAATATAATTGTATGTCCTTGTTTAAAATATTGTTAAACAAGGCAATTTAGTCTAACGGAGTTAAAAAATCATTTAGTATATCATGGAATTGATTAGAGTTACATATGTTGGACAAGACATTGTGATACACGAGATGGTGAGACAAAAGATGGGTGTAGTGCTAAGATCTTTACAAATGATATCAACCAATATGTATATGAGAGTGATCACTTCGAAAATATGGTCGAAGATGATCTTCAGAATTGTCCCAAGATGTATGAATGATTGGTATGTGATGCTGAGAAACTTTTCCATGATGGTTACGCTAAATTCACAAGATTAGTAGCGGGTCAAGGTTATAAGTTCTAATTTATTAATGGATGAATTGGTAAGAACTTTACTTGATGTCAAGTGTCAAAGATAGAAACCCCATACATGTAAATATGTCATACTTTGGATCATTGGACACATATGAGAATTGGATCACATAACATTTTAGGTGTTGGTATTTGGCTGCATGTGGGTTGATGACTTTCGAGTTGATGAGTTAGGATTCATGAAAGTGGATCTTAATAGGCAAGGATATAAAGATAAGTGTTTTATTAAAACATGACAAGTACTTTATGTCGGTAACCTGAATGATATGAAATGGTCCATTCTTTTGAGTGACAAAATAATCATCAATATATTGATGACCAAGACCATAAAGATAATGATATTTAATGTATATGATCCATTATTAGGGACATTATAATTGTGTGAGAATGATCCAACTACATATAATGGTT--TATATATGAGTTGATCATGATTAGGGGATTTGAGTAAATCTATATTTTCTTCCAAAACATTGGGATGCATGCATAAAGTTGAAATATTGTTATGTATGTCACTTTTAGATTCTAAATAGACAATGTATTTAGTATTATTGAATTGATATATAATTAATATAATAGTTTATATATGCATATACTATTTGATATTAGAACTGATGTATTAACGATACTATTATATCAAATATATTGTTGTTAGCTTCAACAGCACTTGCTAAAGCAGACAATGTTAAAAGTGTTATTATAATCAACAACATTCACTTAAAAGAATATTGTTGAATATTCACTTTCTGCAATAATAATAGTCAAAAAGTTAAATTCTTCTAAAAAAAAATTTAAGGAATACCCTATACACACAATTATATGATTTCTGTAAATGCAGTTTCAAAATCAACAGTCCACATTTTTTTTTAAAATAATGAATATATGATGGAAATAATCTATTCATAAGCATTTTAGTGATTCAGCGAGGGAAATAATCTATTCATAAGCATTTTAGTGATATTTTTGTATAACAATTTTCTTTTATAATAAAGAAAAAAGAGCCCTTCAATTCTTTATGGCTCTTTACCCAATAAAATAGTTGTACTTGTGTGACATAAAAATACATTATTTAATTTGATCACGTATTATGAGAGATGTGTGTGCTAAAATAAATATGTACTTGTGTGACATTCATATATCTCCATAACTTTACTTGTGTGACATTAAAGAAAGATTTTGATATAATAGTGTCTTCTCATAGAGACAATTAATCACATGGACTAACATGAAAACAGTTTCAAAGAAAAAAGGAACATCTACATACGATTCGTGTTGTCAATGTTGAGCCACGTACGTTGGTCGAATTCCAAAATACTTATCCTAAGAGAACCAAATGAATCATTTTTAGTTTATGTTGGTGGAATCCTCTTCATGGGTCGAAAAAAAGTTAAAAGCGATCCAAGCAAACGATTATAAATAGCATCCTCAAGGTTGGTCTTGTATCAAAGCAAACGAGTATATAAATATTAGAAAAAAATCACTTTTTTTAAGAACAGCTTTTACTACCCACCATCATGGTTAGTCGTAGTAGAAACCCTCTTGTTGTTGGACGTGTAATTGGGGATGTATTAGACCCCTTTGAAAGTTCCATTACTATGAGAGTTACTTACAACAATAGAGAAGTTAGCAATGGTTGTGAGTTCAAACCTTCACATGTTGTGAATCAACCAAGAGTGAGTATTGGTGGAGATGATCTCAGGAACTTCTACACTCTGGTAATTAATTATGTAACTCATTATGTGGTTTGTAACTTCATCTCTAAAATTAATATTCATATACTTTGCTTTTAGAGAGGGAAATGTTTGAAAATTTTATTTTTTTATTCAAATTATGATGGATAGATAGTGAGTGAAAATACCTATCTTATATTGAACAAGGTGTAAGCAAGTTTTTTTTATAAGTAAAGATGTAAGCAAATTTGATGGTAAGTATTTGTGTAATATCAAAAATAAGTTTGAATCCTAAAGTTTATATCCTAGTAAAAAATGTCATAACATATGTCACTTGTATGTTGAATCAATATGTTATAATCCATCAATAAATTATTTTCTTTTAAGTTACTAATTAAATATATTGTGTTTTGACTAATCAGAAAGCTTTACAATATAAAATGATATATGAAATGGACACCAAATTTGTTTCCTCCTCTGACCTTTCTCTCAGCTTTAGGAAAAGATAAAAAGTGAAAATATTTATAACTCCTTAAGCAAGGTCTCGAGTCGAGTGTTGTGAATAAAAAAATTTGTTGGGAGAGTTAACTCCACATACTTGTAGATGTTCTCGGCTCAGACAAAATTGTTTAATCTTTTTTCTATTTTATTCCTTTTACTACAGGTGGTGGTGGACCCAGACGCACCTAGTCCAAGTGACCCAAATTTGAGGGAATACCTTCACTGGTGAGTAACAAATTGTTGTAAAACATTCACAAAAATATAAGTCATTTTGTGTTTGGTAATACAAAAATATAAGTTTAAATACATTAATTGTACCATATTTAGAGATGTATATAATAATACACACTTTAGTTAGGTAAAAATATCATTTTTACCAATTCTAATCTCTCATCGGACTGTAGGTTGGTGACTGATATTCCAGCAACTACTGGGCCTAGTTTCGGTATGTATTTTCTAATAAGCAAAATATATTCAAAAGAGTTCAAGAATGCTCAACAAAATATACTCAAATCAGAAACTAAAAAGAAAACTAATTACACATTACCAGATATTTGAACATCACTGATCACTCTCTAAAATTAAAGTATTTACTTACTTGGTATAACATCGAGCTTTAAAACTATATTTTATTGGAATTGATTTCCTTTTTAGTATTGGACTCTCCAGTACTTGAAAATGTGAGGAGATGTTTTCTTAAATTATTTAATTTCAAAATAAATAAAAATATGTACCAATGAAAATGTTTTTTGCCATGTGTCATAATCTAACTTATGCATTAACCTATCTAGTAATAAAAGAAAATATTCTTGTATAAAATTGGTATGAGCAAATATATTTTATGAACTATATTAGTAGCTTATAATATTTGTATAAATTGATAAACAATAATTTTTTTATTTTCATATAAAAACTTAGATTGATTATAATAAAAGACAGTCATTGACATATTAACATATAATAGTTATATGCTACACTCTAAGATTAGGAATATACCATAATCTATAATGTATTTTTAATAAGCCAAAGATATTTTGAAGGTAGTAAATGGTTACTCCAACCCTTATACAATTAGTGGAAAATAGTAATTCAATTTCTAGCAACATGAATAGATAAAAGTAAAATGACTTATGCACCAATTACTAAAACCAATAAGATATAGAACTATTCCCCTTAGCTGGGAAATAAGACCTGGTATTATTGAAATCATAACTAATACGTAATTAGATAACTATTAATTCTCTAAATATGAAGATCTTGGAAACTTAACTGAATAGTGAATTCCAATTTTATTTGGGAGATGAGTTCCGAGTTTGTTCTTAATTTTTGAACTAAGAAGAAAATGGTTTGTTTATTAATATGATGCCAGCTTCATTACTTAGTTACTATTTAACAGTAAATATACATGGAAATGAATTATATAGTGATGATATTATAGAATGTCTCAATATCCATATCTTAAGCTTGATCTTTTTTCATTAACTTTTGAAGTTTGCTTAAAAAATAAATGATATGTAAGTCTAAATGAATATGCTGTCTATAATCTACAGATTCGCCCTCTAGACTATAAAATTAACGTAAGTATTATTTTAAGGAATTATATGGAGTCATTTAAATCTCAACCATTGATTTTTGAACCAATAATTCCTCAATTGAACCTCTTAAGTATTATATCCTTCATTGTAGAAAAGTAAAATCCAAAATCTACTGCTAAGAGCCATATAAGTAAAATGACATGATTTTAGTTTACAAACTTGATTGAATAAGGGATAAAGATAAATGACATGGTTCAAATTTTATTGAATTAAAACTTCAGTATCATGTTTAGTTGATTACATCCAAATATTTAAGACTTTTGATTGGTTACAACTATCCAATACACATTACCTACGAATGAAATGAATTTTACAACATTTCAGATATGTTTTGGTGGCTATCACATCATGCATATGAAAGACATATATCATTTTCAAACCATGTCTTTCGAAATTAAAAAGGCAATTGCATTTGATCCTAATGCATAGAGTATAGGCATCCAAGATATACATGTGGGCCATTTCATCTAAAAATAAAGATGACGTTTGAGTTTGATAATAGGCATCATATTCTGAATGGAAAGGATTAATTTATTCCTTCTACAATTGAGGGTTGCCAAAAATCATCTTAGTTTTTAAATTTAAAAAAAATGTATATGTAACTCATTCTTTGTTTATTTTTTCATGAAACTCTAAAATTAAATTTATTCCACTTATTTGGACACGACACAAAACAACACCACTCGCTTCATGTCATCGGGTCCTAGATCTGCTACTAAGTCGGAGAATACCATGAAAAAAAAAACCTAAAATTTAAGTATCAAAATGCTCATAATAGTATGTTAGAGGGAGTAAATTCTTCAAAATATTGACTATAAAATGAGATTTTTATTAGATATCGTTTAATTTGTTATAAAATGATACATGATAATCAATGAGTGTTAGTTTAAGTGGTACATGTTTGATTCTCTTCGAGCAAGATTTTGGTTTCGAGTCTTCTGGATGAAAAAAGTGTCTGTTGGGTGAGTTAGTCCCACATACCTGTGGATGTTCTCAGCTTGGACAAGATTGCTTCCGGTGCGAGCATACATGTGGAAAACAAAAAAAATGACACATGTTATCAACATGAAATTATACTTATATATACTAACTTCAAGTTTGTATTATTGGCATGTTCAGGTCATGAGGTTGTAAGTTATGAAAATCCAAGACCCTTGATGGGAATTCATCGCATAGTTTTTGTGCTATTTCGTCAACTGGGTAGAGAGACAGTGTATGCACCAGGGTGGCGCCAAAATTTCAACACAAGAGAATTTGCTGAACTTTACAATCTTGGATCACCAGTTTCAGCTGTTTATTTTAACATTCAGAGAGAGTCTGGTTCTGGTGGAAGAAGGTTATATTAATAATTAATGAAACACTTTATTTAGTTATAAAATAATAGGTAATTTAAGAAATAAAAGCTTGGTTAGTGGCATCATCAAGTATATTATATTTACATAATTTTATGTATATGTTTTTTCAATTGAAGTGTGTTATATATACGTGTAAACCATATACAATAAATTAATTATGCATGGCTAGGAATATTAGGAATGTCAACTCATATGTACTTGGAAGGTATATTTTATGATTATATCTTTACTTTTCCAATATAAAAAGATCTCTGAGAATGAATAGTTAAGAAATTTAGGCAGGTAGCTTTCAACTCGTATAATGTTGGTGGGTTTCAATTCCTTCTTGATTGTGTTGACGTAGACGTAGAAAATGTTCTGAAAATGATGATGGAACTTTTTCAAAAGTTCCAAAATGAAATAAATGGACCAAACGTAAAGGGA
>LlutFTa1a_F13_R13_96967
-----------------------------------------------------------------------------------------------------------------------------------------------------------------------------------------------------------------------------------------------------------------------------------------------------------------------------------------------------------------------------------------------------------------------------------------------------------------------------------------------------------------------------------------------------------------------------------------------------------------------------------------------------------------------------------------------------------------------------------------------------------------------------------------------------------------------------------------------------------------------------------------------------------------------------------------------------------------------------------------------------------------------------------------------------------------------------------------------------------------------------------------------------------------------------------------------------------------------------------------------------------------------------------------------------------------------------------------------------------------------------------------------------------------------------------------------------------------------------------------------------------------------------------------------------------------------------------------------------------------------------------------------------------------------------------------------------------------------------------------------------------------------------------------------------------------------------------------------------------------------------------------------------------------------------------------------------------------------------------------------------------------------------------------------------------------------------------------------------------------------------------------------------------------------------------------------------------------------------------------------------------------------------------------------------------------------------------------------------------------------------------------------------------------------------------------------------------------------------------------------------------------------------------------------------------------------------------------------------------------------------------------------------------------------------------------------------------------------------------------------------------------------------------------------------------------------------------------------------------------------------------------------------------------------------------------------------------------------------------------------------------------------------------------------------------------------------------------------------------------------------------------------------------------------------------------------------------------------------------------------------------------------------------------------------------------------------------------------------------------------------------------------------------------------------------------------------------------------------------------------------------------------------------------------------------------------------------------------------------------------------------------------------------------------------------------------------------------------------------------------------------------------------------------------------------------------------------------------------------------------------------------------------------------------------------------------------------------------------------------------------------------------------------------------------------------------------------------------------------------------------------------------------------------------------------------------------------------------------------------------------------------------------------------------------------------------------------------------------------------------------------------------------------------------------------------------------------------------------------------------------------------------------------------------------------------------------------------------------------------------------------------------------------------------------------------------------------------------------------------------------------------------------------------------------------------------------------------------------------------------------------------------------------------------------------------------------------------------------------------------------------------------------------------------------------------------------------------------------------------------------------------------------------------------------------------------------------------------------------------------------------------------------------------------------------------------------------------------------------------------------------------------------------------------------------------------------------------------------------------------------------------------------------------------------------------------------------------------------------------------------------------------------------------------------------------------------------------------------------------------------------------------------------------------------------------------------------------------------------------------------------------------------------------------------------------------------------------------------------------------------------------------------------------------------------------------------------------------------------------------------------------------------------------------------------------------------------------------------------------------------------------------------------------------------------------------------------------------------------------------------------------------------------------------------------------------------------------------------------------------------------------------------------------------------------------------------------------------------------------------------------------------------------------------------------------------------------------------------------------------------------------------------------------------------------------------------------------------------------------------------------------------------------------------------------------------------------------------------------------------------------------------------------------------------------------------------------------------------------------------------------------------------------------------------------------------------------------------------------------------------------------------------------------------------------------------------------------------GTGGGTTGATGACTTTCGAGTTGATGAGTTAGGATTCATGAAAGTGGATCTTAATAGGCAAGGATATAAAGATAAGTGTTTTATTAAAGCATGACAAGTACTTTATGTCGGTAACCTGAATGATATGAAATGGTCCATTCTTTTGAGTGACAAAATAATCATCAATATATTGATGACCAATACCATAAAGATAATGATATTTAATGTATATGATCCATTATTAGGGACATTATAATTGTGTGAGAATGATCCAACTACATATAATGGTTTATATATATGAGTTGATCATGATTAGGGGATTTGAGTAAATCTATATTTTCTTCCAAAACATTGGGATGCATGCATAAAGTT-----------------------------------------------------------GAATTGATATATAATTAATATAATAGTTTATATATGCATATACTATTTCATATTAGAACTGATGTATTAACGATACTATTATATCAAATATATTGTTGTTAGCTTCAACAGCACTTGCTAAAGCAGACAATGTTAAAAGTGTTATTATAATCAACAACATTCACTTAAATGAATATTGTTGAATATTCACTTTCTGCAATAATAATAGTCAAAAAGTTAAATTCTTCTAAAAAAAAATTTAAGGAATACCCTATACACACAATTATATGATTTCTGTAAATGCAGTTTCAAAATCAACAGTCCA-------------------------------------------------------------------------------------------------------------------------------------------------------------------------------------------------------------------------------------------------------------------------------------------------------------------------------------------------------------------------------------------------------------------------------------------------------------------------------------------------------------------------------------------------------------------------------------------------------------------------------------------------------------------------------------------------------------------------------------------------------------------------------------------------------------------------------------------------------------------------------------------------------------------------------------------------------------------------------------------------------------------------------------------------------------------------------------------------------------------------------------------------------------------------------------------------------------------------------------------------------------------------------------------------------------------------------------------------------------------------------------------------------------------------------------------------------------------------------------------------------------------------------------------------------------------------------------------------------------------------------------------------------------------------------------------------------------------------------------------------------------------------------------------------------------------------------------------------------------------------------------------------------------------------------------------------------------------------------------------------------------------------------------------------------------------------------------------------------------------------------------------------------------------------------------------------------------------------------------------------------------------------------------------------------------------------------------------------------------------------------------------------------------------------------------------------------------------------------------------------------------------------------------------------------------------------------------------------------------------------------------------------------------------------------------------------------------------------------------------------------------------------------------------------------------------------------------------------------------------------------------------------------------------------------------------------------------------------------------------------------------------------------------------------------------------------------------------------------------------------------------------------------------------------------------------------------------------------------------------------------------------------------------------------------------------------------------------------------------------------------------------------------------------------------------------------------------------------------------------------------------------------------------------------------------------------------------------------------------------------------------------------------------------------------------------------------------------------------------------------------------------------------------------------------------------------------------------------------------------------------------------------------------------------------------------------------------------------------------------------------------------------------------------------------------------------------------------------------------------------------------------------------------------------------------------------------------------------------------------------------------------------------------------------------------------------------------------------------------------------------------------------------------------------------------------------------------------------------------------------------------------------------------------------------------------------------------------------------------------------------------------------------------------------------------------------------------------------------------------------------------------------------------------------------------------------------------------------------------------------------
>LlutFTa1a_F7_R7_96834
-------------------------------------------------------------------------------------------------------------------------------------------------------------------------------------------------------------------------------------------------------------------------------------------------------------------------------------------------------------------------------------------------------------------------------------------------------------------------------------------------------------------------------------------------------------------------------------------------------------------------------------------------------------------------------------------------------------------------------------------------------------------------------------------------------------------------------------------------------------------------------------------------------------------------------------------------------------------------------------------------------------------------------------------------------------------------------------------------------------------------------------------------------------------------------------------------------------------------------------------------------------------------------------------------------------------------------------------------------------------------------------------------------------------------------------------------------------------------------------------------------------------------------------------------------------------------------------------------------------------------------------------------------------------------------------------------------------------------------------------------------------------------------------------------------------------------------------------------------------------------------------------------------------------------------------------------------------------------------------------------------------------------------------------------------------------------------------------------------------------------------------------------------------------------------------------------------------------------------------------------------------------------------------------------------------------------------------------------------------------------------------------------------------------------------------------------------------------------------------------------------------------------------------------------------------------------------------------------------------------------------------------------------------------------------------------------------------------------------------------------------------------------------------------------------------------------------------------------------------------------------------------------------------------------------------------------------------------------------------------------------------------------------------------------------------------------------------------------------------------------------------------------------------------------------------------------------------------------------------------------------------------------------------------------------------------------------------------------------------------------------------------------------------------------------------AGACTAATCCAGACCATACCGATTAAGTGTAACCCTTTTAATGTTGCTGCTATATTACTGCCAAATCTATATTCCTATTGTTGTGTTACTATTAATGTTGCTGCTATATTGTTGATGCTGCTATGTTACAAATACTTCTTTTGGTTGAATTACTAATTTGGTTTCCCTAGATCAATGCTTAATTTTTTAACAATATTGGTTACAATTTGGTTTTCCTAAAGCAATGCTTAATTTTTTAGCACTATTCGTTGCAATTTGGTTTCTATAAAACAATGCCTAATTTGATTGATAATGTCTGATTTTAATTTTTTACAAAAAAGAACCGATCCAAACCGAACCGAAACCGCATATAAAATTTGGTCCGGATTGGATCGGATACCTCAATATAAATATAACGGACCGGACCGAACCACATATTGACTATATGTTTGGATAAGATAACTTTTTGCTTAAAAATTGATCCAAATGAACCACGAACACCCATCTGTATTCATTCATAC------------GTTTACTATCCCATAACATTCACATTACTGAAAAGTTAAAAAATATTTTGAAGATGCAGAAAGTGAGTTTTCTATCCTAATTTTGCCCTTATAGTTTTTTAAAATTTTTATAGCATCCCTATGTCTTTCGTTTTTTTGTAAGTCTCACAATTTGGTATAGAAATTATTAAATAGTGTTGCAAATAAGTATAAGGAAAAAAGTTGTCGTATCCATAAGGACTTGCTGAATATTATCCTTTCA--------------------------------------------------------------------------------------------------------------------------------------------------------------------------------------------------------------------------------------------------------------------------------------------------------------------------------------------------------------------------------------------------------------------------------------------------------------------------------------------------------------------------------------------------------------------------------------------------------------------------------------------------------------------------------------------------------------------------------------------------------------------------------------------------------------------------------------------------------------------------------------------------------------------------------------------------------------------------------------------------------------------------------------------------------------------------------------------------------------------------------------------------------------------------------------------------------------------------------------------------------------------------------------------------------------------------------------------------------------------------------------------------------------------------------------------------------------------------------------------------------------------------------------------------------------------------------------------------------------------------------------------------------------------------------------------------------------------------------------------------------------------------------------------------------------------------------------------------------------------------------------------------------------------------------------------------------------------------------------------------------------------------------------------------------------------------------------------------------------------------------------------------------------------------------------------------------------------------------------------------------------------------------------------------------------------------------------------------------------------------------------------------------------------------------------------------------------------------------------------------------------------------------------------------------------------------------------------------------------------------------------------------------------------------------------------------------------------------------------------------------------------------------------------------------------------------------------------------------------------------------------------------------------------------------------------------------------------------------------------------------------------------------------------------------------------------------------------------------------------------------------------------------------------------------------------------------------------------------------------------------------------------------------------------------------------------------------------------------------------------------------------------------------------------------------------------------------------------------------------------------------------------------------------------------------------------------------------------------------------------------------------------------------------------------------------------------------------------------------------------------------------------------------------------------------------------------------------------------------------------------------------------------------------------------------------------------------------------------------------------------------------------------------------------------------------------------------------------------------------------------------------------------------------------------------------------------------------------------------------------------------------------------------------------------------------------------------------------------------------------------------------------------------------------------------------------------------------------------------------------------------------------------------------------------------------------------------------------------------------------------------------------------------------------------------------------------------------------------------------------------------------------------------------------------------------------------------------------------------------------------------------------------------------------------------------------------------------------------------------------------------------------------------------------------------------------------------------------------------------------------------------------------------------------------------------------------------------------------------------------------------------------------------------------------------------------------------------------------------------------------------------------------------------------------------------------------------------------------------------------------------------------------------------------------------------------------------------------------------------------------------------------------------------------------------------------------------------------------------------------------------------------------------------------------------------------------------------------------------------------------------------------------------------------------------------------------------------------------------------------------------------------------------------------------------------------------------------------------------------------------------------------------------------------------------------------------------------------------------------------------------------------------------------------------------------------------------------------------------------------------------------------------------------------------------------------------------------------------------------------------------------------------------------------------------------------------------------------------------------------------------------------------------------------------------------------------------------------------------------------------------------------------------------------------------------------------------------------------------------------------------------------------------------------------------------------------------------------------------------------------------------------------------------------------------------------------------------------------------------------------------------------------------------------------------------------------------------------------------------------------------------------------------------------------------------------------------------------------------------------------------------------------------------------------------------------------------------------------------------------------------------------------------------------------------------------------------------------------------------------------------------------------------------------------------------------------------------------------------------------------------------------------------------------------------------------------------------------------------------------------------------------------------------------------------------------------------------------------------------------------------------------------------------------------------------------------------------------------------------------------------------------------------------------------------------------------------------------------------------------------------------------------------------------------------------------------------------------------------------------------------------------------------------------------------------------------------------------------------------------------------------------------------------------------------------------------------------------------------------------------------------------------------------------------------------------------------------------------------------------
>LlutFTa1a_F9_R9_96834
------------------------------------------------------------------------------------------------------------------------------------------------------------------------------------------------------------------------------------------------------------------------------------------------------------------------------------------------------------------------------------------------------------------------------------------------------------------------------------------------------------------------------------------------------------------------------------------------------------------------------------------------------------------------------------------------------------------------------------------------------------------------------------------------------------------------------------------------------------------------------------------------------------------------------------------------------------------------------------------------------------------------------------------------------------------------------------------------------------------------------------------------------------------------------------------------------------------------------------------------------------------------------------------------------------------------------------------------------------------------------------------------------------------------------------------------------------------------------------------------------------------------------------------------------------------------------------------------------------------------------------------------------------------------------------------------------------------------------------------------------------------------------------------------------------------------------------------------------------------------------------------------------------------------------------------------------------------------------------------------------------------------------------------------------------------------------------------------------------------------------------------------------------------------------------------------------------------------------------------------------------------------------------------------------------------------------------------------------------------------------------------------------------------------------------------------------------------------------------------------------------------------------------------------------------------------------------------------------------------------------------------------------------------------------------------------------------------------------------------------------------------------------------------------------------------------------------------------------------------------------------------------------------------------------------------------------------------------------------------------------------------------------------------------------------------------------------------------------------------------------------------------------------------------------------------------------------------------------------------------------------------------------------------------------------------------------------------------------------------------------------------------------------------------------------------------------------------------------------------------------------------------------------------------------------------------------------------------------------------------------------------------------------------------------------------------------------------------------------------------------------------------------------------------------------------------------------------------------------------------------------------------------------------------------------------------------------------------------------------------------------------------------------------------------------------------------------------------------------------------------------------------------------------------------------------------------------------------------------------------------------------------------------------------------------------------------------------------------------------------------------------------------------------------------------------------------------------------------------------------------------------------------------------------------------------------------------------------------------------------------------------------------------------------------------------------------------------------TGGTAGATGTATTCAAGAGCGGTTCTTACACTGCAATAAAAGTTTGACAACAAAGATATGGGCTATTTTATCCTGGAGATGGTGTGGCTGATAGTCTACTTGCACATTTTGGACAGTGCTACGAAATGTCTTAAAGAGGGCGACATGATCGTGACTCAACCAATAAGTATTATTTCATGTCATTTAGAATTGTTCTAAGCTACGGTAACAATAAAAGTTAATGCCTTAGTCAGTAGCTTATGCATTAGAGCTATATGTCTAGTAACTTTACATAATATGAAGAATTATGACTCAAAGTCATACCTCTATGTCTTATAGTGTGTGCATGTGAGCTTCAGTTTTAGTTGTTGATTTTTAAGCATTATAATTAGAATCATCCTTTCTTCCCTTTACCGTTCCCTGTCGTTCCTTCTCTCTTTCTCGTCTGGCTTGGTCTGGTGGTTCGCCTAGTCGGAGGCTTTCAGCTCCATGCCGTGAAAGTTAAACCAATCATTTCTTTCATCAACATCAACGAATCAGAGTGCTTTCGCCGTTGGTGTTCTTTCCGATCTCTACGCATTTCACCGCTCCACCGGAAATTAAGTAAAATACAACATTTCAACTGTATTAACTATTAATTTCTCGGTCATGTGAAGAACTTATCAAAATAGTTCTATGTGTAGCAACTAAATTAACAAGATGAAGATATATGAACCATTAAACATACCTCTATGTCTAGTAGCTTATGTTAACAAGTTTGAGATTTATAAGGTTATTGAATTAACTCTATGTCTAGCAACTAATACAGCAACATGCATAAAGTGACAATTTGATATAAATTTAGGTCTAGTAATTATACCAATTGATGAGCTATAAAAAGTGAGAAAAATACAAGGATTTCTCCAAGAATTTTGTTCAAAAAGTATATAATAAGATTATCAAACGCAAAGTAAGCATTAAGTGGA----------------------------------------------------------------------------------------------------------------------------------------------------------------------------------------------------------------------------------------------------------------------------------------------------------------------------------------------------------------------------------------------------------------------------------------------------------------------------------------------------------------------------------------------------------------------------------------------------------------------------------------------------------------------------------------------------------------------------------------------------------------------------------------------------------------------------------------------------------------------------------------------------------------------------------------------------------------------------------------------------------------------------------------------------------------------------------------------------------------------------------------------------------------------------------------------------------------------------------------------------------------------------------------------------------------------------------------------------------------------------------------------------------------------------------------------------------------------------------------------------------------------------------------------------------------------------------------------------------------------------------------------------------------------------------------------------------------------------------------------------------------------------------------------------------------------------------------------------------------------------------------------------------------------------------------------------------------------------------------------------------------------------------------------------------------------------------------------------------------------------------------------------------------------------------------------------------------------------------------------------------------------------------------------------------------------------------------------------------------------------------------------------------------------------------------------------------------------------------------------------------------------------------------------------------------------------------------------------------------------------------------------------------------------------------------------------------------------------------------------------------------------------------------------------------------------------------------------------------------------------------------------------------------------------------------------------------------------------------------------------------------------------------------------------------------------------------------------------------------------------------------------------------------------------------------------------------------------------------------------------------------------------------------------------------------------------------------------------------------------------------------------------------------------------------------------------------------------------------------------------------------------------------------------------------------------------------------------------------------------------------------------------------------------------------------------------------------------------------------------------------------------------------------------------------------------------------------------------------------------------------------------------------------------------------------------------------------------------------------------------------------------------------------------------------------------------------------------------------------------------------------------------------------------------------------------------------------------------------------------------------------------------------------------------------------------------------------------------------------------------------------------------------------------------------------------------------------------------------------------------------------------------------------------------------------------------------------------------------------------------------------------------------------------------------------------------------------------------------------------------------------------------------------------------------------------------------------------------------------------------------------------------------------------------------------------------------------------------------------------------------------------------------------------------------------------------------------------------------------------------------------------------------------------------------------------------------------------------------------------------------------------------------------------------------------------------------------------------------------------------------------------------------------------------------------------------------------------------------------------------------------------------------------------------------------------------------------------------------------------------------------------------------------------------------------------------------------------------------------------------------------------------------------------------------------------------------------------------------------------------------------------------------------------------------------------------------------------------------------------------------------------------------------------------------------------------------------------------------------------------------------------------------------------------------------------------------------------------------------------------------------------------------------------------------------------------------------------------------------------------------------------------------------------------------------------------------------------------------------------------------------------------------------------------------------------------------------------------------------------------------------------------------------------------------------------------------------------------------------------------------------------------------------------------------------------------------------------------------------------------------------------------------------------------------------------------------------------------------------------------------------------------------------------------------------------------------------------------------------------------------------------------------------------------------------------------------------------------------------------------------------
>LlutFTa1a_F12_R12_97022
---------------------------------------------------------------------------------------------------------------------------------------------------------------------------------------------------------------------------------------------------------------------------------------------------------------------------------------------------------------------------------------------------------------------------------------------------------------------------------------------------------------------------------------------------------------------------------------------------------------------------------------------------------------------------------------------------------------------------------------------------------------------------------------------------------------------------------------------------------------------------------------------------------------------------------------------------------------------------------------------------------------------------------------------------------------------------------------------------------------------------------------------------------------------------------------------------------------------------------------------------------------------------------------------------------------------------------------------------------------------------------------------------------------------------------------------------------------------------------------------------------------------------------------------------------------------------------------------------------------------------------------------------------------------------------------------------------------------------------------------------------------------------------------------------------------------------------------------------------------------------------------------------------------------------------------------------------------------------------------------------------------------------------------------------------------------------------------------------------------------------------------------------------------------------------------------------------------------------------------------------------------------------------------------------------------------------------------------------------------------------------------------------------------------------------------------------------------------------------------------------------------------------------------------------------------------------------------------------------------------------------------------------------------------------------------------------------------------------------------------------------------------------------------------------------------------------------------------------------------------------------------------------------------------------------------------------------------------------------------------------------------------------------------------------------------------------------------------------------------------------------------------------------------------------------------------------------------------------------------------------------------------------------------------------------------------------------------------------------------------------------------------------------------------------------------------------------------------------------------------------------------------------------------------------------------------------------------------------------------------------------------------------------------------------------------------------------------------------------------------------------------------------------------------------------------------------------------------------------------------------------------------------------------------------------------------------------------------------------------------------------------------------------------------------------------------------------------------------------------------------------------------------------------------------------------------------------------------------------------------------------------------------------------------------------------------------------------------------------------------------------------------------------------------------------------------------------------------------------------------------------------------------------------------------------------------------------------------------------------------------------------------------------------------------------------------------------------------------------------------------------------------------------------------------------------------------------------------------------------------------------------------------------------------------------------------------------------------------------------------------------------------------------------------------------------------------------------------------------------------------------------------------------------------------------------------------------------------------------------------------------------------------------------------------------------------------------------------------------------------------------------------------------------------------------------------------------------------------------------------------------------------------------------------------------------------------------------------------------------------------------------------------------------------------------------------------------------------------------------------------------------------------------------------------------------------------------------------------------------------------------------------------------------------------------------------------------------------------------------------------------------------------------------------------------------------------------------------------------------------------------------------------------------------------------------------------------------------------------------------------------------------------------------------------------------------------------------------------------------------------------------------------------------------------------------------------------------------------------------------------------------------------------------------------------------------------------------------------------------------------------------------------------------------------------------------------------------------------------------------------------TGACGAACGAATATGAGGATTGAGTAAAATCATTTTTTAGACTCACGGTTGAGCATCCCGAAAGTCCAAATATAATTGTATGTCCTTGTTTAAAATATTGTTAAACAAGGCAATTTAGTCTAACGGAGTTAAAAAATCATTTAGTATATCATGGAATTGATTAGAGTTACATATGTTGGACAAGACATTGTGATACACGAGATGGTGAGACAAAAGATGGGTGTAGTGCTAAGATCTTTACAAATGATATCAACCAATATGTATATGAGAGTGATCACTTCGAAAATATGGTCGAAGATGATCTTCAGAATTGTCCCAAGATGTATGAATGATTGGTATGTGATGCTGAGAAACTTTTCCATGATGGTTACGCTAAATTCACAAGATTAGTAGCGGGTCAAGATTATAAGTTCTAATTTATTAATGGATGAATTGGTAAGAACTTTACTTGATGTCAAGTGTCAAAGATAGAAACCCCATACATGTAAATATGTCATACTTTGGATCATTGGACACATATGAGAATTGGATCACATAACATTTTAGGTGTTGGTATTTGGCTGCATGTGGGTTGATGACTT---------------AGGATTCATGAAAGTGGATCTTAATAGGCAAGGATATAAAGATAAGTGTTTTATTAAAGCATGACAAGTACTTTATGTCGGTAACCTGAATGATATGAAATGGTCCATTCTTTTGAGTGACA-----------------------------------------------------------------------------------------------------------------------------------------------------------------------------------------------------------------------------------------------------------------------------------------------------------------------------------------------------------------------------------------------------------------------------------------------------------------------------------------------------------------------------------------------------------------------------------------------------------------------------------------------------------------------------------------------------------------------------------------------------------------------------------------------------------------------------------------------------------------------------------------------------------------------------------------------------------------------------------------------------------------------------------------------------------------------------------------------------------------------------------------------------------------------------------------------------------------------------------------------------------------------------------------------------------------------------------------------------------------------------------------------------------------------------------------------------------------------------------------------------------------------------------------------------------------------------------------------------------------------------------------------------------------------------------------------------------------------------------------------------------------------------------------------------------------------------------------------------------------------------------------------------------------------------------------------------------------------------------------------------------------------------------------------------------------------------------------------------------------------------------------------------------------------------------------------------------------------------------------------------------------------------------------------------------------------------------------------------------------------------------------------------------------------------------------------------------------------------------------------------------------------------------------------------------------------------------------------------------------------------------------------------------------------------------------------------------------------------------------------------------------------------------------------------------------------------------------------------------------------------------------------------------------------------------------------------------------------------------------------------------------------------------------------------------------------------------------------------------------------------------------------------------------------------------------------------------------------------------------------------------------------------------------------------------------------------------------------------------------------------------------------------------------------------------------------------------------------------------------------------------------------------------------------------------------------------------------------------------------------------------------------------------------------------------------------------------------------------------------------------------------------------------------------------------------------------------------------------------------------------------------------------------------------------------------------------------------------------------------------------------------------------------------------------------------------------------------------------------------------------------------------------------------------------------------------------------------------------------------------------------------------------------------------------------------------------------------------------------------------------------------------------------------------------------------------------------------------------------------------------------------------------------------------------------------------------------------------------------------------------------------------------------------------------------------------------------------------------------------------------------------------------------------------------------------------------------------------------------------------------------------------------------------------------------------------------------------------------------------------------------------------------------------------------------------------------------------------------------------------------------------------------------------------------------------------------------------------------------------------------------------------------------------------------------------------------------------------------------------------------------------------------------------------------------------------------------------

LlutFTa1b alignments

>LlutFTa1b_PRH444/14
TGCGTTTGAAATTGTGAGTAGGAATCATTTTCTAAAGATGCTTAAGTTCAAGTGTTTCAAAGTTTTTCATATAAAGAGCATTATTCACTTGGTATATATATACAGGGTTGATTAGATTGCAAGTTATACAACTTTTATACTTGTAAAGGCAATCTGCCATTGTTGTACATTCTTCATTGTTGCAAGAATACTTTCTTTCATAGGATGTGAAAAGAAAGGGGATTAGAATCACTTGGAAATGTGTTTTCCAAGAGTGAATAAGGATTAGGGAGTGTGTAAGGTACATAGAGATCTCAGGGTGAGATATTGTAATTACAACTCATAATTCTTAATGAAGAAATCTCTTGTGCTGCAAGAGTGCTGGACGTAGCCTTCGATAGACAAGAAGATGAACCAGTATAAAATCTCTGTGTATTCTCTTCTTCCTTACCTCTTTCATTATTATCTTGTTTATTTTTCTGCATATATTTTACGCTGCACGTTCACTCTTCATTTTGAAGAATAAGTGACCATAATTTTAAGTCAACTAATTCACCCCCTCCCCCTCTTAGTTGCAATCTCGTTCTTACAATTGGAACCAGAGCTATATTTGAGTAAGATATTCTCAAGTCTGATCCTATAACTAAGATGGTGTCAAGATCATTCCTAGGATAAGGTTCCAACATCAACTGCCCTCCAAGCTTTGTTGGAGAGTGCTATGATTTCTGGAAGATCAAAATGAGGATCTTTATTGAATTTCAGGACTTGGACATGTGGAATGTCATTTAAGAAGGACCATATGTACCTTGTACTGTTGTCAACATATAAGAGAAATAAAGCCAAAATCTTCGTGGAATGATGAAGATAAGAAGAAGGTTCAATATGATCTAAAAGCCAAAAACATTCTTACTTAGGCTTTAGGAGAAAAATAATTTTTTAGAGTATCATGTTGCAAATCGTCAAAAGAAATTTGGGACACTCTAGAAAGAATGTATGGATGTAAAGAAATGCAAAGGTCCACAACAAATAGTGAAGCATCAATATCAAAGCAAGACTCTGCATGCTCTATATGTAGAAAACCATATCATTTTAAACATACTTGTCCAGCCATACAAAAGTGTCATACTTTCAAAATAAAGAAGGACAAGAAGCGTAGAAGAACAAATGTCATATCAGAAGATAAAGATGATGATTTAAATACAAAACTCAGAATAAAGGATCAAGCACATATTTCATTGATGGCTTCACACAATTCAAATGATGATTATGAGGTTAGTAACTCTGGACCAAATGATACTTTTTCATATAATGATTTACAAAATGTTTTTAATGATTTACATCATGAATATGTTAAGTTTTCCAAACTTTTCCTAAAACAGAAAAATGAAATATATATTTTGGAAAGCCATAACAAAGTTCTAAAGAAACATATTGAAAAACTCACTTCTTCCTCGTGTCAAATATGTGTTGCTCTTAAAACTAAACTTTCAACATAAAGTCTTGAACTTAATAAACTCAACAAGAGCACTCATAATTTAGACAAGATCATAAAAGTCCAAAGACATTCTATAGACCGTAGAGGTCTTGGCTATGCAAATAGTCATGTGGCTAAAAATGGGAATGTCTTAGGAAAAACCATTATGGAAAACACTAAAATGTTTCATAAATAAAGTGTTCATACTAATCCTATTTCTAAAATAAAATCTTGGACACATAAGCATCTATCCACTTGTTCTTACTGTGATAAAATTGGTCACACATCCAACATTTGTCATATTAGAAAATATGGTGTGTCATGTGGCCAATATAAATGGATAGAAAAAGGTGTTAACCCTGCAGGACCCAAATCACATTGGATACCTAGAAATTATTTTTAATTTGTTTTGTAGGAAAATTTGAGAGCCGCCTGCAATTTATGGTAGTTGGATAGTGGCTGCTCAAAACACATGACAGGCGACAAAAA-AAATTTTTTGTCCTGCCTCCAAGGGACAAAGGATATGTCATATACGGTGATAACAATAAGGGAAAAAATCTTGGAGTTGGTATAATTGGAAAGCCACCCTCAACAATTATAGAAGGTGTACTATATGTTGAAGGACTCAAACACAACCTTCTAAGCATAAGCCAATTATGCGACAAAGGATTTCAATGTGGCATTCTACCCAGATAAATGCATCATTGAAAGTAAGGATTCCAATAACTCTAAACTTATTGGTAAAAGAATAAATAATATATATA------------------------TATGATTGACATGGATTCTGCTTTACCTCTAACATGTTTAGTAGCAAATGATAATCATGATGCATGGCTTTGGCATAGAAGAATAACTCATATTCACATGGACCATTTGAATAAACTTATTAAGAAAGATTTGGTTGTTGGCTTACCCAAAATGAAGTTTGTTAAAGACGAACTATGTAGTGATTGTCAAATGGGTAAACAAACAAAAACTTCTTTCAAACCAAAGCATATAGTTTCTTCTGATAGACCATTACAATTACTTCATATGGATTTATTTGGTCCCTCAAAGACAAAAAGTTTTGGTGGTAATTATTATGCTCTTGTTATAGTATACAATTTTTCTAGATATACTTGGACTCTATTCTTAGTTCATAAGAATGAGACATTCAAAGCCATTAGCATTAATGCTAAAAGAGTTCAGAATAAAAAAATCTTTAAAAATCGCTGCTATACAAAGTGATCATGAGGGAGAATTTCAAAACTCTTCACTTGAAGAATTCTGTGATCTT--------CAAAAAAATTTCTGCTCCTAGAATACCACAACAAAATGGTGTTGTGGAGAGAAAAAATCGGCCCTCAGAAGAATTGGTTCGTACAATGTTAAATGAAACTAACCTCCTAAAATATTTCTGGGCTGATGCAGTTAGCACTGAGTGCTATGTTTTGAATCGAGTTCTTATAAGACCAATTCTTAAGAAAACCCCCTATGAACTCTTCAAAGGTAGAAAACCAAACATTTCTCATCTGAATGTTTTTGGTTGTAAATGCTTTGTTCTAAACAGTTGTAAGGATAACTTGGGCAAGTTTGATGCAAAAGCTTATGAAGGAATTTTCTTTGGCTATTCTCTCACGAGTAAAGCTTATAGAGTCTTTAATAAAGGAACTCTAGCCATAGAAGAATCTGTTCATGTATCTTTTGATGAAAATAATCTTGTATTAAAGGATGTGATATCCTATGATGAAGATGACTTGCCAAGTTCCCTTGCTAAAGAAAATTCTATTGTTGACATTAAAACTAATGCTGAGGAATTAAGAATGGATGATAATCTATCTTCTCAAGAAGAGCGTATCCACTCTGACTTACCAAAAGAATGGAGAACTCATCGAAATCATCCTATTGACAACATCATCAGTGATATAAGTAAAGGTATAACTACTCGTAGAATGCTTGATGCTTGTCTGAATATGGCCTTCATTTCTCAGATAGAACCCTCCAAGGTTGATGATGTAATCGAGGATGAACACTTGATTCTTGCTATGCAAGAAGAATTAAACCAGTTTGAGAGAAATGAGGTTTAGGAACTTGTTCCTAGACCGAAAATAGGCATGTCATAGGAACTCGTTGGGTATTTAGAAATAAATCTAATGAAAATGGTGTTATTGTTAAAAATAAGGCTAGACTAAGTAGCTCAGGGATACAACCAGGAAAAAAGCATTGATTTTGATGAAACCTTTGCTCTGGTTGCTAGACTTGAAGCTATTAGGCTATTACTTGCATATGTTTATTCTCTCAATTTTCAGTTATATCAAATGAATGTCAAGAGCGCATTTCTCAACGGCTACATTCAAGAAGAAGTGTTTGTAGAACAACCTCCTGGCTTTAAATATTACAAACATCTTTCTCATGTCTACAAGTTAAAGAAATCTCTTTACGGTCTAAAGCAAGCACCACGAGCGTGGTATGATCGTCTAACAAATTTTCTGATAGAAAAAGGTTTTATCAAAGGGAAGATAGACACTACTTTATTTGTAAAGAAGATAAATTATCATACTTTATTAATTCAAATTTATATAGATGATATTATTTTTAGTTCTACTAATGAAAGTTTGTGTAGTGACTTTGGCAAAATGATGCAAGGAGAATTTGAAATTTCCATGATAGAAAAGTTTAATTACTTTCTTGGACTTCAAATCAAACAACTTGATAATGGTATTTTCATGAGTCAATCTAAATACTGCAAAGATTTGATATGGATGACTGCAAGCCAATAGCTACTACTATGGGATCTGGCACGTACATTGATACAAATGAACATGGTAAATGCATTGAAATATCTAAGTATCGAGGTATGATCGGATCTCTCTTATACTTAACGGCTAGTAGACTTGATATAATGTTTAGTGTTTGTCTGTGTGCCGCTATCAATCTAAACCAAAAGAGTCACACTTAGTTGTTTTTAAGAGAATTATGAAATATCTTAAAAGTACAACTGAAGTTGGACTGTGGTATCCAAAAGGAAGTATATGTGAATTGGTTGGTTATTCAGTTTCATATTTTTCTGGATGCAAATCTGAGAGGAAAAGTACAAGTGGTACTTGTCATATTTTAGGCAGTGCTTTAGTCTCTTGGTCCTGCAAGAAACAAGCATGTGTAGCAATAAGCACTGCTGAGGCTGAATATGTAGTAGCAGGTAGTTGTTGTGACCAAGTGTTGTGGCTTAAGCAACAATTACGAGATTATGGCTTAGACTTAGGTTGCACTCCGCTGAAATGTGATAATACTAGTGTTATAAACCTCACAAAGAATCATATTATGCATTCAAGAACCAAACACATAGATAT--AAGGCATCATTTCCTAAGGGACCATGTCCAAAAGAAAGATATATGTGTGGAATTTGTTGATACTCATAACCAACTAGCAGATATTTTCACTAAGCCCTTGGCAAAAGAACC-TTTTTACAAAATTAGACTTGAATTATACATTCTTTATGAAGCTTACTTATCCTAAATGCTTACATGTATGCTCCATCATGTTATTTCATGCCTACTTGTACTTAGTTGTGTTTATTTATGTTTAAATATTTCAAATTTTTGGATTAAAATCATTTTCATAGATTTAAATTGCATAAAAATTGATTTTTTTCTAGAGTCAGTAACCGATTACTCTGGAGTGTAACTGATTACAAAGTGAAACAAGGAGTTTCAGTAACCGATTACCCAAGTGAGTAACCGATTACCCAAACTTGTTGTTTTAAAATTTCAAATTTTTGAATTAGAGTAACTTATTACTCATAAGTGAGTAACCGATTATTCTATGCAAGTATTTATTGGAAAATTGCATTTTTTCAAAACTCATCTTCTTCCTCCTACTCTCTCACTCGTGTTCAACCTTATCCTCTCTAGAATCTTCATTTCTAAACCGTTTTGGGTGATTTTTGTGTTTAGGGTTTAGGGAGAGCATACTCAAGACAAGTCAAGATTTATCACAAAGTATGTTACTTTCAGAAAACTATACTGTCAAGAAGATATTGTATTGTCATCATCAAAAAAGGGGAGATTGTGAAGAAAATCTTTGCTCCTGACCTTGGCACAGTTTTGATGAAGACACCAACATCACCAAAAATAAGAAAAGGAAGAATACTTATAAAGACAAAGAAGATTAAAGCTTCACGACAATTAGAGTTAAGTCTCTATAGGTACTTCTACCTAAACTCTTATATTATACAAAGTATTAATGCTCAAACTATTTTTAAGAAAAGTTGAAACACTTTAGAGTTACTTAAAAAAAATATCAAAAATAGTGTGAGAAAAGAGTTATCCCACTTAAAACTGTTCAGAGTAATATATTAATGTCTTTGAGTAACAAATTACCAGTGTTTGAAAGTT--------------------------------------------GAGTAACCGATTACTCAAAAGTGAGTAACCGATTACTCTAAGTGAATTTTGAATTCACTGTTGGACAGAGAGTTTGGGTAGTCGATTACCCAGTGTCAGTAATCCATTACTGAGAGTTGTTGGATGAAATTTCAGATTTCAAAGTGAAAGGTTTTCATTCCAAACAAAATCTCTTCACTCCAAACAACTCCTACACTTTCAGAAAGGCACCAAGGGTATTTTGGAAGTCTATATAAAGGCTCTAACTCTCACAACACAAACACACAACAATGCACAACTCTCATACTAAATTTCAAAAGCTCTTACACACATTCTGAAATTATTTCTTTGAACTTTTGGCAACTAGTTCTTAAACTTTCAAGTTGATTTTCTAAAGTTACTTAAGTTCAAGTGTTTCAAAGTTTTTCATATAAAAAGCATTATTCACTTGGTATATATACAGGGTTGATTGGATTACAAGTTATACAACTTTTATACTTGTAAAGGCAATCTGTCATTGTTGTACATTCTTCATTGTTGCAAGAATACTTTCTTTCATAGGATGTGAAAAGAAAGGGGATTAGAACCACTTGGAAATGTGTTTTCCAAGAGTGAATAAGGATTAGGGAGTGTGTAAGGTACATAGAGATCACGGGGTGAGAAATTGTAATAACAACTCATAATTCTTAATGAATAAATCTCTTGTGCTACAAGAGTACTGGATGTAGCCTTCGATGGACAAGAAGGTGAACCAGTATAAAATATTTGTCTATTCTCTTCTCCCTTATCTCTTTCATTATTATCTTGTTTATTTTTCTGCATATATTTTCCGTTGTACGTTAACTCTTCATTTTGCAGAAAAAGTTGCCATAATTTTAAGTCAACTAATTCACCCCTTCCTCTTAGTTACAATTTTGTTCTTACACCTTCCACCTTAGATTGACTTTCATTGACCGACTCGATGGCTGAACTATAGGAGGCTGAATGACCCATGAGCTTTAGCCAAGCAAATGAAATAGTTTGTTGTGCTTTTTGGAATGAGGATCAGCTGTCCCACATTTTTAGTGTCTTATTGTGTTCCAATCCAATAAAAGTTGTTACATACTTGAAAGCACAAATAGAACACACAAAATAATTTTTTTATATTATTTTGTAAGATATTGGCTTGGGAGATGCAGGGATGGCAACGGGACGGAACGTGCACGGGTAGTGGTTTCCCGTATCCATACCCACATAATTTGCGGGTGCCGCACAGGTAACGAATAATTTCGGGTACCCAACGAGTTTCTAAATTTAAATATATATTTATATATTTTATAATAATACATATATAACAAATAATTATTAGATGAATATTAAATTTATATACATGTTAAATTTGTCTTTACATTTCAATCACTAAATTTCATAATAAAATAATAA-AAAAATTAATATATCATTATAAAATAATAAAAAGTGTATTATATATACAAATAATTTAATTAAAAAATTAATTTATATATGTGCGGGTATCCGCGGGGTGAGTAACAAAATACTCGTTCCCACCTGTAAGTTATTTTTACGGGTACCCATTGCGATTAGTTTGAAGGGTATCCGC------AGGTAGAGATGGTGAGAGAAAATTTTGGGAACAACTTTTTGCTTATTTGGCCAAGTTCCTTTAGACTTAAACATACAACTACTGTCTTTTCT----------------------------------------------TTGAAAATTAAATGCATCATCTCATCATTAAAAGTATATTTTGCAATCATATTGACTAATATGAAAACAATATTTTTT--GACAAAAAAACAAAATATGAAT----------AGAGTTTTTTATAATATATCATCTACTATTCACTCTTAATCATTATTGACTTTTGAATATAAGCATTATAAATGAATGATAGATGATGTACTGACTCTATGTATAAATTTTTGTACGAATAATACATAAATATTATACTCATA----TTTTTTTAATAAGAGCAATAAAAGCAAAATGAAAACACGATTCTTGTTGCCAACATTGAGCCACGTATGTTGGACCTTAAGTCCAAATACTAATACAGAAAACAAGTGATTCTTTCAAGCAACAAATTATTCCTATCTATTTTTTCGATAGAATCCTTTTCATGTGTCGAAAAAAGCTAAAAGCTATCCAAGCAAAGAAGTATAAATAGCACCCTCAAGGTGAGTTTTTGTTTGCAAGAAAAAAAGTATATAACAAAACATAATTTGTGAAGAGCAATTTATAGTGCCAAAAATAGTCATGAGTAGTCGTAGTAGAAACCCTCTAGTTGTAGGACGTGTAATTGGTGATGTATTGGACCCTTTCGAAAGTTCGATTCCTATGAGAGTCACTTACAACAATAGAGATGTTAGCAATGGCTCTGAGTTCAAACCTTCCCATGTTGTTAATCAACCAAGAGTGAGTATTGGTGGTGATGACCTCAGGAACTTGTACACTCTGGTAATTAATTATGTCCTTATTACTCATTCTCTAACTCTCTACACCACAATTATTAAAACAATGTCATCTGGTGGTGGAGTTGAATCGGAGAACCGGTTATCATATCAATA-AGTATAATAATTACATAGATCAGATATGTGATTAAAACGATCAATTATATCGATATTAGTAACACTGCTCTATACTCTAAAATTATTATACCCAATTTTTAGAAAAAGAAGTGAGAATTTTTCAGATAATAATATGTGAAAAGATTTAGATGTAACAATAAATCAATAACATTATAATAACTTTAGTCTTAGTATGTGGAGTCAATTAAGTATCCATCAAATCATACCATGTTTTATCATAAACCGTATATATTGACAAAATATTAATATCTAAATATTTCGTACTTAACCTGTTTATAGCTTTTTATTGTCTTTATCTTCCTCTAAAAATTGAAGTAACCTACATTTCATCTATTGTTCTTCTCCATTTCATTTCTTTCACTACAGGTAGTGGTGAACCCAGATGCACCTAGTCCAAGTGACCCAACTTTGAGGGAATACCTTCACTGGTGAGTGATAAAATTGTTATACAAAAATGCACAAATATATATTTATATATGCAATACAACAAGGCAGCACAGGATAAATGATGTTAATCATGACTATATAGTATTGTTGTCAAATAGAAAGCACACAAAAGTGTTGTTATATATCTAAAATGTTCGCTGTTAAACTTCAACTTTAGCGTAGTAACACTTTCGTGTTGGTAAATATTATAGCATTTCTAATCTACCATCTAACTGTAGGTTGGTGACTGATATTCCAGCAACTACTGGGCCTACTTTCGGTATATATTTTATGACTCCTACTTATTTATTTACTTGCCATAAAAATGTCTCACTCCATTAAATATATTCAAATTAGTTCCAACACACTAGATAAGTGAATGAATCTCTTATAATCATTTCAGAGTTTTGTTCATGTATATATGAAAAATATTATGTTTTAAATTGTAGTTACACTCAATTAAATTATGTTTATTACAATTATAAAAAATTATAATCCAATTGTGATTATTATATATTATCTCAGAGACTCCTACGATTAATATCGCATTCGGAATTATGATTGTAGAGTACAGTTTAAAACATTTTTATTATAATTAGGCCCTACCTGCACTAAAATGGCAATTGCTTTTCATACTAATGCATGCATGGAGTATATAGGAATCTTTGATATACACATGGACCATGTCTTTTTTAAAAATAAAAGAGAGTGGAGTTTGATAACAAGCATCATATTCTGAATGTAAATGACTAATTTATTACTTAGTTTTTTTTATAAATAAAATATTTATTAAAAAGTTTAAGAATGCTTACAAGGGAATATTGAAATTAACACCAAAACACCCTAACCTATCCATTGATTCTTTTTGAGCATTACACCAACTACACTTTAAATTTTAAGTATTGTCAATCATTTTAGGTTTGTACCCACTTTAGGATTCAAATTTTAAGAATATACATGCAGTTGATCTTTAAACTTTTGAGTGGGTGCACTTTCTTCTTGTGCTTATTTTTTTAATTAAACTCTAGTGATTGGATATTTACATTTTTAAAGACCCAATCTAGAAAGCCTATGTGTTGGTCCACAAATTAATCTGTCAAGTATGAGAATATTATGGGAATAAAAAATTCCAGTGAGTTAGAGGGATTAAATTTCTTCAAAATATTAAATATAAAAAGAGTATATTCTAATAACATAGGATAACTTATCTCTTTCAGCCAATAAAAGTATGACATGTATACTATTTTTTTAATTTTAAAAATATTTTCAAAGAAAATAATTAAAC---ATAATATCACTGACAAATGGAGATAACTTATCTTCTTAGAAGATACTTTATTTTCTTATAAAAAAATAATACGGTTAAGCTTTTATGATTTAAGAATCAAAGGACACGTGACTCTGAAATCTGATTATGATGAGAACGGAGAAGCCAACTTGGTTAGCTAATTACTATTGAATAGTACATATATTTAATGATCAAAATAAATCCATCCCAATTGCATTAAAATATTTGACTAATATAGTACCAAAATGTATTAGATTTATTTCTTTTCGTGTACAAAAATAACA-TTTTTTTTATGAGATAGATTCAATTTTTGTAAAATACTATATGATATCTACATGTATGGTTACTAGATAGTGATAACAAAATGGACAAGGTCTGTTTATTATTTGTTTTGTATTACATTGCGTTGCAGCCCAATACGGTTAGATTGCGGTCAATGTGGCTGCATCATTATGATTCGGAATCACACCGCAATTATGGTGTCACGCTGTTGTGGCGACTGTCGCAACCGCAATATTGTGGTCATA---ATACTGCATTGTGATCACAATTTAAATCACTGATTCTTATAACGCAAATGACATGCTCGCACCCATTTTCGACCCGTTTTTCCATTACTATTACTAACGACAAGTTTGTATTATTAACATAAATACAGGTAATGAAGTGGTAAATTATGAAAGTCCACGACCCTCAATGGGAATTCATCGTATAGTATTTGTGCTATTCCATCAACTTGGTAGGGAAATAGTGTATGCTCCAGGATGGCGCCAAAATTTCATTACTAGAGAATTTGCTGAACTTTACAATCTTGGTTCACCAGTTGCTGCTGTTTATTTTAACATTCAGAGGGAAGCTGGTTCTGGTGGAAGAAGGTTATGTTAATCAAATGCTTTATTTAGTATTGAAAAATTATAGGTCATTTAAGAAATAAAAAGGGTTTTGGGTTGGTAATCACACAAGAAAATAGTCAAAACCCTAGTTAATTACTGGCAGACTCATCATGTATTCT
>LlutFTa1b_Parys
TGCGTTTGAAATTGTGAGTAGGAATCATTTTCTAAAGATGCTTCAGTTCAAGTGTTTCAAAGTTTTTCATATAAAGAGCATTATTCACTTGGTATATATATACAGGGTTGATTGGATTGCAAGTTATACAACTTTTATACTTGTAAAGGCAATCTGCCATTGTTGTACATTCTTCATTGTTGCAAGAATACTTTCTTTCATAGGATGTGAAAAGAAAGGGGATTAGAATCACTTGGAAATGTGTTTTCCAAGAGTGAATAAGGATTAGGGAGTGTGTAAGGTACATAGAGATCTCAGGGTGAGATATTGTAATTACAACTCATAATTCTTAATAAAGAAATCTCTTGTGCTGCAAGAGTACTGGATGTAGCCTTCGATAGACAAGAAGATGAACCAGTATAAAAACTCTGTGTATTCTCTTCTTCCTTACCTCTTTCATTATTATCTTGTTTATTTTTCTGCATATATTTTACGCTGCACGTTCACTCTTCATTTTGAAGAATAAGTGGCCATAAATTTAAGTCAACTAATTCACCCCCTCCCCCTCTTAGTTGCAATCTCGTTCTTACAATTGGCACCAGAGCTATATTTGAGTAAGATATTCTCAAGTCTGATCCTATAACTAAGATGGCGTCAAGATCATTCCTAGGATAAGGTTCCAACATCAACTGCCCTCCAAGCTTTGTCGGAGAGTGCTATGATTTCTGGAAAATCAAAATGAGGATCTTTATTGAATTTCAGGACTTGGACATGTGGAATGGCATTTAAGAAGGCCCATATGTACCTTGTACTGTTGTCAACATATAAGAGAAATAAAGCCAAAATCTTCGTGGAATGATGAAGATAAGAAGAAGGTTCAATATGATCTAAAAGCCAAAAACATTCTTACTTAGGCTTTAGGAGAAAAATAATTTTTTAGAGTATCATGTTGCAAATCGTCAAAAGAAATTTGGGACACTCTAGAAAGAATGTATGGATGTAAACAAATGCAAAGGTCCACAACAAATAGTGATGCATCAATATCAAAGCAAGACTCTGCATGCTCTATATGTAGAAAACCATATCATTTTAAACGTACTTGTCCAGCCATACAAAAGTGTCATACTTTCAAAATAAAGAAGGACAAGAAGCGTAGAAGAACAAATGTCATATCAGAAGATAAAGATGATGATTTAAATACAAAACTCAGAATAAAGGATCAAGCACATATTTCATTGATGGCTTCACACAATTCAAATGATGATTATGAGGTTAGTAACTCTGGACCAAATGATACTTTTTCATATAATGATTTACAAAATGTTTTTAATGATTTACATCATGAATATGTTAAGTTTTCCAAACTTTTCCTAAAACAGAAAAATGAAATATATATTTTGGAAAGCCATAACAAAGTTCTAAAGAAAGATATTGAAAAACTCACTTCTTCCTCGTGTCAAATATGTGTTGCTCTTAAAACTAAACTTTCAACATTAAGTCTTGAACTTAATAAACTCAACAAGAGCAGTCATAATTTAGACAAGATCATAAAAGTCCAAAGACATTCTATAGACCGTAGAGGTCTTGGCTATGCAAATAGTCATGTGGCTAAAAATGGGAATGTCTTAGGAAAAAAAATTGTGGAAAACACTAAAATGTTTCATAAATAAAGTGTTCATACTAATCCTATTTCTAAAATAAAATCTTGGACACATAAGCATCTATCCACTTGTTCTTACTGTGATAAAATTGGTCACACACCCAACATTTGTCATATTAGAAAATATGGTGTGCCATGTGGCCAATATAAATGGATAGAAAAAGGTGCTAACTCTGCAGGACCCAAATCACATTGGGTACCTAGAAATTATTTTTAATTTGTTTTGTAGGAAAATTTGAGAGCCGCCTGCAATTTATGGTAGTTGGATAGTGGCTGCTCAAAACACATGACAGGCGACAAAAATAAATTTTTTGTCCTGCCTCCAAGGGACAAAGGATATGTCATATATGGTGATAACAACAAGGGAAAAAATCTTGGAGTTGGTATAATTGGAAAGCCACCCTCAACAACTATAGAAGGTGTACTATATGTTGAAGGACTCAAACACAACCTTCCAAGCATAAGCCAATTATGCGACAAAGGATTTCAATGTGGCATTCTATCCAGATAAATGCATCATTGAAAGTAAGGATTCCGATAACTCTAAACTTATTGGTAAAAGAATAAATAATATATATATATATA--TGTGTGTGTGTGTGTGTGTGATTGACATGGATTCTGCTTTACCTCTAACATGTTTAGTAGCAAATGATTATCATGATGCATGGCTTTGGCATAGAAGAATAACTCATATTCACATGGACCATTTGAATAAACTTATTAAGAAAGATTTGGTTGTTGGCTTACCCAAAATGAAGTTTGTTAAAGACGAACTATGTAGTGATTGTCAAATGGGTAAACAAATAAAAACTTCTTTCAAACCAAAGCATATAGTTTCTTCTGATAGACCATTACAATTACTTCATATGGATTTATTTGGTCCCTCAAAGACAAAAAGTTTTGGTGGTAATTATTATGCTCTTGTTATAGTATACAATTTTTCTAGATATACTTGGACTCTATTCTTAGTTCATAAGAATGAGACATTCAAAGCCATTAGCATTTATGCTAAAAGAGTTCAGAAT-AAAAAATCTTTAAAAATCGCTGCTATACGAAGTGATCATGAGGGAGAATTTCAAAACTCTTCATTTGAAGAATTCTGTGATCTCGGGATCAACAACAACTTTTCTGCTCCTAGAATACCACAACAAAATGGTGTTGTGGAGAGAAAAAATCGGTCCTCAGAAGAATTGGCTCGTACAATGTTAAATGAAACTAACCTCCTAAAATATTTCTGGGCTGATGCAGTTAGCACTGAGTGCTATGTTTTGAATCGAGTTCTTATAAGACCAATTCTTAAGAAAACCCCCTATGAACTCTTCAAAGGTAGAAAACCAAACATTTCTCATCTGAATGTTTTTGGTTGTAAATGCTTTGTTCTAAACAGTTGTAAGGATAACTTAGGCAAGTTTGATGCAAAAGCTTATGAAGGAATTTTCTTTGGCTATTCTCTCACGAGTAAAGCTTATAGAGTCTTTAATAAAGGAACTCTAGCCATGGAAGAATCTGTTCATGTATCTTTTGATGAAAATAATCTTGTATTAAAGGATGTGATATCCTATGATGAAGATGACTTGCCAAGTTCCCTTGCTAAAGAAAATTCTATTGTTGACATTAAAACTAATGCTGAGGAATTAAGAATGGATGATAATCTATCTTCTCAAGAAGAGCGTGTCCACTCTAACTTACCAAAAGAATGGAGAACTCATCGAAATCATCCTATTGACAACATCATCAGTGATATAAGTAAAGGTATAACTACTCGTAGAATGCTTGATGCTTGTCTGAATATGGCCTTCATTTCTCAGATAGAACCCTCCAAGGTTGATGATACAATCGAGGATGAACACTTGATTCTTGCTATGCAAGAAGAATTAAACCAGTTTGAGAGAAATGAGGTTTGGGAACTTGTTCCTAGACCGAAAATAGGCATGTCATAGGAACTCGTTGGGTATTTAGAAATGAATCTAATGAAAATGGTGTTATTGTTAAAAATAAGGCTAGACTAAGTAGCTCAGGGATACAACCAGGAAAAAAACATTGATTTTGATGAAACCTTTGCTCTGGTTGCTAGACTTGAAGCTATTAAGCTATTACTTGCATATGTTTATTCTCTCAATTTTCAGTTATATTAAATGAATGTCAAGAGCGCATTTCTCAACGGCTACATTCAAGAAGAAGTGTTTGTAGAACAACCTCCTGACTTTAAATATTACAAACATCTTTCTCATGTCTACAAGTTAAAGAAATTTCTTTATGGTCTAAAGCAAGCACCACGAGCGTGGTATGATCGTCTAACAAATTTTCTGATAGAAAAAGGTTTTATCAAAGGGAAG-TAGACACTACTTTATTTGTAAAGAAGATAAATTATCATACTTTATTAATTCAAATTTATATAGATGATATTATTTTTAGTTCTACTAATGAAAGTTTGTGTAGTGACTTTGGCAAAATGATGCAAGGAGAATTTGAAATTTCCATGATAGAAAAGTTGAATTACTTTCTTGGACTTCAAATCAAACAACTTGATAATGGTATTTTCATGAGTCAATCTAAATACTGCAAAGATTTGATATGGATGACTGCAAGCCAATAGCTACTACTATGGGATCTGGCACGTACATTGATACAAATGAACATGGTAAATGCATTGAAATATCTAAGTATCGAGGTATGATCGGATCTCTCTTATATTTAACGGCTAGTAGACTTGATATAATGTTTAGTGTTTGTCTGTGTGCCGCTATGAATCTAAACCAAAAGAGTCACACTTAGTTGTTGTTAAGAGAATTATGAAATATCTTAAAAGTACAACTGAAGTTGGACTGTGGTATCCAAAAGGAAGTATATGTGAATTGGTTGGTTATTCAGTTTCATATTTTTCTGGATGCAAATCTGAGAGGAAAAGTACAAGTGGTACTTGTCATATTTTAGGCAGTGCTTTAGTCTCTTGGTCCTGCAAGAAACAAGCATGTGTAGCAATAAGCACTGTTGAGGCTGAATATGTAGTAGCAGGTAGTTGTTGTGACCAAGTGTTGTGGCTTAAGCAACAATTACGAGATTATGGCTTAGACTTAGGTTGCACTCCGCTGAAATGTGATAATACTAGTGTTATAAACCTCACAAAGAATCCTATTATGCATTCAAGAACCAAACACATAGATATAAAAGGCATCACTTCCTAAGGGACCATGTCCAAAAGAAAGATGTATGTGTGGAATTTGTTGATACTCATAACCAACTAGCAGATATTTTCACTAAGCCCTTGGCAAAAGAACC-TTTTTACAAAATTAGACTTGAATTAGACATTCTTTATGAAGCTTACTTATCCTAAATGCTTACATGTATGCCCCATCATGTTATTTCATGCCTACTTGTACTTAGTTGTGTTTATTTATGTTTAAATATTTCAAATTTTTGGATTAAAATCATTTTCATAGATTTAAATTGCATAAAAATTGA-TTTTTTCTAGAGTCAGTAACCGATTACTCTGGAGTGTAACCGATTACAAAGTGAAACAAGGAGTTTCAGTAACCGATTACCCAAGTGAGTAACCGATTACCCAAACTTGTTGTTTTAAAATTTCAAATTTTTGAATTAGAGTAACTTATTACTCATAAGTGAGTAACCGATTATTCTATGCAAGTATTTATTGGAAAATTGCATTTTTTCAAAACTCATCTTCTTCCTCCTACTCTCTCACTCGTGTTCAACCTTATCCTCTCTAGAATCTTCATTTCTAAACCGTTTTGGGTGATTTTTGTGTTTAGGGTTTAGGGAGAGCATACTCAAGACAAGTCAAGATTTATCACAGAGTATGTTACTTTCAGAAAACTATACTGTCAAGAAGATATTGGTTTGTCATCATCAAAAAGGGGGAGATTGTGAAGAAAATCTTTGCTCCTGACCTTGGCACAGTTTTGATGAAGATACCAACATCACCAAAAATAAGAAAAGGAAGAATACTTATAAAGACAAAGAAGATTAAAGCTTCACGACAATTAGAATTAAGTCTCTATAGGTACTTCTACCTAAACTCTTATATTATACAAAGTATTAATGCTCAAACTATTTTTAAGAAAAGTTGAAACACTTTAGAGTTACTTAAAAAAAATATCAAAAATAGTGTGAGAAAAGAGTTATCCCACTTAAAACTGTTCAGAGTAATCTATTAATGTCTTTGAGTAACAAATTACCAGTGTTTGAAAGTT--------------------------------------------GAGTAACCGATTACTCAAAAGTGAGTAACCGATTACTCTAAGTGAATTTTGAATTCACTGTTGGACAGAGAGTTTGGGTAGTCGATTACCCAGTGTCAGTAATCCATTACTGAGAGTTGTTGGATGAAATTTCAGATTTCAAAGTGAAAGGTTTTCATTCCAAACAAAATCTCTTCACTCCAAACAACTCCTACACTTTCAGAAAGGCACCAAGGGTATTTTGGAAGTCTATATAAAGACTCTAACTCTCACAACACAAACACACAACAATACACAACTCTCATACTAAATTTCAACAGCTCTTACACACATTCTGAAATTATTTTTTTGAACTTTTGGCAACTAGTTCTTAAACTTTCAAGTTGATTTTCTAAAGTTGCTTAAGTTCAAGTGTTTCAAAGTTTTTCATATAAAAAGCATTATTCACTTGGTATATATACAGGGTTGATTGGATTACAAGTTATACAATTTTTATACTTGTAAAGGCAATCTGTCATTGTTGTACATTCTTCATTGTTGCAAGAATACTTTCTTTCATAGGATGTGAAAAGAAAGGGGATTAGAACCACTTGGAAATGTGTTTTCCAAGAGTGAATAAGGATTAGGGAGTGTGTAAGGTACATAGAGATCACGGGGTGAGAAATTGTAATAACAACTCATAATTCTTAATGAAGAAATCTCTTGTGCTGCAAGAGTACTGGATGTAGCCTTCGATGGACAAGAAGGTGAACCAGTATAAAAATTTTGTGTATTCTCTTCTCCCTTATCTCTTTCATTATTATCTTGTTTATTTTTCTGCATATATTTTCCGTTGTACGTTAACTCTTCATTTTGCAGAAAAAGTTGCCATAATTTTAAGTCAACTAATTCACCCCCTCCTGTTAGTTACAATTTTGTTCTTACACCTTCCACCTTAGATTGACTTTCATTGACCGACTCGATGGCTGAACTATAGGAGGCTGAATGACCCATGAGCTTTAGCCAAGCAAATGAAATAGTTTGTTGTGCTTTTTGGAATGACGATCAGCTGTCTCACATTTTTAGTGTCTTATTGTGTTCCAATCCAATAAAAGTTGTTACATACTTGAAAGCACAAATAGAACACACAAAATAA-TTTTTTATATTATTTTGTAAGATATTGGCTTGGGAGATGCAGGGATGGCAACGGGACGGAACGTGCACGGGTAGTGGTTTCCCGTATCCATACCCAGATAATTTGCGGGTGCCGCACAGGTAACGGATAATTTCGGGTACCCAACGAGTTTCTAAATTTAAATATATATTTATATATTTTGTAATAATACATATATAAAAAATAATTATTATATGAATATTAAATTTATATACATGTTAAATTTGTCATTACATTTCAATCACTAAATTTCATAATAAAATAAT-A-AAAAATTAATATATCATTATAAAATAATAAAAAGTGTATTATATATACAAATAATTTAATTAAAAAATTAATTTATATATGTGCGGGTATCCGCGGGGTGAGTAACAAGATACTCGTTCCCACCTGTAAGTTATTTTTACGGGTACCCATTGCGATTATTTTGAAGGGTATCCGC------AGGTAGAGATGGTGAGAGAAAATTTTGGGAACAACTTTTTGCTTCTTTGGCCAAGTTCCTTTAGACTTAAACATACAACTACTGTCTTTTCT----------------------------------------------TTGAAAATTAAATGCATCATCTCATCATTAAAAGTATATTTTGCAATCATATTGACTAATATGAAAACAATATTTTTT--GACAAAAAAACAAAATATGAAT----------AGAGTTTTTTATAATATATCATCTACTATTCACTCTTAATCATTATTGACTTTTGAATATAAGCATTATAAATGAATGATAGATGATGTACTGACTCTATGTATAAATTTTTGTACGAATAATACATAAATATTATACTCATA----TTTTTTTAATAAGAGCAATAAAAGCAAAATGAAAACACGATTCTTGTTGCCAACATTGAGCCACGTATGTTGGACCTTAAGTCCAAATACTAATACAGAAAACAAGTGATTCTTTCAAGCAACAAATTATTCCTATCTATTTTTTCGATAGAATCCTTTTCATGTGTCGAAAAAAGCTAAAAGCTATCCAAGCAAAGAAGTATAAATAGCACCCTCAAGGTGAGTTTTTGTTTGCAAGAAAAAAAGTATATAACAAAACATAATTTGTGAAGAGCAATTTATAGTGCCAAAAATAGTCATGAGTAGTCGTAGTAGAAACCCTCTAGTTGTAGGACGTGTAATTGGTGATGTATTGGACCCTTTCGAAAGTTCGATTCCTATGAGAGTCACTTACAACAATAGAGATGTTAGCAATGGCTCTGAGTTCAAACCTTCCCATGTTGTTAATCAACCAAGAGTGAGTATTGGTGGTGATGACCTCAGGAACTTGTACACTCTGGTAATTAATTATGTCCTTATTACTCATTCTCTAACTCTCTACACCACAATTATTAAAACAATGTCATCTGGTGGTGGAGTTGAATCGGAGAACCGGTTATCATATCAATA-AGTATAATAATTACATAGATCAGATATGTGATTAAAACGATCAATTATATCGATATTAGTAACACTGCTCTATACTCTAAAATTATTATACCCAATTTTTAGAAAAAGAAGTGAGAATTTTTCAGATAATAATATGTGAAAAGATTTAGATGTAACAATAAATCAATAACATTATAATAACTTTAGTCTTAGTATGTGGAGTCAATTAAGTATCCATCAAATCATACCATGTTTTATCATAAACCGTATATATTGACAAAATATTAATATCTAAATATTTCGTACTTAACCTGTTTATAGCTTTTTATTGTCTTTATCTTCCTCTAAAAATTGAAGTAACCTACATTTCATCTATTGTTCTTCTCCATTTCATTTCTTTCACTACAGGTAGTGGTGAACCCAGATGCACCTAGTCCAAGTGACCCAACTTTGAGGGAATACCTTCACTGGTGAGTGATAAAATTGTTATACAAAAATGCACAAATATATATTTATATATGCAATACAACAAGGCAGCACAGGATAAATGATGTTAATCATGACTATATAGTATTGTTGTCAAATAGAAAGCACACAAAAGTGTTGTTATATATCTAAAATGTTCGCTGTTAAACTTCAACTTTAGCGTAGTAACACTTTCGTGTTGGTAAATATTATAGCATTTCTAATCTACCATCTAACTGTAGGTTGGTGACTGATATTCCAGCAACTACTGGGCCTACTTTCGGTATATATTTTATGACTCCTACTTATTTATTTACTTGCCATAAAAATGTCTCACTCCATTAAATATATTCAAATTAGTTCCAACACACTAGATAAGTGAATGAATCTCTTATAATCATTTCAGAGTTTTGTTCATGTATATATGAAAAATATTATGTTTTAAATTGTAGTTACACTCAATTAAATTATGTTTATTACAATTATAAAAAATTATAATCCAATTGTGATTATTATATATTATCTCAGAGACTCCTACGATTAATATCGCATTCGGAATTATGATTGTAGAGTACAGTTTAAAACATTTTTATTATAATTAGGCCCTACCTGCACTAAAATGGCAATTGCTTTTCATACTAATGCATGCATGGAGTATATAGGAATCTTTGATATACACATGGACCATGTCTTTTTTAAAAATAAAAGAGAGTGGAGTTTGATAACAAGCATCATATTCTGAATGTAAATGACTAATTTATTACTTAGTTTTTTTTATAAATAAAATATTTATTAAAAAGTTTAAGAATGCTTACAAGGGAATATTGAAATTAACACCAAAACACCCTAACCTATCCATTGATTCTTTTTGAGCATTACACCAACTACACTTTAAATTTTAAGTATTGTCAATCATTTTAGGTTTGTACCCACTTTAGGATTCAAATTTTAAGAATATACATGCAGTTGATCTTTAAACTTTTGAGTGGGTGCACTTTCTTCTTGTGCTTATTTTTTTAATTAAACTCTAGTGATTGGATATTTACATTTTTAAAGACCCAATCTAGAAAGCCTATGTGTTGGTCCACAAATTAATCTGTCAAGTATGAGAATATTATGGGAATAAAAAATTCCAGTGAGTTAGAGGGATTAAATTTCTTCAAAATATTAAATATAAAAAGAGTATATTCTAATAACATAGGATAACTTATCTCTTTCAGCCAATAAAAGTATGACATGTATACTATTTTTTTAATTTTAAAAATATTTTCAAAGAAAATAATTAAAC---ATGATATCACTGACAAATGGAGATAACTTATCTTCTTAGAAGATACTTTATTTTCTTATAAAAAAATAATACGGTTAAGCTTTTATGATTTAAGAATCAAAGGACACGTGACTCTGAAATCTGATTATGATGAGAACTGAGAAGCCAACTTGGTTAGCTAATTACTATTGAATAGTACATATATTTAATGATCAAGATAAATCCATCCCAATTGCATTAAAATATTTGACTAATATAGTACCAAAATGTATTAGATTTATTTCTTTTTGTGTACAAAAATAACATTTTTTTTTATGAGATAGATTCAATTTTTGTAAAATACTATATGATATCTACATGTATGGTTACTAGATAGTGATAACAAAATGGACAAGGTCTGTTTATTATTTGTTTTGTATTACATTGCGTTGCAGCCCAATACAATTACATTGCGGTCAATGCGGCTGCATCATTATGATTCGGAATCACACCGCAATTATGGTGTCACGCTGTTGTGGCGACTGTCGCAACCGCAATATTGTGGTCACA---ATACCGCATTGTGATCACAATTTAAATCACTGATTCTTATAACGCAAACGACATGCTCGCACCCATTTTCGACCCGTTTTTCCATTACTATTACTAACGACAAGTTTGTATTATTAACATAAATACAGGTAATGAAGTGGTAAATTATGAAAGTCCACGACCCTCAATGGGAATTCATCGTATAGTATTTGTGCTATTCCATCAACTTGGTAGGGAAATAGTGTATGCTCCAGGATGGCGCCAAAATTTCATTACTAGAGAATTTGCTGAACTTTACAATCTTGGTTCACCAGTTGCTGCTGTTTATTTTAACATTCAGAGGGAAGCTGGTTCTGGTGGAAGAAGGTTATGTTAATCAAATGCTTTATTTAGTATTGAAAAATTATAGGTCATTTAAGAAATAAAAAGGGTTTTGGGTTGGTAATCACACAAGAAAATAGTCAAAACCCTAGTTAATTACTGGCAGACTCATCATGTATTCT
>LlutFTa1b_Wodjil
TGCGTTTGAAATTGTGAGTAGGAATCATTTTCTAAAGATGCTTAAGTTCAAGTGTTTCAAAGTTTTTCATATAAAGAGCATTATTCACTTGGTATATATATACAGGGTTGATTAGATTGCAAGTTATACAACTTTTATACTTGTAAAGGCAATCTGCCATTGTTGTACATTCTTCATTGTTGCAAGAATACTTTCTTTCATAGGATGTGAAAAGAAAGGGGATTAGAATCACTTGGAAATGTGTTTTCCAAGAGTGAATAAGGATTAGGGAGTGTGTAAGGTACATAGAGATCTCAGGGTGAGATATTGTAATTACAACTCATAATTCTTAATGAAGAAATCTCTTGTGCTGCAAGAGTGCTGGACGTAGCCTTCGATAGACAAGAAGATGAACCAGTATAAAATCTCTGTGTATTCTCTTCTTCCTTACCTCTTTCATTATTATCTTGTTTATTTTTCTGCATATATTTTACGCTGCACGTTCACTCTTCATTTTGAAGAATAAGTGACCATAATTTTAAGTCAACTAATTCACCCCCTCCCCCTCTTAGTTGCAATCTCGTTCTTACAATTGGAACCAGAGCTATATTTGAGTAAGATATTCTCAAGTCTGATCCTATAACTAAGATGGTGTCAAGATCATTCCTAGGATAAGGTTCCAACATCAACTGCCCTCCAAGCTTTGTTGGAGAGTGCTATGATTTCTGGAAGATCAAAATGAGGATCTTTATTGAATTTCAGGACTTGGACATGTGGAATGTCATTTAAGAAGGACCATATGTACCTTGTACTGTTGTCAACATATAAGAGAAATAAAGCCAAAATCTTCGTGGAATGATGAAGATAAGAAGAAGGTTCAATATGATCTAAAAGCCAAAAACATTCTTACTTAGGCTTTAGGAGAAAAATAATTTTTTAGAGTATCATGTTGCAAATCGTCAAAAGAAATTTGGGACACTCTAGAAAGAATGTATGGATGTAAAGAAATGCAAAGGTCCACAACAAATAGTGAAGCATCAATATCAAAGCAAGACTCTGCATGCTCTATATGTAGAAAACCATATCATTTTAAACATACTTGTCCAGCCATACAAAAGTGTCATACTTTCAAAATAAAGAAGGACAAGAAGCGTAGAAGAACAAATGTCATATCAGAAGATAAAGATGATGATTTAAATACAAAACTCAGAATAAAGGATCAAGCACATATTTCATTGATGGCTTCACACAATTCAAATGATGATTATGAGGTTAGTAACTCTGGACCAAATGATACTTTTTCATATAATGATTTACAAAATGTTTTTAATGATTTACATCATGAATATGTTAAGTTTTCCAAACTTTTCCTAAAACAGAAAAATGAAATATATATTTTGGAAAGCCATAACAAAGTTCTAAAGAAACATATTGAAAAACTCACTTCTTCCTCGTGTCAAATATGTGTTGCTCTTAAAACTAAACTTTCAACATAAAGTCTTGAACTTAATAAACTCAACAAGAGCACTCATAATTTAGACAAGATCATAAAAGTCCAAAGACATTCTATAGACCGTAGAGGTCTTGGCTATGCAAATAGTCATGTGGCTAAAAATGGGAATGTCTTAGGAAAAACCATTATGGAAAACACTAAAATGTTTCATAAATAAAGTGTTCATACTAATCCTATTTCTAAAATAAAATCTTGGACACATAAGCATCTATCCACTTGTTCTTACTGTGATAAAATTGGTCACACATCCAACATTTGTCATATTAGAAAATATGGTGTGTCATGTGGCCAATATAAATGGATAGAAAAAGGTGTTAACCCTGCAGGACCCAAATCACATTGGATACCTAGAAATTATTTTTAATTTGTTTTGTAGGAAAATTTGAGAGCCGCCTGCAATTTATGGTAGTTGGATAGTGGCTGCTCAAAACACATGACAGGCGACAAAAA-AAATTTTTTGTCCTGCCTCCAAGGGACAAAGGATATGTCATATACGGTGATAACAATAAGGGAAAAAATCTTGGAGTTGGTATAATTGGAAAGCCACCCTCAACAATTATAGAAGGTGTACTATATGTTGAAGGACTCAAACACAACCTTCTAAGCATAAGCCAATTATGCGACAAAGGATTTCAATGTGGCATTCTACCCAGATAAATGCATCATTGAAAGTAAGGATTCCAATAACTCTAAACTTATTGGTAAAAGAATAAATAATATATATA------------------------TGTGATTGACATGGATTCTGCTTTACCTCTAACATGTTTAGTAGCAAATGATAATCATGATGCATGGCTTTGGCATAGAAGAATAACTCATATTCACATGGACCATTTGAATAAACTTATTAAGAAAGATTTGGTTGTTGGCTTACCCAAAATGAAGTTTGTTAAAGACGAACTATGTAGTGATTGTCAAATGGGTAAACAAACAAAAACTTCTTTCAAACCAAAGCATATAGTTTCTTCTGATAGACCATTACAATTACTTCATATGGATTTATTTGGTCCCTCAAAGACAAAAAGTTTTGGTGGTAATTATTATGCTCTTGTTATAGTATACAATTTTTCTAGATATACTTGGACTCTATTCTTAGTTCATAAGAATGAGACATTCAAAGCCATTAGCATTAATGCTAAAAGAGTTCAGAATAAAAAAATCTTTAAAAATCGCTGCTATACAAAGTGATCATGAGGGAGAATTTCAAAACTCTTCACTTGAAGAATTCTGTGATCTT--------CAAAAAAATTTCTGCTCCTAGAATACCACAACAAAATGGTGTTGTGGAGAGAAAAAATCGGCCCTCAGAAGAATTGGTTCGTACAATGTTAAATGAAACTAACCTCCTAAAATATTTCTGGGCTGATGCAGTTAGCACTGAGTGCTATGTTTTGAATCGAGTTCTTATAAGACCAATTCTTAAGAAAACCCCCTATGAACTCTTCAAAGGTAGAAAACCAAACATTTCTCATCTGAATGTTTTTGGTTGTAAATGCTTTGTTCTAAACAGTTGTAAGGATAACTTGGGCAAGTTTGATGCAAAAGCTTATGAAGGAATTTTCTTTGGCTATTCTCTCACGAGTAAAGCTTATAGAGTCTTTAATAAAGGAACTCTAGCCATAGAAGAATCTGTTCATGTATCTTTTGATGAAAATAATCTTGTATTAAAGGATGTGATATCCTATGATGAAGATGACTTGCCAAGTTCCCTTGCTAAAGAAAATTCTATTGTTGACATTAAAACTAATGCTGAGGAATTAAGAATGGATGATAATCTATCTTCTCAAGAAGAGCGTATCCACTCTGACTTACCAAAAGAATGGAGAACTCATCGAAATCATCCTATTGACAACATCATCAGTGATATAAGTAAAGGTATAACTACTCGTAGAATGCTTGATGCTTGTCTGAATATGGCCTTCATTTCTCAGATAGAACCCTCCAAGGTTGATGATGTAATCGAGGATGAACACTTGATTCTTGCTATGCAAGAAGAATTAAACCAGTTTGAGAGAAATGAGGTTTAGGAACTTGTTCCTAGACCGAAAATAGGCATGTCATAGGAACTCGTTGGGTATTTAGAAATAAATCTAATGAAAATGGTGTTATTGTTAAAAATAAGGCTAGACTAAGTAGCTCAGGGATACAACCAGGAAAAAAGCATTGATTTTGATGAAACCTTTGCTCTGGTTGCTAGACTTGAAGCTATTAGGCTATTACTTGCATATGTTTATTCTCTCAATTTTCAGTTATATCAAATGAATGTCAAGAGCGCATTTCTCAACGGCTACATTCAAGAAGAAGTGTTTGTAGAACAACCTCCTGGCTTTAAATATTACAAACATCTTTCTCATGTCTACAAGTTAAAGAAATCTCTTTACGGTCTAAAGCAAGCACCACGAGCGTGGTATGATCGTCTAACAAATTTTCTGATAGAAAAAGGTTTTATCAAAGGGAAGATAGACACTACTTTATTTGTAAAGAAGATAAATTATCATACTTTATTAATTCAAATTTATATAGATGATATTATTTTTAGTTCTACTAATGAAAGTTTGTGTAGTGACTTTGGCAAAATGATGCAAGGAGAATTTGAAATTTCCATGATAGAAAAGTTTAATTACTTTCTTGGACTTCAAATCAAACAACTTGATAATGGTATTTTCATGAGTCAATCTAAATACTGCAAAGATTTGATATGGATGACTGCAAGCCAATAGCTACTACTATGGGATCTGGCACGTACATTGATACAAATGAACATGGTAAATGCATTGAAATATCTAAGTATCGAGGTATGATCGGATCTCTCTTATACTTAACGGCTAGTAGACTTGATATAATGTTTAGTGTTTGTCTGTGTGCCGCTATCAATCTAAACCAAAAGAGTCACACTTAGTTGTTTTTAAGAGAATTATGAAATATCTTAAAAGTACAACTGAAGTTGGACTGTGGTATCCAAAAGGAAGTATATGTGAATTGGTTGGTTATTCAGTTTCATATTTTTCTGGATGCAAATCTGAGAGGAAAAGTACAAGTGGTACTTGTCATATTTTAGGCAGTGCTTTAGTCTCTTGGTCCTGCAAGAAACAAGCATGTGTAGCAATAAGCACTGCTGAGGCTGAATATGTAGTAGCAGGTAGTTGTTGTGACCAAGTGTTGTGGCTTAAGCAACAATTACGAGATTATGGCTTAGACTTAGGTTGCACTCCGCTGAAATGTGATAATACTAGTGTTATAAACCTCACAAAGAATCATATTATGCATTCAAGAACCAAACACATAGATAT--AAGGCATCATTTCCTAAGGGACCATGTCCAAAAGAAAGATATATGTGTGGAATTTGTTGATACTCATAACCAACTAGCAGATATTTTCACTAAGCCCTTGGCAAAAGAACC-TTTTTACAAAATTAGACTTGAATTATACATTCTTTATGAAGCTTACTTATCCTAAATGCTTACATGTATGCTCCATCATGTTATTTCATGCCTACTTGTACTTAGTTGTGTTTATTTATGTTTAAATATTTCAAATTTTTGGATTAAAATCATTTTCATAGATTTAAATTGCATAAAAATTGATTTTTTTCTAGAGTCAGTAACCGATTACTCTGGAGTGTAACTGATTACAAAGTGAAACAAGGAGTTTCAGTAACCGATTACCCAAGTGAGTAACCGATTACCCAAACTTGTTGTTTTAAAATTTCAAATTTTTGAATTAGAGTAACTTATTACTCATAAGTGAGTAACCGATTATTCTATGCAAGTATTTATTGGAAAATTGCATTTTTTCAAAACTCATCTTCTTCCTCCTACTCTCTCACTCGTGTTCAACCTTATCCTCTCTAGAATCTTCATTTCTAAACCGTTTTGGGTGATTTTTGTGTTTAGGGTTTAGGGAGAGCATACTCAAGACAAGTCAAGATTTATCACAAAGTATGTTACTTTCAGAAAACTATACTGTCAAGAAGATATTGTATTGTCATCATCAAAAAAGGGGAGATTGTGAAGAAAATCTTTGCTCCTGACCTTGGCACAGTTTTGATGAAGACACCAACATCACCAAAAATAAGAAAAGGAAGAATACTTATAAAGACAAAGAAGATTAAAGCTTCACGACAATTAGAGTTAAGTCTCTATAGGTACTTCTACCTAAACTCTTATATTATACAAAGTATTAATGCTCAAACTATTTTTAAGAAAAGTTGAAACACTTTAGAGTTACTTAAAAAAAATATCAAAAATAGTGTGAGAAAAGAGTTATCCCACTTAAAACTGTTCAGAGTAATATATTAATGTCTTTGAGTAACAAATTACCAGTGTTTGAAAGTT--------------------------------------------GAGTAACCGATTACTCAAAAGTGAGTAACCGATTACTCTAAGTGAATTTTGAATTCACTGTTGGACAGAGAGTTTGGGTAGTCGATTACCCAGTGTCAGTAATCCATTACTGAGAGTTGTTGGATGAAATTTCAGATTTCAAAGTGAAAGGTTTTCATTCCAAACAAAATCTCTTCACTCCAAACAACTCCTACACTTTCAGAAAGGCACCAAGGGTATTTTGGAAGTCTATATAAAGGCTCTAACTCTCACAACACAAACACACAACAATGCACAACTCTCATACTAAATTTCAAAAGCTCTTACACACATTCTGAAATTATTTCTTTGAACTTTTGGCAACTAGTTCTTAAACTTTCAAGTTGATTTTCTAAAGTTACTTAAGTTCAAGTGTTTCAAAGTTTTTCATATAAAAAGCATTATTCACTTGGTATATATACAGGGTTGATTGGATTACAAGTTATACAACTTTTATACTTGTAAAGGCAATCTGTCATTGTTGTACATTCTTCATTGTTGCAAGAATACTTTCTTTCATAGGATGTGAAAAGAAAGGGGATTAGAACCACTTGGAAATGTGTTTTCCAAGAGTGAATAAGGATTAGGGAGTGTGTAAGGTACATAGAGATCACGGGGTGAGAAATTGTAATAACAACTCATAATTCTTAATGAATAAATCTCTTGTGCTACAAGAGTACTGGATGTAGCCTTCGATGGACAAGAAGGTGAACCAGTATAAAATATTTGTCTATTCTCTTCTCCCTTATCTCTTTCATTATTATCTTGTTTATTTTTCTGCATATATTTTCCGTTGTACGTTAACTCTTCATTTTGCAGAAAAAGTTGCCATAATTTTAAGTCAACTAATTCACCCCTTCCTCTTAGTTACAATTTTGTTCTTACACCTTCCACCTTAGATTGACTTTCATTGACCGACTCGATGGCTGAACTATAGGAGGCTGAATGACCCATGAGCTTTAGCCAAGCAAATGAAATAGTTTGTTGTGCTTTTTGGAATGAGGATCAGCTGTCCCACATTTTTAGTGTCTTATTGTGTTCCAATCCAATAAAAGTTGTTACATACTTGAAAGCACAAATAGAACACACAAAATAATTTTTTTATATTATTTTGTAAGATATTGGCTTGGGAGATGCAGGGATGGCAACGGGACGGAACGTGCACGGGTAGTGGTTTCCCGTATCCATACCCACATAATTTGCGGGTGCCGCACAGGTAACGAATAATTTCGGGTACCCAACGAGTTTCTAAATTTAAATATATATTTATATATTTTATAATAATACATATATAACAAATAATTATTAGATGAATATTAAATTTATATACATGTTAAATTTGTCTTTACATTTCAATCACTAAATTTCATAATAAAATAATAA-AAAAATTAATATATCATTATAAAATAATAAAAAGTGTATTATATATACAAATAATTTAATTAAAAAATTAATTTATATATGTGCGGGTATCCGCGGGGTGAGTAACAAAATACTCGTTCCCACCTGTAAGTTATTTTTACGGGTACCCATTGCGATTAGTTTGAAGGGTATCCGC------AGGTAGAGATGGTGAGAGAAAATTTTGGGAACAACTTTTTGCTTATTTGGCCAAGTTCCTTTAGACTTAAACATACAACTACTGTCTTTTCT----------------------------------------------TTGAAAATTAAATGCATCATCTCATCATTAAAAGTATATTTTGCAATCATATTGACTAATATGAAAACAATATTTTTT--GACAAAAAAACAAAATATGAAT----------AGAGTTTTTTATAATATATCATCTACTATTCACTCTTAATCATTATTGACTTTTGAATATAAGCATTATAAATGAATGATAGATGATGTACTGACTCTATGTATAAATTTTTGTACGAATAATACATAAATATTATACTCATA----TTTTTTTAATAAGAGCAATAAAAGCAAAATGAAAACACGATTCTTGTTGCCAACATTGAGCCACGTATGTTGGACCTTAAGTCCAAATACTAATACAGAAAACAAGTGATTCTTTCAAGCAACAAATTATTCCTATCTATTTTTTCGATAGAATCCTTTTCATGTGTCGAAAAAAGCTAAAAGCTATCCAAGCAAAGAAGTATAAATAGCACCCTCAAGGTGAGTTTTTGTTTGCAAGAAAAAAAGTATATAACAAAACATAATTTGTGAAGAGCAATTTATAGTGCCAAAAATAGTCATGAGTAGTCGTAGTAGAAACCCTCTAGTTGTAGGACGTGTAATTGGTGATGTATTGGACCCTTTCGAAAGTTCGATTCCTATGAGAGTCACTTACAACAATAGAGATGTTAGCAATGGCTCTGAGTTCAAACCTTCCCATGTTGTTAATCAACCAAGAGTGAGTATTGGTGGTGATGACCTCAGGAACTTGTACACTCTGGTAATTAATTATGTCCTTATTACTCATTCTCTAACTCTCTACACCACAATTATTAAAACAATGTCATCTGGTGGTGGAGTTGAATCGGAGAACCGGTTATCATATCAATA-AGTATAATAATTACATAGATCAGATATGTGATTAAAACGATCAATTATATCGATATTAGTAACACTGCTCTATACTCTAAAATTATTATACCCAATTTTTAGAAAAAGAAGTGAGAATTTTTCAGATAATAATATGTGAAAAGATTTAGATGTAACAATAAATCAATAACATTATAATAACTTTAGTCTTAGTATGTGGAGTCAATTAAGTATCCATCAAATCATACCATGTTTTATCATAAACCGTATATATTGACAAAATATTAATATCTAAATATTTCGTACTTAACCTGTTTATAGCTTTTTATTGTCTTTATCTTCCTCTAAAAATTGAAGTAACCTACATTTCATCTATTGTTCTTCTCCATTTCATTTCTTTCACTACAGGTAGTGGTGAACCCAGATGCACCTAGTCCAAGTGACCCAACTTTGAGGGAATACCTTCACTGGTGAGTGATAAAATTGTTATACAAAAATGCACAAATATATATTTATATATGCAATACAACAAGGCAGCACAGGATAAATGATGTTAATCATGACTATATAGTATTGTTGTCAAATAGAAAGCACACAAAAGTGTTGTTATATATCTAAAATGTTCGCTGTTAAACTTCAACTTTAGCGTAGTAACACTTTCGTGTTGGTAAATATTATAGCATTTCTAATCTACCATCTAACTGTAGGTTGGTGACTGATATTCCAGCAACTACTGGGCCTACTTTCGGTATATATTTTATGACTCCTACTTATTTATTTACTTGCCATAAAAATGTCTCACTCCATTAAATATATTCAAATTAGTTCCAACACACTAGATAAGTGAATGAATCTCTTATAATCATTTCAGAGTTTTGTTCATGTATATATGAAAAATATTATGTTTTAAATTGTAGTTACACTCAATTAAATTATGTTTATTACAATTATAAAAAATTATAATCCAATTGTGATTATTATATATTATCTCAGAGACTCCTACGATTAATATCGCATTCGGAATTATGATTGTAGAGTACAGTTTAAAACATTTTTATTATAATTAGGCCCTACCTGCACTAAAATGGCAATTGCTTTTCATACTAATGCATGCATGGAGTATATAGGAATCTTTGATATACACATGGACCATGTCTTTTTTAAAAATAAAAGAGAGTGGAGTTTGATAACAAGCATCATATTCTGAATGTAAATGACTAATTTATTACTTAGTTTTTTTTATAAATAAAATATTTATTAAAAAGTTTAAGAATGCTTACAAGGGAATATTGAAATTAACACCAAAACACCCTAACCTATCCATTGATTCTTTTTGAGCATTACACCAACTACACTTTAAATTTTAAGTATTGTCAATCATTTTAGGTTTGTACCCACTTTAGGATTCAAATTTTAAGAATATACATGCAGTTGATCTTTAAACTTTTGAGTGGGTGCACTTTCTTCTTGTGCTTATTTTTTTAATTAAACTCTAGTGATTGGATATTTACATTTTTAAAGACCCAATCTAGAAAGCCTATGTGTTGGTCCACAAATTAATCTGTCAAGTATGAGAATATTATGGGAATAAAAAATTCCAGTGAGTTAGAGGGATTAAATTTCTTCAAAATATTAAATATAAAAAGAGTATATTCTAATAACATAGGATAACTTATCTCTTTCAGCCAATAAAAGTATGACATGTATACTATTTTTTTAATTTTAAAAATATTTTCAAAGAAAATAATTAAAC---ATAATATCACTGACAAATGGAGATAACTTATCTTCTTAGAAGATACTTTATTTTCTTATAAAAAAATAATACGGTTAAGCTTTTATGATTTAAGAATCAAAGGACACGTGACTCTGAAATCTGATTATGATGAGAACGGAGAAGCCAACTTGGTTAGCTAATTACTATTGAATAGTACATATATTTAATGATCAAAATAAATCCATCCCAATTGCATTAAAATATTTGACTAATATAGTACCAAAATGTATTAGATTTATTTCTTTTCGTGTACAAAAATAACA-TTTTTTTTATGAGATAGATTCAATTTTTGTAAAATACTATATGATATCTACATGTATGGTTACTAGATAGTGATAACAAAATGGACAAGGTCTGTTTATTATTTGTTTTGTATTACATTGCGTTGCAGCCCAATACGGTTAGATTGCGGTCAATGTGGCTGCATCATTATGATTCGGAATCACACCGCAATTATGGTGTCACGCTGTTGTGGCGACTGTCGCAACCGCAATATTGTGGTCATA---ATACTGCATTGTGATCACAATTTAAATCACTGATTCTTATAACGCAAATGACATGCTCGCACCCATTTTCGACCCGTTTTTCCATTACTATTACTAACGACAAGTTTGTATTATTAACATAAATACAGGTAATGAAGTGGTAAATTATGAAAGTCCACGACCCTCAATGGGAATTCATCGTATAGTATTTGTGCTATTCCATCAACTTGGTAGGGAAATAGTGTATGCTCCAGGATGGCGCCAAAATTTCATTACTAGAGAATTTGCTGAACTTTACAATCTTGGTTCACCAGTTGCTGCTGTTTATTTTAACATTCAGAGGGAAGCTGGCTCTGGTGGAAGAAGGTTATGTTAATCAAATGCTTTATTTAGTATTGAAAAATTATAGGTCATTTAAGAAATAAAAAGGGTTTTGGGTTGGTAATCACACAAGAAAATAGTCAAAACCCTAGTTAATTACTGGCAGACTCATCATGTATTCT
>LlutFTa1b_P28213
TGCGTTTGAAATTGTGAGTAGGAATCATTTTCTAAAGATGCTTCAGTTCAAGTGTTTCAAAGTTTTTCATATAAAGAGCATTATTCACTTTGTATATATATACAGGGTTGATTGGATTGCAAGTTATACAACTTTTATACTTGTAAAGGCAATCTGCCATTGTTGTACATTCTTCATTGTTGCAAGAATACTTTCTTTCATAGGATGTGAAAAGAAAGGGGATTAGAATCACTTGGAAATGTGTTTTCCAAGAGTGAATAAGGATTAGGGAGTGTGTAAGGTACATAGAGATCTCAGGGTGAGATATTGTAATTACAACTCATAATTCTTAATGAAGAAATCTCTTGTGCTGCAAGAGTACTGGACGTAGCCTTCGATAGACAAGAAGATGAACCAGTATAAAAACTCTGTGTATTCTCTTCTTCCTTACCTCTTTCATTATTATCTTGTTTATTTTTCTGCATATATTTTACGCTGCACGTTCACTCTTCATTTTGAAGAATAAGTGGCCATAAATTTAAGTCAACTAATTCACCCCCTCCCCCTCTTAGTTGCAATCTCGTTCTTACAATTGGCACCAGAGCTATATTTGAGTAAGATATTCTCAAGTCTGATCCTATAACTAAGATGGCGTCAAGATCATTCCTAGGATAAGGTTCCAACATCAACTGCCCTCCAAGCTTTGTTGGAGAGTGCTATGATTTCTGGAAAATCAAAATGAGGATCTTTATTGAATTTCAGGACTTGGACATGTGGAATGGCATTTAAGAAGGACCATATGTACCTTGTACTGTTGTCAACATATAAGAGAAATAAAGCCAAAATCTTCGTGGAATGATGAAGATAAGAAGAAGGTTCAATATGATCTAAAAGCCAAAAACATTCTTACTTAGGCTTTAGGAGAAAAATAATTTTTTAGAGTATCATGTTGCAAATCGTCAAAAGAAATTTGGGACACTCTAGAAAGAATGTATGGATGTAAACAAATGCAAAGGTCCACAACAAATAGTGATGCATCAATATCAAAGCAAGACTCTGCATGCTCTATATGTAGAAAACCATATCATTTTAAACGTACTTGTCCAGCCATACAAAAGTGTCATACTTTCAAAATAAAGAAGGACAAGAAGCGTAGAAGAACAAATGTCATATCAGAAGATAAAGATGATGATTTAAATACAAAACTCAGAATAAAGGATCAAGCACATATTTCATTGATGGCTTCACACAATTCAAATGATGATTATGAGGTTAGTAACTCTGGACCAAATGATACTTTTTCATATAATGATTTACAAATTTTTTTTAATGATTTACATCATGAATATGTTAAGTTTTCCAAACTTTTCCTAAAACAGAAAAATGAAATATATATTTTGGAAAGCCATAACAAAGTTCTAAAGAAAGATATTGAAAAACTCACTTCTTCCTCGTGTCAAATATGTGTTGCTCTTAAAACTAAACTTTCAACATTAAGTCTTGAACTTAATAAACTCAACAAGAGCAGTCATAATTTAGACAAGATCATAAAAGTCCAAAGACATTCTATAGACCGTAGAGGTCTTGGCTATGCAAATAGTCATGTGGCTAAAAATGGGAATGTCTTAGGAAAAAAAATTGTGGAAAACACTAAAATGTTTCATAAATAAAGTGTTCATACTAATCCTATTTCTAAAATAAAATCTTGGACACATAAGCATCTATCCACTTGTTCTTACTGTGATAAAATTGGTCACACACCCAACATTTGTCATATTAGAAAATATGGTGTGTCATGTGGCCAATATAAATGGATAGAAAAAGGTGCTAACCCTGCAGGACCCAAATCACATTGGGTACCTAGAAATTATTTTTAATTTGTTTTGTAGGAAAATTTGAGAGCCGCCTGCAATTTATGGTAGTTGGATAGTGGCTGCTCAAAACACATGACAGGCGACAAAAATAAATTTTTTGTCCTGCCTCCAAGGGACAAAGGATATGTCATATATGGTGATAACAACAAGGGAAAAAATCTTGGAGTTGGTATAATTGGAAAGCCACCCTCAACAACTATAGAAGGTGTACTATATGTTGAAGGACTCAAACACAACCTTCTAAGCATAAGCCAATTATGCGACAAAGGATTTC-ATGTGGCATTCTATCCAGATAAATGCATAATTGAAAGTAAGGATTCCGATAACTCTAAACTTGTTGGTAAAAGAATAAATAATATATATATATATGTGTGTGTGTGTGTGTGTGTGTGATTGACATGGATTCTGCTTTACCTCTAACATGTTTAGTAGCAAATGATAATCATGATGCATGGCTTTGGCATAGAAGAATAACTCATATTCACATGGACCATTTGAATAAACTTATTAAGAAAGATTTGGTTGTTGGCTTACCCAAAATGAAGTTTGTTAAAGACGAACTATGTAGTGATTGTCAAATGGGTAAACAAATAAAAACTTCTTTCAAACCAAAGCATATAGTTTCTTCTGATAGACCATTACAATTACTTCATATGGATTTATTTGGTCCCTCAAAGACAAAAAGTTTTGGTGGTAATTATTATGCTCTTGTTATAGTATACAATTTTTCTAGATATACTTGGACTCTATTCTTATTTCATAAGAATGAGACATTCAAAGCCATTAGCATTTATGCTAAAAGAGTTCAGAAT-AAAAAATCTTTAAAAATCGCTGCTATACGAAGTGATCATGAGGGAGAATTTCAAAACTCTTCATTTGAAGAATTCTGTGATCTCGGGATCAACAACAACTTTTCTGCTCCTAGAATACCACAACAAAATGGTGTTGTGGAGAGAAAAAATCGGTCCTCAGAAGAATTGGCTCGTACAATGTTAAATGAAACTAACCTCCTAAAATATTTCTGGGCTGATGCAGTTAGCACTGAGTGCTATGTTTTGAATCGAGTTCTTATAAGACCAATTCTTAAGAAAACCCCCTATGAACTCTTCAAAGGTAGAAAACCAAACATTTCTCATCTGAATGTTTTTGGTTGTAAATGCTTTGTTCTAAACAGTTGTAAGGATAACTTAGGCAAGTTTGATGCAAAAGCTTATGAAGGAATTTTCTTTGGCTATTCTCTCACGAGTAAAGCTTATAGAGTCTTTAATAAAGGAACTCTAGCCATGGAAGAATATGTTCATGTATCTTTTGATGAAAATAATCTTGTATTAAAGGATGTGATATCCTATGATGAAGATGACTTGCCAAGTTCCCTTGCTAAAGAAAATTCTATTGTTGACATTAAAACTAATGCTGAGGAATTAAGAATGGATGATAATCTATCTTCTCAAGAAGAGCGTGTCCACTCTAACTTACCAAAAGAATGGAGAACTCATCGAAATCATCCTATTGACAACATCATCAGTGATATAAGTAAAGGTATAACTACTCGTAGAATGCTTGATGCTTGTCTGAATATGGCCTTCATTTCTCAGATAGAACCCTCCAAGGTTGATGATACAATCGAGGATGAACACTTGATTCTTGCTATGCAAGAAGAATTAAACCAGTTTGAGAGAAATGAGGTTTGGGAACTTGTTCCTAGACCGAAAATAGGCATGTCATAGGAACTCGTTGGGTATTTAGAAATAAATCTAATGAAAATGGTGTTATTGTTAAAAATAAGGCTAGACTAAGTAGCTCAGGGATACAACCAGGAAAAAAGCATTGATTTTGATGAAACCTTTGCTCTGGTTGCTAGACTTGAAGCTATTAAGCTATTACTTGCATATGTTTATTCTCTCAATTTTCAGTTATATTAAATGAATGTCAAGAGCGCATTTCTCAACGGCTACATTCAAGAAGAAGTGTTTGTAGAACAACCTCCTGACTTTAAATATTACAAACATCTTTCTCATGTCTACAAGTTAAAGAAATTTCTTTATGGTCTAAAGCAAGCACCACGAGCGTGGTATGATCGTCTAACAAATTTTCTGATAGAAAAAGGTTTTATCAAAGGAAAG-TAGACACTACTTTATTTGTAAAGAAGATAAATTATCATACTTTATTAATTCAAATTTATATAGATGATATTATTTTTAGTTCTACTAATGAAAGTTTGTGTAGTGACTTTGGCAAAATGATGCAAGGAGAATTTGAAATTTTCATGATAGAAAAGTTGAATTACTTTCTTGGACTTCAAATCAAACAACTTGATAATGGTATTTTCATGAGTCAATCTAAATACTGCAAAGATTTGATATGGATGACTGCAAGCCAATAGCTACTACTATGGGATCTGGCACGTACATTGATACAAATGAACATGGTAAATGCATTGAAATATCTAAGTATCGAGGTATGATCGGATCTCTCTTATATTTAACGGCTAGTAGACTTGATATAATGTTTAGTGTTTGTCTGTGTGCCGCTATCAATCTAAACCAAAAGAGTCACACTTAGTTGTTGTTAAGAGAATTATGAAATATCTTAAAAGTACAACTGAAGTTGGATTGTTGTATCCAAAAGGAAGTATATGTGAATTGGTTGGTTATTCGGTTTCATATTTTTCTGGATGCAAATCTGAGAGGAAAAGTACAAGTGGTACTTGTCATATTTTAGGCAGTGCTTTAGTCTCTTGGTCCTGCAAGAAACAAGCATGTGTAGCAATAAGCACTGCTGAGGCTGAATATGTAGGAGCAGGTAGTTGTTGTGACCAAATGTTATGGCTTAAGCAACAATTACGAGATTATGGCTTAGACTTAGGTTGCACTCCGCTGAAATGTGATAATACTAGTGCTATAAACCTCACAAAGAATCCTATTATGCATTCAAGAACCAAACACATAGATAT--AAGGCATCACTTCCTAAGGGACCATGTTCAAAAGAAAGATGTATGTGTGGAATTTGTTGATACTCATAACCAACTAGCAGATATTTTCACTAAGCCCTTGGCAAAAGAACCTTTTTTACAAAATTAGACTTGAATTAGACATTCTTTATGAAGCTTACTTGTCCTAAATGCTTACATGTATGTTCCACCATGTTATTTCATGCCTACTTGTACTTAGTTGTGTTTATTTATGTTTAAATATTTCAAATTTTTGGATTAAAATCATTTTCATAGATTTAAATTGCATCAAAATTGATTTTTTTCTAGAGTCAGTAACCGATTACTCTGGAGTGTAACCGATTACAGAGTGAAACAAGGAGTTTCAGTAACCGATTACCCAAGTGAGTAACCGGTTACCCAAACTTGTTGTTTTAAAATTTCAAATTTTTGAATTAAAGTAACCGATTACTCATAAGTGAGTAACCGATTATTCTATGCAGGTATTTATTTGAAAATTGCATTTTTTCAGAACTCATCTTCTTCCTCCTACTCTCTCACTCATGTTCAACCTTATCCTCTCTAGAATCTTCATTTCTAAACCGTTTTGGGTGATGTTTGTGTTTAGGGTTTAGGGGGAGCATACTCAAGACAAATCAAGATTTATCACAAAGTATGTTACTTTCAGAAAACTATACTGTCAAGAAGATATTGGTTTGTCATCATCAAAAAGGGGGAGATTGTTAAGAAAATCTTTCCTCCTGACCTTGGCACGGTTTTGATGAAGACACCAACATCACCAAAAATAAGAAAAGGAAGAATACTTATAAAGACAAAGAAGATTAAAGCTTCACGACAATTAGAATTAAGTCTGTATAGGTACTTCTACCTAAACTCTTATATTATACAAAGTATTAATGCTCAAACTATTTTTAAGAAAAGTTGAAACACTTTAGAGTTACTTAAAAAAAATATCAAAAATAGTGTGAGAAAAGAGTTATCCTACTTAAAACTGTTCAGAGTAATATATTAATGTCTTTGAGTAACAAATTACCAGTTTTTGAAAGTT--------------------------------------------GAGTAACCGATTACTCAAAAGTGAGTAACCGATTACTCTAAGTGAATTTTGAATTCACTGTTGGACAGAGAGTTTGGGTAATCGATTACCCAGTGTCAGTAATCCATTATTGAGAGTTGTTGGATGAAATTTCAGATTTCAAAGTGAAAGGTTTTCATTCCAAACAAAATCTCTTCACTCCACACAACTCCTACACTTTCAGAAAGGCACCAAGGGTGTTTTGGAAGTCTATATAAAGGCTCTAACTCTCACAACACAAACACACAACAATACACAACTCTCATACTAAATTTCAAAAGCTCTTACACACATTCTAAAATTATTTCTTTGAACTTTTGGCAACTAGTTCTTAAACTTTCAAGTTGATTTTCTAAAGTTGCTTAAGTTGAAGTGTTTCAAAGTTTTTCATATAAAAAGCATTATGCACTTGGTATATATACAGGGTTGATTGGATTACAAGTTATACAAATTTTATACTTGTAAAGGCAATCTGTCATTGTTGGACATTCTTCATTGTTGCAAGAATACTTTCTTTCATAGGATGTGAAAAGAAAGGGGATTAGAATCACTTGGAAATGTGCTTTCCAAGAGTGAATAAGGATTAGGGAGTGTGTAAGGTACATAGAGATCACGAGGTGAGAAATTGTAATTACAACTCATAGTTCTTAATGAAGAAATCTCTTGTGCTGCAAGAGTACTGGATGTAGCCTTCAATGGACAAGAAGGTGAACCGGTATAAAATCTTTGTGTATTCTCTTCTCCCTTATCTCTTTCATTATTATCTTGTTTATTTTTATGCATATATTTTCCGCTGTACGTTAACTCTTCATTTTGCAGAAAAAGTTGCCATAATTTTAAGTCAACTAATTCACCCCCTCCTCTTAGTTACAATTTTGTTCTTACACCTTCCACCTTAGATTGACTTTCATTGATCGACTCGATGGCTGAACTATAGGAGGCTGAATGACCCATGAGCTTTAGCCAAGCAAATGAAATAGTTTGTTGTGCTTTTTGGAATGAGGATCAGCTGTCTCACATTTTTAGTGTCTTATTGTGTTCCAATCCAATAAAAGTTGTTACATACTTGAAAGCAAAAATAGAACACACAAAATAATTTTTTTGTATTATTTTGTAAGATATTGGCTTGGGAGATGCAGGGATGGCAACGGGACGGAACGTGCACGGGTAGTGGTTTCCCGTATCCATACCCACATAATTTGCGGGTGTCGCACGGGTAACGGATAATTTCGGGTACCCAACGAGTTTCTAAATTTAAATATATATTTATATATTTTGTAATAATACATATATAAAAAATAATTATTAGATGAATATTAAATTTATATACATGTTAAATTTGTCATTACATTTCAATCACTAAATTTCATAATAAAATAATAATAAAAAATAATATATAATTATAAAATAATAAAAAGTGTATTATATATACAAATAATTTAATTAAAAAATTAATTTATATATGTGCGGGTATCCACGGGGCGAGTATCAAGATACTCGTTCCCACCTGTAAGTTATTTTTACAGGTACCTATTGCGATTATTTTCAAGGGTATCCCCATGTCGAGGTAGAGATGGTGAGAGAAAATTTTGGGAACAACTTTTTGCTTCTTTGGCCAAGTTCCTTTAGACTTAAACATACAACAACTGTCTTTTCTTTTAAAGTTTATTACAAAATTGTTACCACTTATTTGTGAACCTCAGTTGAAAATTAAATGCATCATCTCATCATTAAAAGTATATTTTGCAATCATATTGACTAATATGAAAACAATATT---TTGAAAAAAAAAACAAAATATGCATCATTAGTATAAGAGTTTTTTATAATATATCATCTACTATTCACTCTTAATCATCATTGACTTT-------------------------------------------------------------------------TGAATATTATACTCATA---TTTTTTTTAATAAGAGCAATAAAAGCAAAATGAAAACACGATTCTTGTTGCCAACATTGAGCCACGTATGTTGGACCTTAAGTCCAAATATTAATACAGAAAACAAGTGATTCTTTCAAGCAACAAATTATTCCTATCTATTTTTTTGATAGAATCCTTTTCATGTGTCGAAAAAAGCTAAAAGCTATCCAAGCAAAGAAGTATAAATAGCATCCTCAAGGTGAGTTTTTGTTTGCAAGAAAAAAAGTATATAACAAAACATAATTTGTGAAGAGCAATTTATAGTGCCAAAAATAGTCATGAGTAGTCGTAGTAGAAACCCTCTAGTTGTAGGACGTGTAATTGGTGATGTATTGGACCCTTTCGAAAGTTCGATTCCTATGAGAGTCACTTACAACAATAGAGATGTTAGCAATGGCTCTGAGTTCAAACCTTCCCATGTTGTTAATCAACCAAGAGTGAGTATTGGTGGTGATGACCTCAGGAACTTGTACACTCTGGTAATTAATTATGTCCTTATTACTCATTCTCTAACTCTCTACACCACAATTATTAAAACAATATCATC---TGGTGGAGTTCAATCGGAGAACCGGTTATCATATCAATACAATATAATAATTACATAGATCAGATATGTGATTAAAACGATCAATTATATCGATATTAGTAACACTGCTCTACACTCTAAAATTATTATACCCAATTTTTAGAAAAAGAAGTGAGAATTTTTCAGATAATAATATGTGAAAAGATTTAGATGTAACAATAAATCAATAACATTATAATAACTTTAGTCTTAGTATGTGGAGTCAATTAAGTATCCATCAAATCATACCATGTTTTATCATAAACTGTGTATGTTGACAAAATATTAATATCTAAATATTTCTTACTTAATCTGTTTATAGTTTTTTATTGTCTTTATCTTCCTCTAGAAATTGAAGTAACCTACATTTCATCTATTGTTCTTCTCCATTTCATTTCTTTCACTACAGGTAGTGGTGAACCCAGATGCACCTAGTCCAAGTGACCCAACTTTGAGGGAATACCTTCACTGGTGAGTGATAAAATTGTTATACAAAAATGCACAAATATATATTTATATATGCAATACAACAAGGCAGCACAGGATAAATGATGTTAATCATGACTATATAGTATTGTTGTCAAATAGAAAGCACACAAAAGTGTTGTTATATATCTAAAATATTCGCCGTTAAACTTCAACTTTAGCGTAGTAACACTTTCGTGTTGGTAAATATTATAGCATTTCTAATCTACCATCTAACTGTAGGTTGGTGACTGATATTCCAGCAACTACTGGGCCTACTTTCGGTATATATTTTATGACTCCTACTTATTTATTTACTTGCCATAAAAATGTCTCACTCCATTAAATATATTCAAATTAGTTCCAAGACACTAGATAAGTGAATGAATCTCTTATAATCATTTCAGAGTTTTGTTCATGTATATATGAAAAATATTATGTTTTAAATTGTAGTTACACTCAATTAAATTATGTTTATTACAATTATAAAAAATTATAATCCAATTGTGATTATTATATATTATCTCAGAGACTCCTACGATTAATATCGCATTCGGAATTATGATTGTAGAGTACAGTTTAAAACATTTTTATTATAATTAGGCCCTACCTGCACTAAAATGGCAATTGCTTTTCATACTAATGCATGCATGGAGTATATAGGAATCTTTGATATACACATGGACCATGTCTTTTTTAAAAATAAAAGAGAGTGGAGTTTGATAACAAGCATCATATTCTGAATGTAAATGACTAATTTATTACTTAGTTTTTTTTATAAATAAAATATTTATTAAAAAGTTTAAGAATGCTTACAAGGGAATATTGAAATTAACACCAAAACACCCTAACCTATCCATTGATTCTTTTTGAGCATTACACCAACTACACTTTAAATTTTAAGTATTGTCAATCATTTTAGGTTTGTACCCACTTTAGGATTCAAATTTTAAGAATATACATGCAGTTGATCTTTAAACTTTTGAGTGGGTGCACTTTCTTCTTGTGCTTATTTTTTTAATTAAACTCTAGTGATTGGATATTTACATTTTTAAAGACCCAATCTAGAAAGCCTATGTGTTGGTCCACAAATTAATCTGTCAAGTATGAGAATATTATGGGAATAAAAAATTCCAGTGAGTTAGAGGGATTAAATTTCTTCAAAATATTAAATATAAAAAGAGTATATTCTAATAACATAGGATAACTTATCTCTTTCAGCCAATAAAAGTATGACATGTATACTATTTTTTTAATTTTAAAAATATTTTCAAAGAAAATAATTAAACATTATGATATCACTGACAAATGGAGATAACTTATCTTCTTAGAAGATACTTTATTTTCTTATAAAAAAATAATACGGTTAAGCTTTTATGATTTAAGAATCAAAGGACACGTGACTCTGAAATCTGATTATGATGAGAACGGAGAAGCCAACTTGGTTAGCTAATTACTATTGAATAGTACATATATTTAATGATCAAAATAAATCCATCCCAATTGCATTAAAATATTTGACTAATATAGTACCAAAATGTATTAGATTTATTTCTTTTCGTGTACAAAAATAACA-TTTTTTTTATGAGATAGTTTCAATTTTTGTAAAATACTATATGATATCTACATGTATGGTTACTAGATAGTGATAACAAAATGGACAAGGTCTGTTTATTATTTGTTTTGTATTACATTGCGTTGCAGCCCAATACGGTTACATTGCGGTCAATGTGGCTGCATCATTATGATTCGGAATCACACCGCAATTATGGTGTCACGCTGTTGTGGCGACTGTCGCAACCGCAATATTGTAGCCACAATCATCCTGCATTGTGATCACAATTTAAATCACCGATTCTTATAACGCAAACGACATGCTCGCACCCATTTTCGACCCGTTTTTCCATTACTATTACTAACGACAAGTTTGTATTATTAACATAAATACAGGTAATGAAGTGGTAAATTATGAAAGTCCACGACCCTCAATGGGAATTCATCGTATAGTATTTGTGCTATTCCATCAACTTGGTAGGGAAATAGTGTATGCTCCAGGATGGCGCCAAAATTTCATTACTAGAGAATTTGCTGAACTTTACAATCTTGGTTCACCAGTTGCTGCTGTTTATTTTAACATTCAGAGGGAAGCTGGCTCTGGTGGAAGAAGGTTATGTTAATCAAATGCTTTATTTAGTATTGAAAAATTATAGGTCATTTAAGAAATAAAAAGGGTTTTGGGTTGGTAATCACACAAGAAAATAGTCAAAACCCTAGTTAATTACTGGCAGACTCATCATGTATTCT
>LlutFTa1b_F11_R11_96834
--------------------------------------------------------------------------------------------------------------------------------------------------------------------------------------------------------------------------------------------------------------------------------------------------------------------------------------------------------------------------------------------------------------------------------------------------------------------------------------------------------------------------------------------------------------------------------------------------------------------------------------------------------------------------------------------------------------------------------------------------------------------------------------------------------------------------------------------------------------------------------------------------------------------------------------------------------------------------------------------------------------------------------------------------------------------------------------------------------------------------------------------------------------------------------------------------------------------------------------------------------------------------------------------------------------------------------------------------------------------------------------------------------------------------------------------------------------------------------------------------------------------------------------------------------------------------------------------------------------------------------------------------------------------------------------------------------------------------------------------------------------------------------------------------------------------------------------------------------------------------------------------------------------------------------------------------------------------------------------------------------------------------------------------------------------------------------------------------------------------------------------------------------------------------------------------------------------------------------------------------------------------------------------------------------------------------------------------------------------------------------------------------------------------------------------------------------------------------------------------------------------------------------------------------------------------------------------------------------------------------------------------------------------------------------------------------------------------------------------------------------------------------------------------------------------------------------------------------------------------------------------------------------------------------------------------------------------------------------------------------------------------------------------------------------------------------------------------------------------------------------------------------------------------------------------------------------------------------------------------------------------------------------------------------------------------------------------------------------------------------------------------------------------------------------------------------------------------------------------------------------------------------------------------------------------------------------------------------------------------------------------------------------------------------------------------------------------------------------------------------------------------------------------------------------------------------------------------------------------------------------------------------------------------------------------------------------------------------------------------------------------------------------------------------------------------------------------------------------------------------------------------------------------------------------------------------------------------------------------------------------------------------------------------------------------------------------------------------------------------------------------------------------------------------------------------------------------------------------------------------------------------------------------------------------------------------------------------------------------------------------------------------------------------------------------------------------------------------------------------------------------------------------------------------------------------------------------------------------------------------------------------------------------------------------------------------------------------------------------------------------------------------------------------------------------------------------------------------------------------------------------------------------------------------------------------------------------------------------------------------------------------------------------------------------------------------------------------------------------------------------------------------------------ACCGATTACCCAAACTTGTTGTTTTAAAATTTCAAATTTTTGAATTAGAGTAACTTATTACTCATAAGTGAGTAACCGATTATTCTATGCAAGTATTTATTGGAAAATTGCATTTTTTCAAAACTCATCTTCTTCCTCCTACTCTCTCACTCGTGTTCAACCTTATCCTCTATAGAATCTTCATTTCTAAACCGTTTTGGGTGATTTTTGTGTTTAGGGTTTAGGGAGAGCATACTCAAGACAAGTCAAGATTTATCACAGAGTATGTTACTTTCAGAAAACTATACTGTCAAGAAGATATTGGTTTGTCATCATCAAAAAGGGGGAGATTGTGAAGAAAATCTTTGCTCCTGACCTTGGCACAGTTTTGATGAAGATACCAACATCACCAAAAATAAGAAAAGGAAGAATACTTATAAAGACAAAGAAGATTAAAGCTTCACGACAATTAGAATTAAGTCTCTATAGGTACTTCTACCTAAACTCTTATATTATACAAAGTATTAATGCTCAAACTATTTTTAAGAAAAGTTGAAACACTTTAGAGTTACTTAAAAAAAATATCAAAAATAGTGTGAGAAAAGAGTTATCCCACTTAAAACTGTTCAGAGTAATCTATTAATGTCTTTGAGTAACAAATTACCAGTGTTTGAAAGTTGAGTAACTGATTACTCAAAAGTGAGTAACCGATTACTCAAAAGTGAGTAACCGATTACTCAAAAGTGAGTAACCGATTACTCTAAGTGAATTTTGAATTCACTGTTGGACAGAGAGTTTGGGT---------------------------------------------------------------------------------------------------------------------------------------------------------------------------------------------------------------------------------------------------------------------------------------------------------------------------------------------------------------------------------------------------------------------------------------------------------------------------------------------------------------------------------------------------------------------------------------------------------------------------------------------------------------------------------------------------------------------------------------------------------------------------------------------------------------------------------------------------------------------------------------------------------------------------------------------------------------------------------------------------------------------------------------------------------------------------------------------------------------------------------------------------------------------------------------------------------------------------------------------------------------------------------------------------------------------------------------------------------------------------------------------------------------------------------------------------------------------------------------------------------------------------------------------------------------------------------------------------------------------------------------------------------------------------------------------------------------------------------------------------------------------------------------------------------------------------------------------------------------------------------------------------------------------------------------------------------------------------------------------------------------------------------------------------------------------------------------------------------------------------------------------------------------------------------------------------------------------------------------------------------------------------------------------------------------------------------------------------------------------------------------------------------------------------------------------------------------------------------------------------------------------------------------------------------------------------------------------------------------------------------------------------------------------------------------------------------------------------------------------------------------------------------------------------------------------------------------------------------------------------------------------------------------------------------------------------------------------------------------------------------------------------------------------------------------------------------------------------------------------------------------------------------------------------------------------------------------------------------------------------------------------------------------------------------------------------------------------------------------------------------------------------------------------------------------------------------------------------------------------------------------------------------------------------------------------------------------------------------------------------------------------------------------------------------------------------------------------------------------------------------------------------------------------------------------------------------------------------------------------------------------------------------------------------------------------------------------------------------------------------------------------------------------------------------------------------------------------------------------------------------------------------------------------------------------------------------------------------------------------------------------------------------------------------------------------------------------------------------------------------------------------------------------------------------------------------------------------------------------------------------------------------------------------------------------------------------------------------------------------------------------------------------------------------------------------------------------------------------------------------------------------------------------------------------------------------------------------------------------------------------------------------------------------------------------------------------------------------------------------------------------------------------------------------------------------------------------------------------------------------------------------------------------------------------------------------------------------------------------------------------------------------------------------------------------------------------------------------------------------------------------------------------------------------------------------------------------------------
>LlutFTa1b_F15_R15_98154
----------------------------------------------------------------------------------------------------------------------------------------------------------------------------------------------------------------------------------------------------------------------------------------------------------------------------------------------------------------------------------------------------------------------------------------------------------------------------------------------------------------------------------------------------------------------------------------------------------------------------------------------------------------------------------------------------------------------------------------------------------------------------------------------------------------------------------------------------------------------------------------------------------------------------------------------------------------------------------------------------------------------------------------------------------------------------------------------------------------------------------------------------------------------------------------------------------------------------------------------------------------------------------------------------------------------------------------------------------------------------------------------------------------------------------------------------------------------------------------------------------------------------------------------------------------------------------------------------------------------------------------------------------------------------------------------------------------------------------------------------------------------------------------------------------------------------------------------------------------------------------------------------------------------------------------------------------------------------------------------------------------------------------------------------------------------------------------------------------------------------------------------------------------------------------------------------------------------------------------------------------------------------------------------------------------------------------------------------------------------------------------------------------------------------------------------------------------------------------------------------------------------------------------------------------------------------------------------------------------------------------------------------------------------------------------------------------------------------------------------------------------------------------------------------------------------------------------------------------------------------------------------------------------------------------------------------------------------------------------------------------------------------------------------------------------------------------------------------------------------------------------------------------------------------------------------------------------------------------------------------------------------------------------------------------------------------------------------------------------------------------------------------------------------------------------------------------------------------------------------------------------------------------------------------------------------------------------------------------------------------------------------------------------------------------------------------------------------------------------------------------------------------------------------------------------------------------------------------------------------------------------------------------------------------------------------------------------------------------------------------------------------------------------------------------------------------------------------------------------------------------------------------------------------------------------------------------------------------------------------------------------------------------------------------------------------------------------------------------------------------------------------------------------------------------------------------------------------------------------------------------------------------------------------------------------------------------------------------------------------------------------------------------------------------------------------------------------------------------------------------------------------------------------------------------------------------------------------------------------------------------------------------------------------------------------------------------------------------------------------------------------------------------------------------------------------------------------------------------------------------------------------------------------------------------------------------------------------------------------------------------------------------------------------------------------------------------------------------------------------------------------------------------------------------------------------------------------------------------------------------------------------------------------------------------------------------------------------------------------------------------------------------------------------------------------------------------------------------------------------------------------------------------------------------------------------------------------------------------------------------------------------------------------------------------------------------------------------------------------------------------------------------------------------------------------------------------------------------------------------------------------------------------------------------------------------------------------------------------------------------------------------------------------------------------------------------------------------------------------------------------------------------------------------------------------------------------------------------------------------------------------------------------------------------------------------------------------------------------------------------------------------------------------------------------------------------------------------------------------------------------------------------------------------------------------------------------------------------------------------------------------------------------------------------------------------------------------------------------------------------------------------------------------------------------------------------------------------------------------------------------------------------------------------------------------------------------------------------------------------------------------------------------------------------------------------------------------------------------------------------------------------------------------------------------------------------------------------------------------------------------------------------------------------------------------------------------------------------------------------------------------------------------------------------------------------------------------------------------------------------------------------------------CGC------AGGTAGAGATGGTGAGAGAAAATTTTGGGAACAACTTTTTGCTTATTTGGCCAAGTTCCTTTAGACTTAAACATACAACTACTGTCTTTTCTTTTAAAGTTTATTACAAAATTGTTACCACTTATTTGTGAACCTCAGTTGAAAATTAAATGCATCATCTCATCATTAAAAGTATA-TTTGCAATCATATTGACTAATATGAAAACAATATTTTTTTGACAAAAAAAACAAAATATGAATCAATAGTATAAGAGTTTTTTATAATATATCATCTACCATTTACTCTTAATTATCATTGACTTTTGAATATAAGTATTATAAATGAACAATAAATGATGTACTAACTCTATGTATAAACTTTTATACGAATAGTACATAAATATTATACTCATATTTTTTTTTTTAATAAGAGCAATAAAAGCAAAATGAAAACACGATTCTTGTTGCCAACATTGAGCCACGTATGTTGGACCTTAAGTCCAAATACTAATACAGAAAACAAGTGATTCTTTCAAGCAACAAATTATTCCTATCTATTTTTTTGATAGAATCCTTTTCATGTGTCGAAAAAAGCTAAAAGCTATCCAAGCAAAGAAGTATAAATAGCACCCTCAAGGTGAGTTTTTGTTTGCAAGAAAAAAAGTATATAACAAAACATAATTTGTGAAGAGCAATTTATAGTGCCAAAAATAGTCATGAGTAGTCGTAGTAGAAACCCTCTAGCTGTAGGACGTGTAATCGGTGATGTATTGGACCCTTTCGA----------------------------------------------------------------------------------------------------------------------------------------------------------------------------------------------------------------------------------------------------------------------------------------------------------------------------------------------------------------------------------------------------------------------------------------------------------------------------------------------------------------------------------------------------------------------------------------------------------------------------------------------------------------------------------------------------------------------------------------------------------------------------------------------------------------------------------------------------------------------------------------------------------------------------------------------------------------------------------------------------------------------------------------------------------------------------------------------------------------------------------------------------------------------------------------------------------------------------------------------------------------------------------------------------------------------------------------------------------------------------------------------------------------------------------------------------------------------------------------------------------------------------------------------------------------------------------------------------------------------------------------------------------------------------------------------------------------------------------------------------------------------------------------------------------------------------------------------------------------------------------------------------------------------------------------------------------------------------------------------------------------------------------------------------------------------------------------------------------------------------------------------------------------------------------------------------------------------------------------------------------------------------------------------------------------------------------------------------------------------------------------------------------------------------------------------------------------------------------------------------------------------------------------------------------------------------------------------------------------------------------------------------------------------------------------------------------------------------------------------------------------------------------------------------------------------------------------------------------------------------------------------------------------------------------------------------------------------------------------------------------------------------------------------------------------------------------------------------------------

LlutFTc1 alignments

>LlutFTc1_PRH444/14
CCATATCCTTCTCATTTACCTCCATTGAATATTCTTCTTAATCCAAAGTACAGGTCAGGTACAACTTATCCATATTAATCTCATTCTTATGCTATGAATATGAGTGTCGGAGGCTATGATCCAAGACCTTCTCTTTGGTACTCTAACTCGGGTGTTACTAATCATCTCACCTTAGAATCCTGTCTACTTCATGACCTAATGGACATTTTGAACTTGAACACATTTATATGGGTAATGGCACTAAAGCCCTTCACTTGTAGTGGTAATACTTATTTTGAATCGTCCACTCAAATAGATTTATCTCTTCAAAATTTTCTACTTGCTTCTACTATTACTAAAAATCTTATGAGTGTTTCACAATTTGCTAAAGATAACTCATGTTATTTTGAATTCTATCCTAATCTTTGTCTTGTGAAATCATAAGATTCTAATAACGTTCTTCATCAAGGGCTATGCATCTCCAAACCTCTCTATTAAATTTACACATCTTACTTCTTCATATTTTCTTTAGCACTGTAGAATAGGTCATGCTCATGAAACTGCCTTAGATTTATGTTCTACTTGTTTTTGTGCAAAAGCCCATAAGCTTCATTTTCTTACATCCTCTAATGTGTATGTTAATGCCTATGATATGCTACATCTAGATCTCCGGGACTAGCTCCCATGTACTCTAAATCTAGATTCAGGTATTATCTGTCCGTTGTTGATGTTCATACTAGACTTGCATGAATTTATGTACTTATATATAAATGAAATACCATTTATGTGCTCAAACACTTTCTAAAAAATGGTGGTTGAAACCCAGTTTCAAAAACTAGTTAAAGTTGCACAAAGTTACTGGGATGAGAATTTAGATCTTTTACTACCTATCTTGCCTCCTTAGATATAAATCACAGAATTTCATTCCCTCATTCATACTCATTATCAACAATGCAAAATGGAAAGGAAATATAGGCATATAGTGGAAATAGGGTTGCCTTATTGACTTATGCTTGTTTACCCTTGTCATTTTGGGAATATGCCTTTACCACTACACTTTATGTTATCAACTTACTTGCCCCTTCCTCAGGTAATCAATCCCCATTCTTTTTAACACCACTCCTGACTATGCATTTGTCAAAATATTTGATTGTGTTTATTTTTCCTTAAGTAGACCCGAGAACAAATTGGAAAATTAGATTAGCAGAGTATACCTTCTTAAGCTACTCTGCAACTCACAAGGGTTATAAGTGTCTCTCTAAGAATGGTAGACTATACATATGCAAGGATGTAGTCTTTTAAGGGTTTGTGTTTCCCCATGTTCCTTTACTTATCTCCTCTAACAATAAAACTTCTACTGATTCCTCATGTCTTGTTCTCTCTTCCATTGTCCATCAAACTCCTGTCACACACTCATTCTAATCCTATAAATCTCAATGTGACACCATTTCTTACACCTATCATATCTAATAATCCATCTACAACAATACCATCACCTGTTTTCCCTTCAGAATCTATTCATTCATCTCCATCAACATCATCACATAATATATCTTTTGAATCTACTCTACACGCTGCTCCTAATACTATGTGTTTAGTCCATTCAACCACTTCTGTTTCATCTTCCTTCATCATTCCCAATTCACTCACCCAATGACTACTAGGTCCAAGTTAGGGATTGAATGGACTAGATGAAGAGATATACATGATAATACATCCCATTTGTTTTTCACAACGGAGACAAGAATGTATCATGCAAACTACACAAAGCCCTTTATGGCTGGAAACAAACTCCTAAAAATGGTTTGAAAAGGCTAAAAGAACTCTTCTTCAACTAGGTTTTCACAATAGCAAGTGTGATAATTCTTTCATTATACTCATCACTCTCACCTACAAACTTTTTTGTGTTGTCTATATGGATGATATCATTGTCATTTGATCTTCTATTACATGTGCACGCCATCATTGACAATCTAAGCACTACCTTTGCACTCAAGAAGCTAGGATCCTTAGAGTACTTTCTTGATATTGAGGATAAACATCTTTCAGATAGTTCATTGTTGCTGTCTCAATACATGTATATTGAAAACCTTCTCATCAGCGTCAACATAAGTATGCTAAGCCTATTGCAACTCTGATGGCTGCAACCTGAAAACTAACCAAATCTGGTTATGACTACTTTGATGAGTCTGACCTATATAGATTTGTGATGTGTGTACTACAATATACCACAATAATCAGACCTGATATTGCCTCAGTGTGAACAAGGTGTGTCAGTATATGAGTCAACCTTCACCACAACATTGGAGTGCAATAAAGAGAATCTTAAGATATCTACAAAGGTCATCAACCTTTGGTTTTCATGTTAAATCTGCTACACCCTCTGTCAATCTATCTCTCTTAGTTTGTTGTGATGCAGATTGAGCCTATGATTCAGAAGATAGAAAATCTGCTTCAGGGGCTTGTGTATATGTTGGACTAAACATTATCACATGTGGTCCAAGAAACAACAAACCACCTCTAGATCCAACACTGAAGTCGAAATATAGAAGCCTGCCATTGGATTCTCAATAAATAATTTGGATAGAATAATTGCTTTTAGAACTTCAATTTTCTCATCAAGCACCACTGATTTTGTGTGATAACGTAAGCACTATTTTTATGGCTCAAAATCTTCTCCAACACAACGGGACTAAACACATTGAACTAAACCGTTCTTTATTAGAGATATAATTCATTTCAAGGCTTTGCAAATTAAAAACATCCCTTCTAAATATCAGACAGTAGATGTTCTCACCAAGCCTTTAGCTACATCCAATTTCAACTCTTTCAAAAATGCCTCAAAGTTTTTTATTTTCGTTCTCTTATCATTTACCTCATGGGTAAACGGGGTGTATTAGAGAACAAAAGAGCAGAGGATATATAGTATTAAGGGGGTGTATAAGTAATTAAGATTTACTTTACTTTTGTAATTGTAGAGCTCGTTATTAAAACTAACTAAAAGCTTTTCATAGATGCTAACTCACCTACTATAAATAGAGGTGTGTTTTTCTCTCTTGTAACTAACTTTCATTTCTCTCTAGTCTTTACTCTCTTCTCTCTTCTCTTCTTTCATTTCTTTGGTTCTTACGCGCATATGTAGTAAGCTTCCTTGTACTTAATATTTTATCTGAGAAATGTACACATGACAGAGTTGCTCAAACTGCTGATGAGAATGACTAGCTGATAGCCCGATACGAGTATTTGACCTATGCACGGTATTTCAAACATCTGTTGCCTAATGAAAATGGGGACAATCTTTTGAATATGTGTTTGGTTATGTGATTTCTGAGGTTTAATTGTTATTAACTGTGAAATTCTGGTACTCCGTTATTTGTCAACTGAATTAGTTTGATAATTGTTGAAAACCGTAGAAGCTGTGTACTTCTGAAGAGTCATCAAGTAAAACCTTAACTGTTTCTGTTTTGTTTTTATTGCCCTTATAAATGCTATGATTCATGTCTTTAGTTATTTGGTTAAACTCACTAGCCTGAGTAAGTATGCATGAGACGCTGATTTTGATTTGGTTGTAAGAGCTTGAGAGTGATCTAATGACATCACATAATGTAAT-------------------------------------------------------------------------------------------------------------------------------------------------------------------------------------------------------------------------------------------------------------------------------------------------------------------------------------------------------------------------------------------------------------------------------------------------------------------------------------------------------------------------------------------------------------------------------------------------------------------------------------------------------------------------------------------------------------------------------------------------------------------------------------------------------------------------------------------------------------------------------------------------------------------------------------------------------------------------------------------------------------------------------------------------------------------------------------------------------------------------------------------------------------------------------------------------------------------------------------------------------------------------------------------------------------------------------------------------------------------------------------------------------------------------------------------------------------------------------------------------------------------------------------------------------------------------------------------------------------------------------------------------------------------------------------------------------------------------------------------------------------------------------------------------------------------------------------------------------------------------------------------------------------------------------------------------------------------------------------------------------------------------------------------------------------------------------------------------------------------------------------------------------------------------------------------------------------------------------------------------------------------------------------------------------------------ATTAAATCCACTTATACCTTTATTCATCTTTACCATTAGATCATCATCCTATGACTCCCTAGTTAATATGTAATATTAAATCCACTTATACCTTTATTCATTTCATCCATGTAAAAATATTTTAGCCAGTGTTTTAAATTGCAGTTGCAGTCACTATGGTAGTAACGATTGCGGTTACTGTGATTGTGACCATTGCGACACAGATAGCGATCGTTGTAGTATCAATTATTTTATAATTAAAAAACTATTTTTGAATTCGATGCGGTCTGATACCATCCAAATGCAGTCTGATACGGTTGCATTGCGACCCGATGCAATTACGTTGCGACCACATCATTATGATTTAAAACCGCAATTGTAGTATGATATAATTACAGCAGTCACCGCAACCACAATATTGCGACCACATTATAATATTGCGGCCACTATCAGGTAGCATAAAATATCAGGTTTTTGTTTTCCTCGTAACTGCATCCATTTCATTATGCATCATTGATCCTAGTTTTTTGTTTTGAACTATGGAGTAAGCTGATGTCACTTTTTCTTTGTTCTAGTTTCTCATGATCTTATGCTTATATTCTGAGCCTTCTTGTCAGGGAGGACAAGCTTATCGTTGGCACTTTGCACAAGTTTTAACTTTTCTTAATAACAGTGTCTTCAAGCATTGTATTCTACATTTATTTCTTTGTTGTGCACAGTTCAAAACTTTCTGGGTACGTCAGTAATTATAGAAGTCAAGCAACAATAAAGACAATATCATTATATGTAGTATTAAAGTTGTGTTTGACAAACCATTTAAAACTATATGCTTACAAATGGTTTCTTCTTACCAAGTTAAAAATATTAATTATTTCACTATTTTGGATACAATCACTGTACTCTGAAAATTGTTCTAGAATTACATCCATATTATGACTCTCACCCCTCAGCATATAGTTAACCACATCTACATATCTTACTACTACTATAGATATTGCCTCTCAACAATTGGTTACTGTCACAGTCACACGGGATAATATGGCTATTGACATTCTACGATACATCAGCTCTATTTAAAGCTTTGTTTGGGAGGGGAAGAAAAGAGATGACTTTGGAAAGCTTTCTCCTTGATTGGGAGTTGGATAAAGGAAAGGAGAAGGTAACCCTCCAAAACCCTGCATGTATTTATTTTTAAAAGCCCCCCCTATTTAGGGTTTTTTAGAGATAAAATGTCAAAATAGCTAAATATTTCAAATAATATTATATAATTATACATTATTGTCTATTTGTCATTATTAATTATATTTTTAAAGGAAAAATAAAAAATATTCTTATATTATCATTAGTATAACCTCCTTCATCTAAATTTTATACTACCAAACCAAACAAGGGAGATGATTTCCTTCCTTTTTTCTTCCCTTCCTCCCTTTTCTAACCCTATCTCTCTCCTTCCCCTTCCTCATAATTCCCAAACAAAGTCTTAACAAATTGGCTAATGCCACTCGAATAATATGATTAGTGCCACTCAAACAAAAGAATGATATCCCTCAAAAATAAATATGTTGCCCCCTAAAAGATAAGGGTGCTCCCTTCAAGATAAGGTTGATGCCCGTAAAAGCTAAGTGTGTTATCCTTAAAGATAAGTGTTAAAGTTTCATCTCAAAATCAATTAACAATGACACCAAGTAGCTCAATAAGTATTCAAATCGTGGCTAGGAAAACTAGGTAGATGATGTGCGACTTACTTCTAAGATACCTCCTCCACATAAGCTTCTCGGATTAGGTGAAGGGTTACTTTTGACCTATGACTAAATCGCATCTTTTGGCCCACGACAAACGGAAAGAAGTCGGACTCTAGCTTTGATATCATGTTAAGGTTCAATCTCAAAACCAATTGATAATGAAAGGAATAGCCTACCAAATATTTAAACCACACTTTGGAGAATGAAGCAAGTCGATGTGGGACTTATTTCCTAACAATAAGGTTGCTGCTCCTCAAAGATAAGGGTTCTCGCCTAAAAGATAAGGTTGTTCCCACTAAAAGGTAGGGTTCCTACTATTAAAAGAAAAGAAAGAGAAGAAATCGATTGGAAATTGCATCAGCAGAAAGAGGGATAAGAGTAAACTGAGAAATGTCATTCAACAGTTGTACTTTTCCAAAAGAGCACAGTTCTATTTATAGAGTTGATAACTACTCAAGTGTATAATCTACCCAATACGAGACTTTAATTTTTTGTCAATGTGGCACTTCTTATTTTTTTTCAATTTCACTGAATGTTGTAGCATGATTTTACCTATATTTTTTTGGTTTCCTTCCATCTTTAACTATATTCATATCAGCTTTACCAAAGGGCAACTTAAAAGTTGTTATATATTAGTTATCAAAATAAAATTATTGATTATACAATGTGGAATCTTATCTTAATTACTAAAGTTTGAAACTTAGGGTTTACACCATCCATTTTGTTGATAGAAAAAGGGTCCCATAAATTTATTATGAGTTTTAGTGTTGCACCTGGTTAAGAAGGCAAAGCAAGGAAGCTGAAGTTGCTTCCCTTGAGGGATTCATACACAAAAAAGTTGCTGTTTAAATCTGTTAACTGTTATCAAGGTTTCATTTACTTCAATTTTGTTTGTTTCTATTATGTTGTTTAGCTTGTTTTTTTTGTTGCAATTGCCTTTGAATACTATTAACTAATTGCTTCAATTCATTAAGCTTCTTTAAATTGATCATTTTGTTACTCTTACTAGTGAAATTAGTGTTTTTGAGTATGATATTATGATCACTTTGTTAATCAGCAATAGATATTTTGATATGTGTGATGATTTAAGAATTCCACTGGTTTGTGATTGAACTTCATTAGAGAATTTTCTTTTAATGAAACAAGATTAGTGTACTAAGAAATTTGGAAATTTCACTTTCAACCATGAACTAAATATGATTAACGTGGACATATATTAACATTGTGTTTATTTTATGTGAAGGTTAATGTTCCCTCACTGTTGAATACCACTAGAAAACAACATAAAACATTTATTTCCTTTTATCTGCTTTATTACAGAAATTCAATAAATTAAAATTTTTATAAAAAATTCCAGTTGTTATACATGAAGAATAAATCGATGTGACAAAAGCAAAAGCAGATGCTCAAAAATCCATTATATATAAGTGATTTTCTCATAAGCTAAACACACCAACTCCAATAATAATCATGGCAAGGGAAGGAAACCCTCTAGTTCTTGGGGGTGTAATAGGGGATGTCCTAAACCCCTTTACAACCTTAGTTTCTTTTAGGGTTTCTTTCAGTAACAGAGAAATTAGCAATGGTTATGAACTTAGGCCATCTCATGTTGTTAATCGTCCAAGAGTTTCTGTTGGTGGTGATGATCTCAGAACCTTCTACACACTGGTATGTTATTATAAACTATTAACAGCTTTTTTCAGTATTAAATATCATTCCAGGTTTATTATAAAGTTTATATATCTATATCTGTATTAAACTTTTAATGGTTCAAAATCTTAGGTTATGGTGGATGCAGATGCACCTAGCCCAAGTAACCCTTTCTTGAGGGAATACTTGCACTGGTTAGTTTTCTTGCTGTTTCCTTTTTTTGGTTGAATAAAAAAGTGATTTTGACAATGGATTATTGAAATTATTAGTTAAGACTTTAACTAAAGCCTAAAGCTTAAAATTATAATTATGGGTTATGATTTTTTTTCATCTGAAATGGTGTTGCAGGATGGTTACAGATATTCCATCTACCACAAGTGCAGTGTTTGGTAAGTACAATTTCTACATGTTCATATGTGTACCATACTAAGTGTTTTTGAGTAGATATTTGTGCTGTTCCTAAACCCCTTATATATGGTATCTAATTCATCAATGATCAAAACCTTACTATATCAATTCATCCTCATGATGAGGTGAATTTGAGGAACTTTTGATTGAAGAGTGGCTATCAATTAAAAGTAATTAATATATAGAGAAATAAAGTAACACAAGGATAAAACACACTTATTAGTGATGTACTAAAACACACTTTTTGTTTAACAAAAAATATTGTTTCATGTTTCTTACTATTACTCCTTTCATCCTTTCTTAAGTTTCATTTTTTCAGGATTTTTTTGCTTCTATTTACTTGTCAAACACTTAAAAATAATATTTTTAAAACAACAAATTCAATGATTTCTTTGTTTTGTGTAAACTAGTCTAGGACAACACTTATATAGAAACATGGAGAGTATTATTTATAATTGTGTGATGAAAGTAAGGTGTTTCTATTTGGTAGATTTAGAACATGAGAGGCAAAACCCTGTGCCTTGAACACTAAATGACTTAATCTGAAAGCATTAGATTAGTGTAAAACAAAATCTCTAATCTTGGTTTCAGAAGTTTAAATGACTAAAATACTAATAAATGCATGTTTTTCCTAAAATAGAAAGCACTAGGTTTTTTAGAAGAAACTGTGGGGATAACTTAGTCTAGTGGACACTAAAACAAATTTGAAGTTATATAATTTAAAATAATTTATAAGTCTGCATTTTAAGTTATGTATTTAAATTAAATTCAAAAATCTGCATTTTAGTGAAGGTAAAATGACTAATTATTATCTTAAAATTCACCTAAAAATGAAAAATGATTTGTCACCGACCATAACCATGACAAAGCTTTGAGTTATAATTTTTTTCTAATTGCTTTAGATTTTTTCTTGGTCTCCTCTTCCTCTGTATATTGGATTGATGTGTCTATTCTTAACAAGGCTTCTAATTGTGTCAATTATGTCTATCGAAATCATTTAAGGTGCGACTCTATTATCTTTTCTACCTTAGTTACTCCAACTTTTTCTTAATACATTTATTTTCAATCCCTCTTATCAAGTTCGTTTACTCATCTAGTGCAATATTTTCATCTATCCTCCATAGAGTTTATTCTGTTATTGACATTTAATGCCCAATATTTAATCACATATAATATCGTATGATAAACTTCCCCTTAAACTTGAGTGACATATTTTTATCATATATGACAACCAATCATCATATCATTTCATCCACTCTTGTTGAATCGTTTGCTTTATATCTCCATCAATTTCTTCATCATGTTGTATGGTTGAATAATGATACTTAAATCTAGTGACTGATAGTATGCTATCATCTCCAATTTTTACCTCTATAACACGGTTTGGGCTACCTCTTATTAAACTCATACTCCATATATACCGTCTTACTTCAACTTATTCAAGCCCATGTGTTTCTAAAATTTGTCCCCACATTTCTATTTTTCAATTTAATTCCTCTCTCGAGTCTCCAACAAGGATAATATCATCCTAAAAATCATGCATTGTGACATTAAATCTTGGATATGTACACCAAGACTAATGTAAACAAGTATAGACTTAATATTAACTATTGGTATAACTATATGATAATACAAAAATCTTCAGAGACCCTATCTTGTACTTCAACAATAGTCTAGATCTCATCATACATATCATTAATTGTTCGAATATAGACACCTTTATCTCACATTCCTTAAATAATGAAAATTATGCATAAATCCTTTTGATTTTTTCGATATCTCTCAATCACATACTAACAAATATATGACCTCCATGATAGACTTTCATGACATAAAATGAATTTCCTCCTCATAAGATGAATTTGATTAAATTTTAATTGATGAAGTAAGATAAAGGTGAACATATTATTGATTTTACCTTACTTTTTGTGAAACTAAAATATTATTTCATAAATCTTACTATTACTTCCTCCATTTCTTTATAAGTTTAGATTTTCAGGAAATTTTTATTCCTAATTAATTAACATTCTCAATGTTCATAAGACAATATTAACTACTATTTATAACTTATACACTTAATTTCATTATTATGGAGAGAAAACAAATAAATGAGGAGAGAGAAATCCTGAATGATAAAATAGGAAACCAATGATAATTTTATTAAAATTAAAAAATTCAATAATTTCCTTCATTTGTATAAAATAACTAAAAACAGTTATAAAGAAATAGATGAAATATTAAATCAAGGTGTTTTTTGTCTGTATATTTAGGACATGAGAGGCAAGACCCTTTGCCCTGACTACTGAATGAGTTAATCTGAAAACATTAGATTTGTTTAAAACCAAAAATCAAATCCTTTTACAGAAGTTTATATAACCTATGTACTATTAAATGCATGTATTAAGTTTTAATTCATTAGTGTGGGTAAATGTGAAAACAAGTTAGACCAAATTTTGATTTATTTGACTTTTAGTATTTTTTAGGTTTATGTCTCACCTCTTTAAAAGTTTGGTCTCATTTATTAGTTAGTCTATTTAAAATTATGCTATAATATAAGTATTTTAAATAGGCCCATAGACCTTTAAATAAGTTAATAGGTCTGCCTTAAAATTGATAAATAAAAAAGCCTAATATAGCTTATAGAATTTATATTATTTTTATGAGATTGGTATATTAGATTTAATAGGTTTTCTTAGAAAACTGAGACTGGCCTATTTATTATAAAAGCCACACTTAACCTGTCATAAGTCCAGTATTAGAGTCTTCATAAACAACCTAACCTATTTCCAAATGATTATGATCTGTTATATTTATAAATAAAATTTCTTAAATAAAGTTTCAGTTATTGTAATTTAAATTAATTTATAACTATTTAATGTTCTACATATTTTTATTTTTATAAAAAATTATATATTACAAATACTAATAATTAAAACATTAAATTTAATAATTAAAAAAATTGATTGAGCTATTTGAGAATCTGAATTCTCTGTCTTCATTAAAATTAAAATTATATTTAAGTCTTTTGTTAATTAAAATTAGCCTATGAGGTTGATTTTCATTATTAAATGGCCAAATTGAATCATTTGATTAATTAAATTCAAAATTCTGAATTTTAGTGAAGGTAAAATGACAAAATATTAGCCTAAAATTCTCCTAAGAAAAATGATGTGCCACTAACAACAATTCAACCTTACTTTTATTAGTTGGAGTTAAATATTGTCATAATGTTATATTTTATATCATATTAGTTGACAAATTTTTTATCCCTAAATCTTTTTTAATTATGTTGCCTATAGTTTTTCTTGGTTCCTCTCTCTTTATAAAATCAAATAACCTTCGGTTGATCTAATTTTTTTCCGAGTCTCTAACAGATTCCTTCGGACATGTCCAAACCACTAAATACATGATTCTATCATCTTTTCTACGATCTGAATTGTTCCAACTTTCTATTAAAGACTTCATTTCTAATTATATCTTATCTACTGTGATCATTCATTTAGGGGTGAGCATGGGCTGAGTAAGTCTTGTCCCTTATCTGATTCTAAATGTTGGTTAGACCATTTTTTTGAACGCAAACCTAGACCAAAAGTTAACCCGGCCCTAAATATCACTCTGGTTAGCCTTAACCTGACCTTAGACGTGATTAAATATAATGCATACTCATTTTAGATAAAGTCTTCTCAATAATACTTATTATTATGGATATGAAATTTGATATATAAAATTGTATATGTATTATATTATTATTAATCATATATATATTGAAAAAATTAGAGAATCAATGATATTTTCGACCTAAGAGATGTCATTACTCTGTATAGAATTGAATATAGACACATACAAATATTATGATTGAGTGAACATAGGACGGATCAGGTCGAACCATATTTGCCCCTTAATTGATCATAAATATTGATCAAGTCTAATTTTTGAACTCAAACTCAACCCTAGACCTGATGACACACGACCCTATTTGGGCCAGATCATGATCAAACCAAACCAGATGAGTATGTATGATCGTTTCCTGCTCACCCCTACACTCATTGAACACAACATTCACCTAATATATCCTTTGTTATCTTTCTAGCTACTTTGGTCATCTCCTCCCATATATTGTTACCATTTGCTTGTGCCTTTCACATACCTTCATCCAAAATACTTGAATTAAAACTGTTTCATTCTCCCCATTCAATTCCCACCATTTGATTATTGAGGCTTTATATTATTATTTTCTCTCAACTCTAATATTAACCCTTATATCTATAACCAAAAATTTATATTAGACAACTCTCCTCTGTTTATGACTTTGCAATACTTTCTAATAGATTTGTTAGAGATGTACTTTTAAGTAAAATATGTTAGCATCAAGTGAATAGAAAATGATGCATTACTTAAGTAAAATATGTTAGTTTATTGTGGATAGAAAATAACATGTTATTTTCTTATAGTTAAGAAGATTTTAAATTGATTTATAAGGAGGATATAGGAACATTTTCCAAATTGTTAAGGTTTTCTAGTAGAAACATATTGGGTTTCTTTAAATAGAAATGTACTGTGTAGTTTTCTTGTTTATTTTAATTATGAAATTTACTGCAAGTTACTTAATAGAGTTAAGAACAAAGATAAATTCTATTTATCTATAGGGATTTAGTTGGTATAAATTATGAATATAAGATCAATATCTTGAATAAATAATATCATGGTTAACACCATAAAATCGATTTCCATATCTAATAAAACTCAGGTTCTTCATGAAAGTTAGCCACCACATCTTTCTGCTAATCTAAATTATAGGAGTAGATGGTTGTTCCTGTGTTATATATCTATTCATTTTAAATAAGATCTTCAGATAAAGTCTTAATATGAAAAAAAACCATTATATTTTTTCACACAGAAGAATTTAAATAGCAGACCCTCTTTTTTTTGTTTAAAGATTAAATGTGCTTTGTTTTTTAGAAACAAATTTTCTGTAAGTTTCCTTGCAAATATCATTGAATTAATTATTTAATATGCGACAGTATTTTAAATAAATGTTTTTATATAATATTCCGATCTACTAATATATGATAACAAGGAGTCTTGTTTGGCACACAAAAATGTAATTTCATTGTAAATAAAATATAAAAGTGTCATATCATTTTGTTTTTAGGTACTTACCTCTGGAGTAATACCGGAAAGATTATTCGGGGTTGTTGATGTTAACATGTATTGTATCTGTAAATGTATATGATGAGATTAGATTTATGCAGGAAGAGATGTGATGTTTTATGAGAGCCCACAACCTTCAGAAGGAATTCATCGACTTGTGTTTGTATTATTCAAGCAATTGGGCAGAGACACTGTGTTTGCTCCAGAATGGCGTCAAAATTTCAACAGCAGAAACTTCGCTGAAATCAATAATCTGATACCAGCTGCAGCAGTTTATTTCAACTGCCAAAGAGAGCGTGGTTGTGGTGGAAGGAGAACAGAGTAGAAAGACACTACAACTTACCAATAAATAAAGATTCACTCTCTTTTTATTTACTAAATAAATTTTTAAAGAGAGTGAAGGAACATTACCCAAGTTAGGGCATGTTATTTACAAACTACAACAAAGTAGGGCTTGTTATATATCTACCTACCAATACTCTTTCTTATATTGAAGAAACTCTCTTCCATATTGTAAGGACAAAGTGATAGTTTTGT
>LlutFTc1_Parys
CCATATCCTTCTCATTTACCTCCATTGAATATTCTTCTTAATCCAAAGTACAGGTCAGGTACAACTTATCCATATTAATCTCATTCTTATGCTATGAATATGAGTGTCGGAGGCTATGATCCAAGACCTTCTCTTTGGTACTCTAACTCGGGTGTTACTAATCATCTCACCTTAGAATCCTGTCTACTTCATGACCTAATGAACATTTTGAACTTGAACACATTTATATGGGTAATGGCACTAAAGCCCTTCACTTGTAGTGGTAATACTTATTTTGAATCGTCCACTCAAATAGATTTATCTCTTCAAAATTTTCTACTTGCTTCTACTATTACTAAAAATCTTATGAGTGTTTCACAATTTGCTAAAGATAACTCATGTTATTTTGAATTCTATCCTAATCTTTGTCTTGTGAAATCATAAGATTCTAATAACGTTCTTCATCAAGGGCTATGCATCTCCAAACCTCTCTATTAAATTTACACATCTTACTTCTTCATATTTTCTTTAGCACTGTAGACTAGGTCATGCTCATGAAACTGCCTTAGATTTATGTTCTACTTGTTTTTGTGCAAAAGCCCATTAGCTTCATTTTCTTACATCCTCTAATGTGTATGTTAATGCCTATGATATGCTACATCTAGATCTCCGGGACTAGCTCCCATGTACTCTAAATCTAGATTCAGGTATTATCTGTCCGTTGTTGATGTTCATACTAGACTTGCATGAATTTATGTACTTATATATAAATGAAATACCATTTATGTGCTCAAACACTTTCTAAAAAATGGTGGTTGAAACCCAGTTTCAAAAACTAGTTAAAGTTGCACAAAGTTACTGGGATGAGAATTTAGATCTTTTACTACCTATCTTGCCTCCTTAGATATAAATCACAGAATTTCATTCCCTCATTCATACTCATTATCAACAATGCAAAATGGAAAGGAAATATAGGCATATAGTGGAAATAGGGTTGCCTTATTGACTTATGCTTGTTTACCCTTGTCATTTTGGGAATATGCCTTTACCACTACACTTTATGTTATCAACTTACTTGCCCCTTCCTCAGGTAATCAATCCCCATTCTTTTTAACACCACTCCTGACTATGCATTTGTCAAAATATTTGATTGTGTTTATTTTTCCTTAAGTAGACCCGAGAACAAATTGGAAAATTAGATTAGCAGAGTATACCTTCTTAAGCTACTCTGCAACTCACAAGGGTTATAAGTGTCTCTCTAAGAATGGTAGACTATACATATGCAAGGATGTAGTCTTTTAAGGGTTTGTGTTTCCCCATGTTCCTTTACTTATCTCCTCTAACAATAAAACTTCTACTGATTCCTCATGTCTTGTTCTCTCTTCCATTGTCCATCAAACTCCTGTCACACACTCATTCTAATCCTATAAATCTCAATGTGACACCATTTCTTACACCTATCATATCTAATAATCCATCTACAACAATACCATCACCTGTTTTCCCTTCAGAATCTATTCATTCATCTCCATCAACATCATCACATAATATATCTTTTGAATCTACTCTACACGCTGCTCCTAATACTATGTGTTTAGTCCATTCAACCACTTCTGTTTCATCTTCCTTCATCATTCCCAATTCACTCACCCAATGACTACTAGGTCCAAGTTAGGGATTGAATGGACTAGATGAAGAGATATACATGATAATACATCCCATTTGTTTTTCACAACGGAGACAAGAATGTATCATGCAAACTACACAAAGCCCTTTATGGCTGGAAACAAACTCCTAAAAATGGTTTGAAAAGGCTAAAAGAACTCTTCTTCAACTAGGTTTTCACAATAGCAAGTGTGATAATTCTTTCATTATACTCATCACTCTCACCTACAAACTTTTTTGTGTTGTCTATATGGATGATATCATTGTCATTTGATCTTCTATTACATGTGCACGCCATCATTGACAATCTAAGCACTACCTTTGCACTCAAGAAGCTAGGATCCTTAGAGTACTTTCTTGATATTGAGGATAAACATCTTTCAGATAGTTCATTGTTGCTGTCTCAATACATGTATATTGAAAACCTTCTCATCAGCGTCAACATAAGTATGCTAAGCCTATTGCAACTCTGATGGCTGCAACCTGAAAACTAACCAAATCTGGTTATGACTACTTTGATGAGTCTGACCTATATAGATTTGTGATGTGTGTACTACAATATACCACAATAATCAGACCTGATATTGCCTCAGTGTGAACAAGGTGTGTCAGTATATGAGTCAACCTTCACCACAACATTGGAGTGCAATAAAGAGAATCTTAAGATATCTACAAAGGTCATCAACCTTTGGTTTTCATGTTAAATCTGCTACACCCTCTGTCAATCTATCTCTCTTAGTTTGTTGTGATGCAGATTGAGCCTATGATTCAGAAGATAGAAAATCTGCTTCAGGGGCTTGTGTATATGTTGGACTAAACATTATCACATGTGGTCCAAGAAACAACAAACCACCTCTAGATCCAACACTGAAGTCGAAATATAGAAGCCTGCCATTGGATTCTCAATAAATAATTTGGATAGAATAATTGCTTTTAGAACTTCAATTTTCTCATCAAGCACCACTGATTTTGTGTGATAACGTAAGCACTATTTTTATGGCTCAAAATCTTCTCCAACACAACGGGACTAAACACATTGAACTAAACCGTTCTTTATTAGAGATATAATTCATTTCAAGGCTTTGCAAATTAAAAACATCCCTTCTAAATATCAGACAGTAGATGTTCTCACCAAGCCTTTAGCTACATCCAATTTCAACTCTTTCAAAAATGCCTCAAAGTTTTTTATTTTCGTTCTCTTATCATTTACCTCATGGGTAAACGGGGTGTATTAGAGAACAAAAGAGCAGAGGATATATAGTATTAAGGGGGTGTATAAGTAATTAAGATTTACTTTACTTTTGTAATTGTAGAGCTCGTTATTAAAACTAACTAAAAGCTTTTCATAGATGCTAACTCACCTACTATAAATAGAGGTGTGTTTTTCTCTCTTGTAACTAACTTTCATTTCTCTCTAGTCTTTACTCTCTTCTCTCTTCTCTTCTTTCATTTCTTTGGTTCTTACGCGCATATGTAGTAAGCTTCCTTGTACTTAATATTTTATCTGAGAAATGTACACATGACAGAGTTGCTCAAACTGCTGATGAGAATGACTAGCTGATAGCCCGATACGAGTATTTGACCTATGCACGGTATTTCAAACATCTGTTGCCTAATGAAAATGGGGACAATCTTTTGAATATGTGTTTGGTTATGTGATTTCTGAGGTTTAATTGTTATTAACTGTGAAATTCTGGTACTCCGTTATTTGTCAACTGAATTAGTTTGATAATTGTTGAAAACCGTAGAAGCTGTGTACTTCTGAAGAGTCATCAAGTAAAACCTTAACTGTTTCTGTTTTGTTTTTATTGCCCTTATAAATGCTATGATTCATGTCTTTAGTTATTTGGTTAAACTCACTAGCCTGAGTAAGTATGCATGAGACGCTGATTTTGATTTGGTTGTAAGAGCTTGAGAGTGATCTAATGACATCACATAATGTAATCTGAATTCAATTTTGATTCATAACCATGGTAGTGGAAGGCCTATTTTCTGAATCATGAATTGTATCTGAATTGTTAGATTCATGATCAATGCTTAAATATACTAAAATAAATCATAACACAGCCAAATTACATGAGAAATAATTCAAATTCAAGTCATATAACACATAATTTATTAGTCATGATAGCAAGAACAAATGAAGCATGCGAGAAAAGGTGGTATATTTACCTTGTTCTTTTTACATCTGAGAGGCAAAGTCTGAAGTTGATAGGCAAGGGGTTAAAATTTAGGTTTGGGTCAATTTAAAAACGTTCAAACCGGCCTATTCTGTAAAACTATCCATGCATGACCTGAGTCGAATCGGAGTGTGACCCGCTGTTTCAGACTCACAGCAATTCAGGCGATACCCTATCTGGTCCGTGTTGAATCACATTTTGTATTTTTCTTGTTTGGCTTATGGTATTCCCTCACCTTTTCGGTAAGAAACTAACCCCTTTCGGGGTGCGTAACTACCCCTCAATCGAATATTTGACATTTTGGTATTTCTGGAGATCTTGCGGGAATCACAAAAACATTTTGTATGATACTAGCTTAAGTCAATGATTGACAGTTTGCTGTATAGTTCAAGTTTTTTTTGCATCAGATTTGTAAAATTTCTCTAATATTGTTTCTACTTTATTCCAGGGAACAGCATCAGTAACCCATGCTGGCTTAGTTGCCAATCTGAAACTTCAAGGAGCACAAATTCTGCTTAGCACATTGTGCACAAGTTAGCTCTCATGTTGGTTCATCAATGAACCTATTATAAGGTTAGGAATATAGTAATTAAACAATAGATCACAGCAATTGATGCATGTAATGTTTATTTTTTGTAGACTATATAATTGGGTTGATGTCAAAAAATGTTATCCTTGGCAACTTTTTTCAAATTTTGTATCAGTTTTTAAATATTGAGTATTACATTTAGTAACATTTTTATTATTTAATTAAGAAAATATTATTTACTAAATAAATGTTGCTAGTGAAAATATTGCAACATTTATCAAATGGTACTAAGGACTTGTATATATGCTGGTGACTACACTTTGCCATGCGATTTAAATACCACACCTGTCAATTGTTGCTAATGTTAATGACATTTTTTAATAATAACTTCATGATTTTGTTTTAAATGGCAATAAAAAATACTTGTTTTGAAAGTAAAAGATTTATGTCAGGCAAACGTATTTTCAAGAGAGGGGAGATGCCAGTTAAGTTAGTTAGTTTGTTAGTGTAAACTTTCATTTAGTGATTCGAAAGGAAGGGAAATGAAAAACTTATGAATCATTAAATTAAATACATTTGTGAGATGAACTATTAGAAAAAAGAGAACAATGTATCTTCTCATAGTAGGAGATAATTTATCTCTTTCAATCAGAAAAAATATGACATGTGTATTATTTTGTTTGATTTTATAAATGTTTTCATAGAAAATAATGAAACAAGACACATGTCGTAATTTTACTGAAACAAGGAAATAATTCTTTTTTTCAAAATTCACCTGTGACCACTTTTTAACAAATTCTATTTGTTCAATAGTTAGAGAGTCATGAGACCAGTTGTTGAGTTCTCAATTTTGAAAAATTTAATCGACATCCCAACTATTCAATTATTTTTAAATATAAATATTAAATAATGTAATGACAATGTAAAAAAGATATTTTTCTCTATTTTTTACTTTCAATTCTTTTACCAAAACCTTGTCCACTTCTCTCCCTTGACCTTCCAACTTCTCACAATTTTTTCTTTTGATTGCTTTACTCATATTAATAGCTAGCCTCTTTTGTAATTCAACTCTCCAAGAAAATATCAAACATATGTGATTGGATATAGCAAAGAAGCTTAACATTGGAAAGAGGGATGGAGATCACATGTCCCCAGTGTCCCATACCCTGTCTCATGCCAATCACATATTTATATGTGGATAAAAAAAAAATTTAAAAACAAAAGATTATAAAATGTAGCCTTCTTATTGGTTTGGGACGGGAAATGGGACACCGTTTGGGACGGATGATCTCCATCCTGGAAAGAGGGCAAAATATTAATGTAAAGAGTCATATAAGTTAATATGTAATATTATTCATCATCAACCTCCTTCGCCCTAACCATCAAACCACCATCGTAACCACAAAATCACCTTATAACTCCCTACTCGAACCCACAACTTCCTACATTATGTTCCTTAARAC---------------------ATTCATCTTTACCATTARATCATCATCCTATGACTCCCTAGTTAAWATGTAATATTAAATCCACTTATACCTTTATTCATTTCATCCATGTAAAAATATTTTAGCCAGTGTTTTAAATTGCAGTTGCAGTCACTATGGTAGTAACGATTGCGGTTACTGTGATTGTGACCATTGCGACACAGATAGCGATCGTTGTAGTATCAATTATTTTATAATTAAAAAACTATTTTTGAATTCGATGCGGTCTGATACCATCCAAATGCAGTCTGATACGGTTGCATTGCGACCCGATGCAATTACGTTGCGACCACATCATTATGATTTAAAACCGCAATTGTAGTATGATATAATTACAGCAGTCACCGCAACCACAATATTGCGACCACATTATAATATTGCGGCCACTATCAGGTAGCATAAAATATCAGGTTTTTGTTTTCCTCGTAACTGCATCCATTTCATTATGCATCATTGATCCTAGTTTTTTGTTTTGAACTATGGAGTAAGCTGATGTCACTTTTTCTTTGTTCTAGTTTCTCATGATCTTATGCTTATATTCTGAGCCTTCTTGTCAGGGAGGACAAGCTTATCGTTGGCACTTTGCACAAGTTTTAACTTTTCTTAATAACAGTGTCTTCAAGCATTGTATTCTACATTTATTTCTTTGTTGTGCACAGTTCAAAACTTTCTGGGTACGTCAGTAATTATAGAAGTCAAGCAACAATAAAGACAATATCATTATATGTAGTATTAAAGTTGTGTTTGACAAACCATTTAAAACTATATGCTTACAAATGGTTTCTTCTTACCAAGTTAAAAATATTAATTATTTCACTATTTTGGATACAATCACTGTACTCTGAAAATTGTTCTAGAATTACATCCATATTATGACTCTCACCCCTCAGCATATAGTTAACCACATCTACATATCTTACTACTACTATAGATATTGCCTCTCAACAATTGGTTACTGTCACAGTCACACGGGATAATATGGCTATTGACATTCTACGATACATCAGCTCTATTTAAAGCTTTGTTTGGGAGGGGAAGAAAAGAGATGACTTTGGAAAGCTTTCTCCTTGATTGGGAGTTGGATAAAGGAAAGGAGAAGGTAACCCTCCAAAACCCTGCATGTATTTATTTTTAAAAGCCCCCCCTATTTAGGGTTTTTTAGAGATAAAATGTCAAAATAGCTAAATATTTCAAATAATATTATATAATTATACATTATTGTCTATTTGTCATTATTAATTATATTTTTAAAGGAAAAATAAAAAATATTCTTATATTATCATTAGTATAACCTCCTTCATCTAAATTTTATACTACCAAACCAAACAAGGGAGATGATTTCCTTCCTTTTTTCTTCCCTTCCTCCCTTTTCTAACCCTATCTCTCTCCTTCCCCTTCCTCATAATTCCCAAACAAAGTCTTAACAAATTGGCTAATGCCACTCGAATAATATGATTAGTGCCACTCAAACAAAAGAATGATATCCCTCAAAAATAAATATGTTGCCCCCTAAAAGATAAGGGTGCTCCCTTCAAGATAAGGTTGATGCCCGTAAAAGCTAAGTGTGTTATCCTTAAAGATAAGTGTTAAAGTTTCATCTCAAAATCAATTAACAATGACACCAAGTAGCTCAATAAGTATTCAAATCGTGGCTAGGAAAACTAGGTAGATGATGTGCGACTTACTTCTAAGATACCTCCTCCACATAAGCTTCTCGGATTAGGTGAAGGGTTACTTTTGACCTATGACTAAATCGCATCTTTTGGCCCACGACAAACGGAAAGAAGTCGGACTCTAGCTTTGATATCATGTTAAGGTTCAATCTCAAAACCAATTGATAATGAAAGGAATAGCCTACCAAATATTTAAACCACACTTTGGAGAATGAAGCAAGTCGATGTGGGACTTATTTCCTAACAATAAGGTTGCTGCTCCTCAAAGATAAGGGTTCTCGCCTAAAAGATAAGGTTGTTCCCACTAAAAGGTAGGGTTCCTACTATTAAAAGAAAAGAAAGAGAAGAAATCGATTGGAAATTGCATCAGCAGAAAGAGGGATAAGAGTAAACTGAGAAATGTCATTCAACAGTTGTACTTTTCCAAAAGAGCACAGTTCTATTTATAGAGTTGATAACTACTCAAGTGTATAATCTACCCAATACGAGACTTTAATTTTTTGTCAATGTGGCACTTCTTATTTTTTTTCAATTTCACTGAATGTTGTAGCATGATTTTACCTATATTTTTTTGGTTTCCTTCCATCTTTAACTATATTCATATCAGCTTTACCAAAGGGCAACTTAAAAGTTGTTATATATTAGTTATCAAAATAAAATTATTGATTATACAATGTGGAATCTTATCTTAATTACTAAAGTTTGAAACTTAGGGTTTACACCATCCATTTTGTTGATAGAAAAAGGGTCCCATAAATTTATTATGAGTTTTAGTGTTGCACCTGGTTAAGAAGGCAAAGCAAGGAAGCTGAAGTTGCTTCCCTTGAGGGATTCATACACAAAAAAGTTGCTGTTTAAATCTGTTAACTGTTATCAAGGTTTCATTTACTTCAATTTTGTTTGTTTCTATTATGTTGTTTAGCTTGTTTTTTTTGTTGCAATTGCCTTTGAATACTATTAACTAATTGCTTCAGTTCATTAAGCTTCTTTAAATTGATCATTTTGTTACTCTTACTAGTGAAATTAGTGTTTTTGAGTATGATATTATGATCACTTTGTTAATCAGCAATAGATATTTTGATATGTGTGATGATTTAAGAATTCCACTGGTTTGTGATTGAACTTCATTAGAGAATTTTCTTTTAATGAAACAAGATTAGTGTACTAAGAAATTTGGAAATTTCACTTTCAACCATGAACTAAATATGATTAACGTGGACATATATTAACATTGTGTTTATTTTATGTGAAGGTTAATGTTCCCTCACTGTTGAATACCACTAGAAAACAACATAAAACATTTATTTCCTTTTATCTGCTTTATTACAGAAATTCAATAAATTAAAATTTTTATAAAAAATTCCAGTTGTTATACATGAAGAATAAATCGATGTGACAAAAGCAAAAGCAGATGCTCAAAAATCCATTATATATAAGTGATTTTCTCATAAGCTAAACACACCAACTCCAATAATAATCATGGCAAGGGAAGGAAACCCTCTAGTTCTTGGGGGTGTAATAGGGGATGTCCTAAACCCCTTTACAACCTTAGTTTCTTTTAGGGTTTCTTTCAGTAACAGAGAAATTAGCAATGGTTATGAACTTAGGCCATCTCATGTTGTTAATCGTCCAAGAGTTTCTGTTGGTGGTGATGATCTCAGAACCTTCTACACACTGGTATGTTATTATAAACTATTAACAGCTTTTTTCAGTATTAAATATCATTCCAGGTTTATTATAAAGTTTATATATCTATATCTGTATTAAACTTTTAATGGTTCAAAATCTTAGGTTATGGTGGATGCAGATGCACCTAGCCCAAGTAACCCTTTCTTGAGGGAATACTTGCACTGGTTAGTTTTCTTGCTGTTTCCTTTTTTTGGTTGAATAAAAAAGTGATTTTGACAATGGATTATTGAAATTATTAGTTAAGACTTTAACTAAAGCCTAAAGCTTAAAATTATAATTATGGGTTATGATTTTTTTTCATCTGAAATGGTGTTGCAGGATGGTTACAGATATTCCATCTACCACAAGTGCAGTGTTTGGTAAGTACAATTTCTACATGTTCATATGTGTACCATACTAAGTGTTTTTGAGTAGATATTTGTGCTGTTCCTAAACCCCTTATATATGGTATCTAATTCATCAATGATCAAAACCTTACTATATCAATTCATCCTCATGRTGAGGTGAATTTGAGGAACTTTTGATTGAAGAGTGGCTATCAATTAAAAGTAATTAATATATAGAGAAATAAAGTAACACAAGGATAAAACACACTTATTAGTGATGTACTAAAACACACTTTTTGTTTAACAAAAAATATTGTTTCATGTTTCTTACTATTACTCCTTTCATCCTTTCTTAAGTTTCATTTTTTCAGGATTTTTTTGCTTCTATTTACTTGTCAAACACTTAAAAATAATATTTTTAAAACAACAAATTCAATGATTTCTTTGTTTTGTGTAAACTAGTCTAGGACAACACTTATATAGAAACATGGAGAGTATTATTTATAATTGTGTGATGAAAGTAAGGTGTTTCTATTTGGTAGATTTAGAACATGAGAGGCAAAACCCTGTGCCTTGAACACTAAATGACTTAATCTGAAAGCATTAGATTAGTGTAAAACAAAATCTCTAATCTTGGTTTCAGAAGTTTAAATGACTAAAATACTAATAAATGCATGTTTTTCCTAAAATAGAAAGCACTAGGTTTTTTAGAAGAAACTGTGGGGATAACTTAGTCTAGTGGACACTAAAACAAATTTGAAGTTATATAATTTAAAATAATTTATAAGTCTGCATTTTAAGTTATGTATTTAAATTAAATTCAAAAATCTGCATTTTAGTGAAGGTAAAATGACTAATTATTATCTTAAAATTCACCTAAAAATGAAAAATGATTTGTCACCGACCATAACCATGACAAAGCTTTGAGTTATAATTTTTTTCTAATTGCTTTAGATTTTTTCTTGGTCTCCTCTTCCTCTGTATATTGGATTGATGTGTCTATTCTTAACAAGGCTTCTAATTGTGTCAATTATGTCTATCGAAATCATTTAAGGTGCGACTCTATTATCTTTTCTACCTTAGTTACTCCAACTTTTTCTTAATACATTTATTTTCAATCCCTCTTATCAAGTTCGTTTACTCATCTAGTGCAATATTTTCATCTATCCTCCATAGAGTTTATTCTGTTATTGACATTTAATGCCCAATATTTAATCACATATAATATCGTATGATAAACTTCCCCTTAAACTTGAGTGACATATTTTTATCATATATGACAACCAATCATCATATCATTTCATCCACTCTTGTTGAATCGTTTGCTTTATATCTCCATCAATTTCTTCATCATGTTGTATGGTTGAATAATGATACTTAAATCTAGTGACTGATAGTATGCTATCATCTCCAATTTTTACCTCTATAACACGGTTTGGGCTACCTCTTATTAAACTCATACTCCATATATACCGTCTTACTTCAACTTATTCAAGCCCATGTGTTTCTAAAATTTGTCCCCACATTTCTATTTTTCAATTTAATTCCTCTCTCGAGTCTCCAACAAGGATAATATCATCCTAAAAATCATGCATTGTGACATTAAATCTTGGATATGTACACCAAGACTAATGTAAACAAGTATAGACTTAATATTAACTATTGGTATAACTATATGATAATACAAAAATCTTCAGAGACCCTATCTTGTACTTCAACAATAGTCTAGATCTCATCATACATATCATTAATTGTTCGAATATAGACACCTTTATCTCACATTCCTTAAATAATGAAAATTATGCATAAATCCTTTTGATTTTTTCGATATCTCTCAATCACATACTAACAAATATATGACCTCCATGATAGACTTTCATGACATAAAATGAATTTCCTCCTCATAAGATGAATTTGATTAAATTTTAATTGATGAAGTAAGATAAAGGTGAACATATTATTGATTTTACCTTACTTTTTGTGAAACTAAAATATTATTTCATAAATCTTACTATTACTTCCTCCATTTCTTTATAAGTTTAGATTTTCAGGAAATTTTTATTCCTAATTAATTAACATTCTCAATGTTCATAAGACAATATTAACTACTATTTATAACTTATACACTTAATTTCATTATTATGGAGAGAAAACAAATAAATGAGGAGAGAGAAATCCTGAATGATAAAATAGGAAACCAATGATAATTTTATTAAAATTAAAAAATTCAATAATTTCCTTCATTTGTATAAAATAACTAAAAACAGTTATAAAGAAATAGATGAAATATTAAATCAAGGTGTTTTTTGTCTGTATATTTAGGACATGAGAGGCAAGACCCTTTGCCCTGACTACTGAATGAGTTAATCTGAAAACATTAGATTTGTTTAAAACCAAAAATCAAATCCTTTTACAGAAGTTTATATAACCTATGTACTATTAAATGCATGTATTAAGTTTTAATTCATTAGTGTGGGTAAATGTGAAAACAAGTTAGACCAAATTTTGATTTATTTGACTTTTAGTATTTTTTAGGTTTATGTCTCACCTCTTTAAAAGTTTGGTCTCATTTATTAGTTAGTCTATTTAAAATTATGCTATAATATAAGTATTTTAAATAGGCCCATAGACCTTTAAATAAGTTAATAGGTCTGCCTTAAAATTGATAAATAAAAAAGCCTAATATAGCTTATAGAATTTATATTATTTTTATGAGATTGGTATATTAGATTTAATAGGTTTTCTTAGAAAACTGAGACTGGCCTATTTATTATAAAAGCCACACTTAACCTGTCATAAGTCCAGTATTAGAGTCTTCATAAACAACCTAACCTATTTCCAAATGATTATGATCTGTTATATTTATAAATAAAATTTCTTAAATAAAGTTTCAGTTATTGTAATTTAAATTAATTTATAACTATTTAATGTTCTACATATTTTTATTTTTATAAAAAATTATATATTACAAATACTAATAATTAAAACATTAAATTTAATAATTAAAAAAATTGATTGAGCTATTTGAGAATCTGAATTCTCTGTCTTCATTAAAATTAAAATTATATTTAAGTCTTTTGTTAATTAAAATTAGCCTATGAGGTTGATTTTCATTATTAAATGGCCAAATTGAATCATTTGATTAATTAAATTCAAAATTCTGAATTTTAGTGAAGGTAAAATGACAAAATATTAGCCTAAAATTCTCCTAAGAAAAATGATGTGCCACTAACAACAATTCAACCTTACTTTTATTAGTTGGAGTTAAATATTGTCATAATGTTATATTTTATATCATATTAGTTGACAAATTTTTTATCCCTAAATCTTTTTTAATTATGTTGCCTATAGTTTTTCTTGGTTCCTCTCTCTTTATAAAATCAAATAACCTTCGGTTGATCTAATTTTTTTCCGAGTCTCTAACAGATTCCTTCGGACATGTCCAAACCACTAAATACATGATTCTATCATCTTTTCTACGATCTGAATTGTTCCAACTTTCTATTAAAGACTTCATTTCTAATTATATCTTATCTACTGTGATCATTCATTTAGGGGTGAGCATGGGCTGAGTAAGTCTTGTCCCTTATCTGATTCTAAATGTTGGTTAGACCATTTTTTTGAACGCAAACCTAGACCAAAAGTTAACCCGGCCCTAAATATCACTCTGGTTAGCCTTAACCTGACCTTAGACGTGATTAAATATAATGCATACTCATTTTAGATAAAGTCTTCTCAATAATACTTATTATTATGGATATGAAATTTGATATATAAAATTGTATATGTATTATATTATTATTAATCATATATATATTGAAAAAATTAGAGAATCAATGATATTTTCGACCTAAGAGATGTCATTACTCTGTATAGAATTGAATATAGACACATACAAATATTATGATTGAGTGAACATAGGACGGATCAGGTCGAACCATATTTGCCCCTTAATTGATCATAAATATTGATCAAGTCTAATTTTTGAACTCAAACTCAACCCTAGACCTGATGACACACGACCCTATTTGGGCCAGATCATGATCAAACCAAACCAGATGAGTATGTATGATCGTTTCCTGCTCACCCCTACACTCATTGAACACAACATTCACCTAATATATCCTTTGTTATCTTTCTAGCTACTTTGGTCATCTCCTCCCATATATTGTTACCATTTGCTTGTGCCTTTCACATACCTTCATCCAAAATACTTGAATTAAAACTGTTTCATTCTCCCCATTCAATTCCCACCATTTGATTATTGAGGCTTTATATTATTATTTTCTCTCAACTCTAATATTAACCCTTATATCTATAACCAAAAATTTATATTAGACAACTCTCCTCTGTTTATGACTTTGCAATACTTTCTAATAGATTTGTTAGAGATGTACTTTTAAGTAAAATATGTTAGCATCAAGTGAATAGAAAATGATGCATTACTTAAGTAAAATATGTTAGTTTATTGTGGATAGAAAATAACATGTTATTTTCTTATAGTTAAGAAGATTTTAAATTGATTTATAAGGAGGATATAGGAACATTTTCCAAATTGTTAAGGTTTTCTAGTAGAAACATATTGGGTTTCTTTAAATAGAAATGTACTGTGTAGTTTTCTTGTTTATTTTAATTATGAAATTTACTGCAAGTTACTTAATAGAGTTAAGAACAAAGATAAATTCTATTTATCTATAGGGATTTAGTTGGTATAAATTATGAATATAAGATCAATATCTTGAATAAATAATATCATGGTTAACACCATAAAATCGATTTCCATATCTAATAAAACTCAGGTTCTTCATGAAAGTTAGCCACCACATCTTTCTGCTAATCTAAATTATAGGAGTAGATGGTTGTTCCTGTGTTATATATCTATTCATTTTAAATAAGATCTTCAGATAAAGTCTTAATATGAAAAAAAACCATTATATTTTTTCACACAGAAGAATTTAAATAGCAGACCCTCTTTTTTTTGTTTAAAGATTAAATGTGCTTTGTTTTTTAGAAACAAATTTTCTGTAAGTTTCCTTGCAAATATCATTGAATTAATTATTTAATATGCGACAGTATTTTAAATAAATGTTTTTATATAATATTCCGATCTACTAATATATGATAACAAGGAGTCTTGTTTGGCACACAAAAATGTAATTTCATTGTAAATAAAATATAAAAGTGTCATATCATTTTGTTTTTAGGTACTTACCTCTGGAGTAATACCGGAAAGATTATTCGGGGTTGTTGATGTTAACATGTATTGTATCTGTAAATGTATATGATGAGATTAGATTTATGCAGGAAGAGATGTGATGTTTTATGAGAGCCCACAACCTTCAGAAGGAATTCATCGACTTGTGTTTGTATTATTCAAGCAATTGGGCAGAGACACTGTGTTTGCTCCAGAATGGCGTCAAAATTTCAACAGCAGAAACTTCGCTGAAATCAATAATCTGATACCAGCTGCAGCAGTTTATTTCAACTGCCAAAGAGAGCGTGGTTGTGGTGGAAGGAGAACAGAGTAGAAAGACACTACAACTTACCAATAAATAAAGATTCACTCTCTTTTTATTTACTAAATAAATTTTTAAAGAGAGTGAAGGAACATTACCCAAGTTAGGGCATGTTATTTACAAACTACAACAAAGTAGGGCTTGTTATATATCTACCTACCAATACTCTTTCTTATATTGAAGAAACTCTCTTCCATATTGTAAGGACAAAGTGATAGTTTTGT
>LlutFTc1_Wodjil
CCATATCCTTCTCATTTACCTCCATTGAATATTCTTCTTAATCCAAAGTACAGGTCAGGTACAACTTATCCATATTAATCTCATTCTTATGCTATGAATATGAGTGTCGGAGGCTATGATCCAAGACCTTCTCTTTGGTACTCTAACTCGGGTGTTACTAATCATCTCACCTTAGAATCCTGTCTACTTCATGACCTAATGGACATTTTGAACTTGAACACATTTATATGGGTAATGGCACTAAAGCCCTTCACTTGTAGTGGTAATACTTATTTTGAATCGTCCACTCAAATAGATTTATCTCTTCAAAATTTTCTACTTGCTTCTACTATTACTAAAAATCTTATGAGTGTTTCACAATTTGCTAAAGATAACTCATGTTATTTTGAATTCTATCCTAATCTTTGTCTTGTGAAATCATAAGATTCTAATAACGTTCTTCATCAAGGGCTATGCATCTCCAAACCTCTCTATTAAATTTACACATCTTACTTCTTCATATTTTCTTTAGCACTGTAGAATAGGTCATGCTCATGAAACTGCCTTAGATTTATGTTCTACTTGTTTTTGTGCAAAAGCCCATAAGCTTCATTTTCTTACATCCTCTAATGTGTATGTTAATGCCTATGATATGCTACATCTAGATCTCCGGGACTAGCTCCCATGTACTCTAAATCTAGATTCAGGTATTATCTGTCCGTTGTTGATGTTCATACTAGACTTGCATGAATTTATGTACTTATATATAAATGAAATACCATTTATGTGCTCAAACACTTTCTAAAAAATGGTGGTTGAAACCCAGTTTCAAAAACTAGTTAAAGTTGCACAAAGTTACTGGGATGAGAATTTAGATCTTTTACTACCTATCTTGCCTCCTTAGATATAAATCACAGAATTTCATTCCCTCATTCATACTCATTATCAACAATGCAAAATGGAAAGGAAATATAGGCATATAGTGGAAATAGGGTTGCCTTATTGACTTATGCTTGTTTACCCTTGTCATTTTGGGAATATGCCTTTACCACTACACTTTATGTTATCAACTTACTTGCCCCTTCCTCAGGTAATCAATCCCCATTCTTTTTAACACCACTCCTGACTATGCATTTGTCAAAATATTTGATTGTGTTTATTTTTCCTTAAGTAGACCCGAGAACAAATTGGAAAATTAGATTAGCAGAGTATACCTTCTTAAGCTACTCTGCAACTCACAAGGGTTATAAGTGTCTCTCTAAGAATGGTAGACTATACATATGCAAGGATGTAGTCTTTTAAGGGTTTGTGTTTCCCCATGTTCCTTTACTTATCTCCTCTAACAATAAAACTTCTACTGATTCCTCATGTCTTGTTCTCTCTTCCATTGTCCATCAAACTCCTGTCACACACTCATTCTAATCCTATAAATCTCAATGTGACACCATTTCTTACACCTATCATATCTAATAATCCATCTACAACAATACCATCACCTGTTTTCCCTTCAGAATCTATTCATTCATCTCCATCAACATCATCACATAATATATCTTTTGAATCTACTCTACACGCTGCTCCTAATACTATGTGTTTAGTCCATTCAACCACTTCTGTTTCATCTTCCTTCATCATTCCCAATTCACTCACCCAATGACTACTAGGTCCAAGTTAGGGATTGAATGGACTAGATGAAGAGATATACATGATAATACATCCCATTTGTTTTTCACAACGGAGACAAGAATGTATCATGCAAACTACACAAAGCCCTTTATGGCTGGAAACAAACTCCTAAAAATGGTTTGAAAAGGCTAAAAGAACTCTTCTTCAACTAGGTTTTCACAATAGCAAGTGTGATAATTCTTTCATTATACTCATCACTCTCACCTACAAACTTTTTTGTGTTGTCTATATGGATGATATCATTGTCATTTGATCTTCTATTACATGTGCACGCCATCATTGACAATCTAAGCACTACCTTTGCACTCAAGAAGCTAGGATCCTTAGAGTACTTTCTTGATATTGAGGATAAACATCTTTCAGATAGTTCATTGTTGCTGTCTCAATACATGTATATTGAAAACCTTCTCATCAGCGTCAACATAAGTATGCTAAGCCTATTGCAACTCTGATGGCTGCAACCTGAAAACTAACCAAATCTGGTTATGACTACTTTGATGAGTCTGACCTATATAGATTTGTGATGTGTGTACTACAATATACCACAATAATCAGACCTGATATTGCCTCAGTGTGAACAAGGTGTGTCAGTATATGAGTCAACCTTCACCACAACATTGGAGTGCAATAAAGAGAATCTTAAGATATCTACAAAGGTCATCAACCTTTGGTTTTCATGTTAAATCTGCTACACCCTCTGTCAATCTATCTCTCTTAGTTTGTTGTGATGCAGATTGAGCCTATGATTCAGAAGATAGAAAATCTGCTTCAGGGGCTTGTGTATATGTTGGACTAAACATTATCACATGTGGTCCAAGAAACAACAAACCACCTCTAGATCCAACACTGAAGTCGAAATATAGAAGCCTGCCATTGGATTCTCAATAAATAATTTGGATAGAATAATTGCTTTTAGAACTTCAATTTTCTCATCAAGCACCACTGATTTTGTGTGATAACGTAAGCACTATTTTTATGGCTCAAAATCTTCTCCAACACAACGGGACTAAACACATTGAACTAAACCGTTCTTTATTAGAGATATAATTCATTTCAAGGCTTTGCAAATTAAAAACATCCCTTCTAAATATCAGACAGTAGATGTTCTCACCAAGCCTTTAGCTACATCCAATTTCAACTCTTTCAAAAATGCCTCAAAGTTTTTTATTTTCGTTCTCTTATCATTTACCTCATGGGTAAACGGGGTGTATTAGAGAACAAAAGAGCAGAGGATATATAGTATTAAGGGGGTGTATAAGTAATTAAGATTTACTTTACTTTTGTAATTGTAGAGCTCGTTATTAAAACTAACTAAAAGCTTTTCATAGATGCTAACTCACCTACTATAAATAGAGGTGTGTTTTTCTCTCTTGTAACTAACTTTCATTTCTCTCTAGTCTTTACTCTCTTCTCTCTTCTCTTCTTTCATTTCTTTGGTTCTTACGCGCATATGTAGTAAGCTTCCTTGTACTTAATATTTTATCTGAGAAATGTACACATGACAGAGTTGCTCAAACTGCTGATGAGAATGACTAGCTGATAGCCCGATACGAGTATTTGACCTATGCACGGTATTTCAAACATCTGTTGCCTAATGAAAATGGGGACAATCTTTTGAATATGTGTTTGGTTATGTGATTTCTGAGGTTTAATTGTTATTAACTGTGAAATTCTGGTACTCCGTTATTTGTCAACTGAATTAGTTTGATAATTGTTGAAAACCGTAGAAGCTGTGTACTTCTGAAGAGTCATCAAGTAAAACCTTAACTGTTTCTGTTTTGTTTTTATTGCCCTTATAAATGCTATGATTCATGTCTTTAGTTATTTGGTTAAACTCACTAGCCTGAGTAAGTATGCATGAGACGCTGATTTTGATTTGGTTGTAAGAGCTTGAGAGTGATCTAATGACATCACATAATGTAAT-------------------------------------------------------------------------------------------------------------------------------------------------------------------------------------------------------------------------------------------------------------------------------------------------------------------------------------------------------------------------------------------------------------------------------------------------------------------------------------------------------------------------------------------------------------------------------------------------------------------------------------------------------------------------------------------------------------------------------------------------------------------------------------------------------------------------------------------------------------------------------------------------------------------------------------------------------------------------------------------------------------------------------------------------------------------------------------------------------------------------------------------------------------------------------------------------------------------------------------------------------------------------------------------------------------------------------------------------------------------------------------------------------------------------------------------------------------------------------------------------------------------------------------------------------------------------------------------------------------------------------------------------------------------------------------------------------------------------------------------------------------------------------------------------------------------------------------------------------------------------------------------------------------------------------------------------------------------------------------------------------------------------------------------------------------------------------------------------------------------------------------------------------------------------------------------------------------------------------------------------------------------------------------------------------------------ATTAAATCCACTTATACCTTTATTCATCTTTACCATTAGATCATCATCCTATGACTCCCTAGTTAATATGTAATATTAAATCCACTTATACCTTTATTCATTTCATCCATGTAAAAATATTTTAGCCAGTGTTTTAAATTGCAGTTGCAGTCACTATGGTAGTAACGATTGCGGTTACTGTGATTGTGACCATTGCGACACAGATAGCGATCGTTGTAGTATCAATTATTTTATAATTAAAAAACTATTTTTGAATTCGATGCGGTCTGATACCATCCAAATGCAGTCTGATACGGTTGCATTGCGACCCGATGCAATTACGTTGCGACCACATCATTATGATTTAAAACCGCAATTGTAGTATGATATAATTACAGCAGTCACCGCAACCACAATATTGCGACCACATTATAATATTGCGGCCACTATCAGGTAGCATAAAATATCAGGTTTTTGTTTTCCTCGTAACTGCATCCATTTCATTATGCATCATTGATCCTAGTTTTTTGTTTTGAACTATGGAGTAAGCTGATGTCACTTTTTCTTTGTTCTAGTTTCTCATGATCTTATGCTTATATTCTGAGCCTTCTTGTCAGGGAGGACAAGCTTATCGTTGGCACTTTGCACAAGTTTTAACTTTTCTTAATAACAGTGTCTTCAAGCATTGTATTCTACATTTATTTCTTTGTTGTGCACAGTTCAAAACTTTCTGGGTACGTCAGTAATTATAGAAGTCAAGCAACAATAAAGACAATATCATTATATGTAGTATTAAAGTTGTGTTTGACAAACCATTTAAAACTATATGCTTACAAATGGTTTCTTCTTACCAAGTTAAAAATATTAATTATTTCACTATTTTGGATACAATCACTGTACTCTGAAAATTGTTCTAGAATTACATCCATATTATGACTCTCACCCCTCAGCATATAGTTAACCACATCTACATATCTTACTACTACTATAGATATTGCCTCTCAACAATTGGTTACTGTCACAGTCACACGGGATAATATGGCTATTGACATTCTACGATACATCAGCTCTATTTAAAGCTTTGTTTGGGAGGGGAAGAAAAGAGATGACTTTGGAAAGCTTTCTCCTTGATTGGGAGTTGGATAAAGGAAAGGAGAAGGTAACCCTCCAAAACCCTGCATGTATTTATTTTTAAAAGCCCCCCCTATTTAGGGTTTTTTAGAGATAAAATGTCAAAATAGCTAAATATTTCAAATAATATTATATAATTATACATTATTGTCTATTTGTCATTATTAATTATATTTTTAAAGGAAAAATAAAAAATATTCTTATATTATCATTAGTATAACCTCCTTCATCTAAATTTTATACTACCAAACCAAACAAGGGAGATGATTTCCTTCCTTTTTTCTTCCCTTCCTCCCTTTTCTAACCCTATCTCTCTCCTTCCCCTTCCTCATAATTCCCAAACAAAGTCTTAACAAATTGGCTAATGCCACTCGAATAATATGATTAGTGCCACTCAAACAAAAGAATGATATCCCTCAAAAATAAATATGTTGCCCCCTAAAAGATAAGGGTGCTCCCTTCAAGATAAGGTTGATGCCCGTAAAAGCTAAGTGTGTTATCCTTAAAGATAAGTGTTAAAGTTTCATCTCAAAATCAATTAACAATGACACCAAGTAGCTCAATAAGTATTCAAATCGTGGCTAGGAAAACTAGGTAGATGATGTGCGACTTACTTCTAAGATACCTCCTCCACATAAGCTTCTCGGATTAGGTGAAGGGTTACTTTTGACCTATGACTAAATCGCATCTTTTGGCCCACGACAAACGGAAAGAAGTCGGACTCTAGCTTTGATATCATGTTAAGGTTCAATCTCAAAACCAATTGATAATGAAAGGAATAGCCTACCAAATATTTAAACCACACTTTGGAGAATGAAGCAAGTCGATGTGGGACTTATTTCCTAACAATAAGGTTGCTGCTCCTCAAAGATAAGGGTTCTCGCCTAAAAGATAAGGTTGTTCCCACTAAAAGGTAGGGTTCCTACTATTAAAAGAAAAGAAAGAGAAGAAATCGATTGGAAATTGCATCAGCAGAAAGAGGGATAAGAGTAAACTGAGAAATGTCATTCAACAGTTGTACTTTTCCAAAAGAGCACAGTTCTATTTATAGAGTTGATAACTACTCAAGTGTATAATCTACCCAATACGAGACTTTAATTTTTTGTCAATGTGGCACTTCTTATTTTTTTTCAATTTCACTGAATGTTGTAGCATGATTTTACCTATATTTTTTTGGTTTCCTTCCATCTTTAACTATATTCATATCAGCTTTACCAAAGGGCAACTTAAAAGTTGTTATATATTAGTTATCAAAATAAAATTATTGATTATACAATGTGGAATCTTATCTTAATTACTAAAGTTTGAAACTTAGGGTTTACACCATCCATTTTGTTGATAGAAAAAGGGTCCCATAAATTTATTATGAGTTTTAGTGTTGCACCTGGTTAAGAAGGCAAAGCAAGGAAGCTGAAGTTGCTTCCCTTGAGGGATTCATACACAAAAAAGTTGCTGTTTAAATCTGTTAACTGTTATCAAGGTTTCATTTACTTCAATTTTGTTTGTTTCTATTATGTTGTTTAGCTTGTTTTTTTTGTTGCAATTGCCTTTGAATACTATTAACTAATTGCTTCAATTCATTAAGCTTCTTTAAATTGATCATTTTGTTACTCTTACTAGTGAAATTAGTGTTTTTGAGTATGATATTATGATCACTTTGTTAATCAGCAATAGATATTTTGATATGTGTGATGATTTAAGAATTCCACTGGTTTGTGATTGAACTTCATTAGAGAATTTTCTTTTAATGAAACAAGATTAGTGTACTAAGAAATTTGGAAATTTCACTTTCAACCATGAACTAAATATGATTAACGTGGACATATATTAACATTGTGTTTATTTTATGTGAAGGTTAATGTTCCCTCACTGTTGAATACCACTAGAAAACAACATAAAACATTTATTTCCTTTTATCTGCTTTATTACAGAAATTCAATAAATTAAAATTTTTATAAAAAATTCCAGTTGTTATACATGAAGAATAAATCGATGTGACAAAAGCAAAAGCAGATGCTCAAAAATCCATTATATATAAGTGATTTTCTCATAAGCTAAACACACCAACTCCAATAATAATCATGGCAAGGGAAGGAAACCCTCTAGTTCTTGGGGGTGTAATAGGGGATGTCCTAAACCCCTTTACAACCTTAGTTTCTTTTAGGGTTTCTTTCAGTAACAGAGAAATTAGCAATGGTTATGAACTTAGGCCATCTCATGTTGTTAATCGTCCAAGAGTTTCTGTTGGTGGTGATGATCTCAGAACCTTCTACACACTGGTATGTTATTATAAACTATTAACAGCTTTTTTCAGTATTAAATATCATTCCAGGTTTATTATAAAGTTTATATATCTATATCTGTATTAAACTTTTAATGGTTCAAAATCTTAGGTTATGGTGGATGCAGATGCACCTAGCCCAAGTAACCCTTTCTTGAGGGAATACTTGCACTGGTTAGTTTTCTTGCTGTTTCCTTTTTTTGGTTGAATAAAAAAGTGATTTTGACAATGGATTATTGAAATTATTAGTTAAGACTTTAACTAAAGCCTAAAGCTTAAAATTATAATTATGGGTTATGATTTTTTTTCATCTGAAATGGTGTTGCAGGATGGTTACAGATATTCCATCTACCACAAGTGCAGTGTTTGGTAAGTACAATTTCTACATGTTCATATGTGTACCATACTAAGTGTTTTTGAGTAGATATTTGTGCTGTTCCTAAACCCCTTATATATGGTATCTAATTCATCAATGATCAAAACCTTACTATATCAATTCATCCTCATGATGAGGTGAATTTGAGGAACTTTTGATTGAAGAGTGGCTATCAATTAAAAGTAATTAATATATAGAGAAATAAAGTAACACAAGGATAAAACACACTTATTAGTGATGTACTAAAACACACTTTTTGTTTAACAAAAAATATTGTTTCATGTTTCTTACTATTACTCCTTTCATCCTTTCTTAAGTTTCATTTTTTCAGGATTTTTTTGCTTCTATTTACTTGTCAAACACTTAAAAATAATATTTTTAAAACAACAAATTCAATGATTTCTTTGTTTTGTGTAAACTAGTCTAGGACAACACTTATATAGAAACATGGAGAGTATTATTTATAATTGTGTGATGAAAGTAAGGTGTTTCTATTTGGTAGATTTAGAACATGAGAGGCAAAACCCTGTGCCTTGAACACTAAATGACTTAATCTGAAAGCATTAGATTAGTGTAAAACAAAATCTCTAATCTTGGTTTCAGAAGTTTAAATGACTAAAATACTAATAAATGCATGTTTTTCCTAAAATAGAAAGCACTAGGTTTTTTAGAAGAAACTGTGGGGATAACTTAGTCTAGTGGACACTAAAACAAATTTGAAGTTATATAATTTAAAATAATTTATAAGTCTGCATTTTAAGTTATGTATTTAAATTAAATTCAAAAATCTGCATTTTAGTGAAGGTAAAATGACTAATTATTATCTTAAAATTCACCTAAAAATGAAAAATGATTTGTCACCGACCATAACCATGACAAAGCTTTGAGTTATAATTTTTTTCTAATTGCTTTAGATTTTTTCTTGGTCTCCTCTTCCTCTGTATATTGGATTGATGTGTCTATTCTTAACAAGGCTTCTAATTGTGTCAATTATGTCTATCGAAATCATTTAAGGTGCGACTCTATTATCTTTTCTACCTTAGTTACTCCAACTTTTTCTTAATACATTTATTTTCAATCCCTCTTATCAAGTTCGTTTACTCATCTAGTGCAATATTTTCATCTATCCTCCATAGAGTTTATTCTGTTATTGACATTTAATGCCCAATATTTAATCACATATAATATCGTATGATAAACTTCCCCTTAAACTTGAGTGACATATTTTTATCATATATGACAACCAATCATCATATCATTTCATCCACTCTTGTTGAATCGTTTGCTTTATATCTCCATCAATTTCTTCATCATGTTGTATGGTTGAATAATGATACTTAAATCTAGTGACTGATAGTATGCTATCATCTCCAATTTTTACCTCTATAACACGGTTTGGGCTACCTCTTATTAAACTCATACTCCATATATACCGTCTTACTTCAACTTATTCAAGCCCATGTGTTTCTAAAATTTGTCCCCACATTTCTATTTTTCAATTTAATTCCTCTCTCGAGTCTCCAACAAGGATAATATCATCCTAAAAATCATGCATTGTGACATTAAATCTTGGATATGTACACCAAGACTAATGTAAACAAGTATAGACTTAATATTAACTATTGGTATAACTATATGATAATACAAAAATCTTCAGAGACCCTATCTTGTACTTCAACAATAGTCTAGATCTCATCATACATATCATTAATTGTTCGAATATAGACACCTTTATCTCACATTCCTTAAATAATGAAAATTATGCATAAATCCTTTTGATTTTTTCGATATCTCTCAATCACATACTAACAAATATATGACCTCCATGATAGACTTTCATGACATAAAATGAATTTCCTCCTCATAAGATGAATTTGATTAAATTTTAATTGATGAAGTAAGATAAAGGTGAACATATTATTGATTTTACCTTACTTTTTGTGAAACTAAAATATTATTTCATAAATCTTACTATTACTTCCTCCATTTCTTTATAAGTTTAGATTTTCAGGAAATTTTTATTCCTAATTAATTAACATTCTCAATGTTCATAAGACAATATTAACTACTATTTATAACTTATACACTTAATTTCATTATTATGGAGAGAAAACAAATAAATGAGGAGAGAGAAATCCTGAATGATAAAATAGGAAACCAATGATAATTTTATTAAAATTAAAAAATTCAATAATTTCCTTCATTTGTATAAAATAACTAAAAACAGTTATAAAGAAATAGATGAAATATTAAATCAAGGTGTTTTTTGTCTGTATATTTAGGACATGAGAGGCAAGACCCTTTGCCCTGACTACTGAATGAGTTAATCTGAAAACATTAGATTTGTTTAAAACCAAAAATCAAATCCTTTTACAGAAGTTTATATAACCTATGTACTATTAAATGCATGTATTAAGTTTTAATTCATTAGTGTGGGTAAATGTGAAAACAAGTTAGACCAAATTTTGATTTATTTGACTTTTAGTATTTTTTAGGTTTATGTCTCACCTCTTTAAAAGTTTGGTCTCATTTATTAGTTAGTCTATTTAAAATTATGCTATAATATAAGTATTTTAAATAGGCCCATAGACCTTTAAATAAGTTAATAGGTCTGCCTTAAAATTGATAAATAAAAAAGCCTAATATAGCTTATAGAATTTATATTATTTTTATGAGATTGGTATATTAGATTTAATAGGTTTTCTTAGAAAACTGAGACTGGCCTATTTATTATAAAAGCCACACTTAACCTGTCATAAGTCCAGTATTAGAGTCTTCATAAACAACCTAACCTATTTCCAAATGATTATGATCTGTTATATTTATAAATAAAATTTCTTAAATAAAGTTTCAGTTATTGTAATTTAAATTAATTTATAACTATTTAATGTTCTACATATTTTTATTTTTATAAAAAATTATATATTACAAATACTAATAATTAAAACATTAAATTTAATAATTAAAAAAATTGATTGAGCTATTTGAGAATCTGAATTCTCTGTCTTCATTAAAATTAAAATTATATTTAAGTCTTTTGTTAATTAAAATTAGCCTATGAGGTTGATTTTCATTATTAAATGGCCAAATTGAATCATTTGATTAATTAAATTCAAAATTCTGAATTTTAGTGAAGGTAAAATGACAAAATATTAGCCTAAAATTCTCCTAAGAAAAATGATGTGCCACTAACAACAATTCAACCTTACTTTTATTAGTTGGAGTTAAATATTGTCATAATGTTATATTTTATATCATATTAGTTGACAAATTTTTTATCCCTAAATCTTTTTTAATTATGTTGCCTATAGTTTTTCTTGGTTCCTCTCTCTTTATAAAATCAAATAACCTTCGGTTGATCTAATTTTTTTCCGAGTCTCTAACAGATTCCTTCGGACATGTCCAAACCACTAAATACATGATTCTATCATCTTTTCTACGATCTGAATTGTTCCAACTTTCTATTAAAGACTTCATTTCTAATTATATCTTATCTACTGTGATCATTCATTTAGGGGTGAGCATGGGCTGAGTAAGTCTTGTCCCTTATCTGATTCTAAATGTTGGTTAGACCATTTTTTTGAACGCAAACCTAGACCAAAAGTTAACCCGGCCCTAAATATCACTCTGGTTAGCCTTAACCTGACCTTAGACGTGATTAAATATAATGCATACTCATTTTAGATAAAGTCTTCTCAATAATACTTATTATTATGGATATGAAATTTGATATATAAAATTGTATATGTATTATATTATTATTAATCATATATATATTGAAAAAATTAGAGAATCAATGATATTTTCGACCTAAGAGATGTCATTACTCTGTATAGAATTGAATATAGACACATACAAATATTATGATTGAGTGAACATAGGACGGATCAGGTCGAACCATATTTGCCCCTTAATTGATCATAAATATTGATCAAGTCTAATTTTTGAACTCAAACTCAACCCTAGACCTGATGACACACGACCCTATTTGGGCCAGATCATGATCAAACCAAACCAGATGAGTATGTATGATCGTTTCCTGCTCACCCCTACACTCATTGAACACAACATTCACCTAATATATCCTTTGTTATCTTTCTAGCTACTTTGGTCATCTCCTCCCATATATTGTTACCATTTGCTTGTGCCTTTCACATACCTTCATCCAAAATACTTGAATTAAAACTGTTTCATTCTCCCCATTCAATTCCCACCATTTGATTATTGAGGCTTTATATTATTATTTTCTCTCAACTCTAATATTAACCCTTATATCTATAACCAAAAATTTATATTAGACAACTCTCCTCTGTTTATGACTTTGCAATACTTTCTAATAGATTTGTTAGAGATGTACTTTTAAGTAAAATATGTTAGCATCAAGTGAATAGAAAATGATGCATTACTTAAGTAAAATATGTTAGTTTATTGTGGATAGAAAATAACATGTTATTTTCTTATAGTTAAGAAGATTTTAAATTGATTTATAAGGAGGATATAGGAACATTTTCCAAATTGTTAAGGTTTTCTAGTAGAAACATATTGGGTTTCTTTAAATAGAAATGTACTGTGTAGTTTTCTTGTTTATTTTAATTATGAAATTTACTGCAAGTTACTTAATAGAGTTAAGAACAAAGATAAATTCTATTTATCTATAGGGATTTAGTTGGTATAAATTATGAATATAAGATCAATATCTTGAATAAATAATATCATGGTTAACACCATAAAATCGATTTCCATATCTAATAAAACTCAGGTTCTTCATGAAAGTTAGCCACCACATCTTTCTGCTAATCTAAATTATAGGAGTAGATGGTTGTTCCTGTGTTATATATCTATTCATTTTAAATAAGATCTTCAGATAAAGTCTTAATATGAAAAAAAACCATTATATTTTTTCACACAGAAGAATTTAAATAGCAGACCCTCTTTTTTTTGTTTAAAGATTAAATGTGCTTTGTTTTTTAGAAACAAATTTTCTGTAAGTTTCCTTGCAAATATCATTGAATTAATTATTTAATATGCGACAGTATTTTAAATAAATGTTTTTATATAATATTCCGATCTACTAATATATGATAACAAGGAGTCTTGTTTGGCACACAAAAATGTAATTTCATTGTAAATAAAATATAAAAGTGTCATATCATTTTGTTTTTAGGTACTTACCTCTGGAGTAATACCGGAAAGATTATTCGGGGTTGTTGATGTTAACATGTATTGTATCTGTAAATGTATATGATGAGATTAGATTTATGCAGGAAGAGATGTGATGTTTTATGAGAGCCCACAACCTTCAGAAGGAATTCATCGACTTGTGTTTGTATTATTCAAGCAATTGGGCAGAGACACTGTGTTTGCTCCAGAATGGCGTCAAAATTTCAACAGCAGAAACTTCGCTGAAATCAATAATCTGATACCAGCTGCAGCAGTTTATTTCAACTGCCAAAGAGAGCGTGGTTGTGGTGGAAGGAGAACAGAGTAGAAAGACACTACAACTTACCAATAAATAAAGATTCACTCTCTTTTTATTTACTAAATAAATTTTTAAAGAGAGTGAAGGAACATTACCCAAGTTAGGGCATGTTATTTACAAACTACAACAAAGTAGGGCTTGTTATATATCTACCTACCAATACTCTTTCTTATATTGAAGAAACTCTCTTCCATATTGTAAGGACAAAGTGATAGTTTTGT
>LlutFTc1_P28213
CCATATCCTTCTCATTTACCTCCATTGAATATTCTTCTTAATCCAAAGTACAGGTCAGGTACAACTTATCCATATTAATCTCATTCTTATGCTATGAATATGAGTGTCGGAGGCTATGATCCAAGACCTTCTCTTTGGTACTCTAACTCGGGTGTTACTAATCATCTCACCTTAGAATCCTGTCTACTTCATGACCTAATGAACATTTTGAACTTGAACACATTTATATGGGTAATGGCACTAAAGCCCTTCACTTGTAGTGGTAATACTTATTTTGAATCGTCCACTCAAATAGATTTATCTCTTCAAAATTTTCTACTTGCTTCTACTATTACTAAAAATCTTATGAGTGTTTCACAATTTGCTAAAGATAACTCATGTTATTTTGAATTCTATCCTAATCTTTGTCTTGTGAAATCATAAGATTCTAATAACGTTCTTCATCAAGGGCTATGCATCTCCAAACCTCTCTATTAAATTTACACATCTTACTTCTTCATATTTTCTTTAGCACTGTAGACTAGGTCATGCTCATGAAACTGCCTTAGATTTATGTTCTACTTGTTTTTGTGCAAAAGCCCATAAGCTTCATTTTCTTACATCCTCTAATGTGTATGTTAATGCCTATGATATGCTACATCTAGATCTCCGGGACTAGCTCCCATGTACTCTAAATCTAGATTCAGGTATTATCTGTCCGTTGTTGATGTTCATACTAGACTTGCATGAATTTATGTACTTATATATAAATGAAATACCATTTATGTGCTCAAACACTTTCTACAAAATGGTGGTTGAAACCCAGTTTCAAAAACTAGTTAAAGTTGCACAAAGTTACTGGGATGAGAATTTAGATCTTTTACTACCTATCTTGCCTCCTTAGATATAAATCACAGAATTTCATTCCCTCATTCATACTCATTATCAACAATGCAAAATGGAAAGGAAATATAGGCATATAGTGGAAATAGGGTTGCCTTATTGACTTATGCTTGTTTACCCTTGTCATTTTGGGAATATGCCTTTACCACTACACTTTATGTTATCAACTTACTTGCCCCTTCCTCAGGTAATCAATCCCCATTCTTTTTAACACCACTCCTGACTATGCATTTGTCAAAATATTTGATTGTGTTTATTTTTCCTTAAGTAGACCCGAGAACAAATTGGAAAATTAGATTAGCAGAGTATACCTTCTTAAGCTACTCTGCAACTCACAAGGGTTATAAGTGTCTCTCTAAGAATGGTAGACTATACATATGCAAGGATGTAGTCTTTTAAGGGTTTGTGTTTCCCCATGTTCCTTTACTTATCTCCTCTAACAATAAAACTTCTACTGATTCCTCATGTCTTGTTCTCTCTTCCATTGTCCATCAAACTCCTGTCACACACTCATTCTAATCCTATAAATCTCAATGTGACACCATTTCTTACACCTATCATATCTAATAATCCATCTACAACAATACCATCACCTGTTTTCCCTTCAGAATCTATTCATTCATCTCCATCAACATCATCACATAATATATCTTTTGAATCTACTCTACACGCTGCTCCTAATACTATGTGTTTAGTCCATTCAACCACTTCTGTTTCATCTTCCTTCATCATTCCCAATTCACTCACCCAATGACTACTAGGTCCAAGTTAGGGATTGAATGGACTAGATGAAGAGATATACATGATAATACATCCCATTTGTTTTTCACAACGGAGACAAGAATGTATCATGCAAACTACACAAAGCCCTTTATGGCTGGAAACAAACTCCTAAAAATGGTTTGAAAAGGCTAAAAGAACTCTTCTTCAACTAGGTTTTCACAATAGCAAGTGTGATAATTCTTTCATTATACTCATCACTCTCACCTACAAACTTTTTTGTGTTGTCTATATGGATGATATCATTGTCATTTGATCTTCTATTACATGTGCACGCCATCATTGACAATCTAAGCACTACCTTTGCACTCAAGAAGCTAGGATCCTTAGAGTACTTTCTTGATATTGAGGATAAACATCTTTCAGATAGTTCATTGTTGCTGTCTCAATACATGTATATTGAAAACCTTCTCATCAGCGTCAACATAAGTATGCTAAGCCTATTGCAACTCTGATGGCTGCAACCTGAAAACTAACCAAATCTGGTTATGACTACTTTGATGAGTCTGACCTATATAGATTTGTGATGTGTGTACTACAATATACCACAATAATCAGACCTGATATTGCCTCAGTGTGAACAAGGTGTGTCAGTATATGAGTCAACCTTCACCACAACATTGGAGTGCAATAAAGAGAATCTTAAGATATCTACAAAGGTCATCAACCTTTGGTTTTCATGTTAAATCTGCTACACCCTCTGTCAATCTATCTCTCTTAGTTTGTTGTGATGCAGATTGAGCCTATGATTCAGAAGATAGAAAATCTGCTTCAGGGGCTTGTGTATATGTTGGACTAAACATTATCACATGTGGTCCAAGAAACAACAAACCACCTCTAGATCCAACACTGAAGTCGAAATATAGAAGCCTGCCATTGGATTCTCAATAAATAATTTGGATAGAATAATTGCTTTTAGAACTTCAATTTTCTCATCAAGCACCACTGATTTTGTGTGATAACGTAAGCACTATTTTTATGGCTCAAAATCTTCTCCAACACAACGGGACTAAACACATTGAACTAAACCGTTCTTTATTAGAGATATAATTCATTTCAAGGCTTTGCAAATTAAAAACATCCCTTCTAAATATCAGACAGTAGATGTTCTCACCAAGCCTTTAGCTACATCCAATTTCAACTCTTTCAAAAATGCCTCAAAGTTTTTTATTTTCGTTCTCTTATCATTTACCTCATGGGTAAACGGGGTGTATTAGAGAACAAAAGAGCAGAGGATATATAGTATTAAGGGGGTGTATAAGTAATTAAGATTTACTTTACTTTTGTAATTGTAGAGCTCGTTATTAAAACTAACTAAAAGCTTTTCATAGATGCTAACTCACCTACTATAAATAGAGGTGTGTTTTTCTCTCTTGTAACTAACTTTCATTTCTCTCTAGTCTTTACTCTCTTCTCTCTTCTCTTCTTTCATTTCTTTGGTTCTTACGCGCATATGTAGTAAGCTTCCTTGTACTTAATATTTTATCTGAGAAATGTACACATGACAGAGTTGCTCAAACTGCTGATGAGAATGACTAGCTGATAGCCCGATACGAGTATTTGACCTATGCACGGTATTTCAAACATCTGTTGCCTAATGAAAATGGGGACAATCTTTTGAATATGTGTTTGGTTATGTGATTTCTGAGGTTTAATTGTTATTAACTGTGAAATTCTGGTACTCCGTTATTTGTCAACTGAATTAGTTTGATAATTGTTGAAAACCGTAGAAGCTGTGTACTTCTGAAGAGTCATCAAGTAAAACCTTAACTGTTTCTGTTTTGTTTTTATTGCCCTTATAAATGCTATGATTCATGTCTTTAGTTATTTGGTTAAACTCACTAGCCTGAGTAAGTATGCATGAGACGCTGATTTTGATTTGGTTGTAAGAGCTTGAGAGTGATCTAATGACATCACATAATGTAATCTGAATTCAATTTTGATTCATAACCATGGTAGTGGAAGGCCTATTTTCTGAATCATGAATTGTATCTGAATTGTTAGATTCATGATCAATGCTTAAATATACTAAAATAAATCATAACACAGCCAAATTACATGAGAAATAATTCAAATTCAAGTCATATAACACATAATTTATTAGTCATGATAGCAAGAACAAATGAAGCATGCGAGAAAAGGTGGTATATTTACCTTGTTCTTTTTACATCTGAGAGGCAAAGTCTGAAGTTGATAGGCAAGGGGTTAAAATTTAGGTTTGGGTCAATTTAAAAACGTTCAAACCGGCCTATTCTGTAAAACTATCCATGCATGACCTGAGTCGAATCGGAGTGTGACCCGCTGTTTCAGACTCACAGCAATTCAGGCGATACCCTATCTGGTCCGTGTTGAATCACATTTTGTATTTTTCTTGTTTGGCTTATGGTATTCCCTCACCTTTTCGGTAAGAAACTAACCCCTTTCGGGGTGCGTAACTACCCCTCAATCGAATATTTGACATTTTGGTATTTCTGGAGATCTTGCGGGAATCACAAAAACATTTTGTATGATACTAGCTTAAGTCAATGATTGACAGTTTGCTGTATAGTTCAAGTTTTTTTTGCATCAAATTTGTAAAATTTCTCTAATATTGTTTCTACTTTATTCCAGGGAACAGCATCAGTAACCCATGCTGGCTTAGTTGCCAATCTGAAACTTCAAGGAGCACAAATTCTGCTTAGCACATTGTGCACAAGTTAGCTCTCATGTTGGTTCATCAATGAACCTATTATAAGGTTAGGAATATAGTAATTAAACAATAGATCACAGCAATTGATGCATGTAATGTTTATTTTTTGTAGACTATATAATTGGGTTGATGTCAAAAAATGTTATCCTTGGCAACTTTTTTCAAATTTTGTATCAGTTTTTAAATATTGAGTATTACATTTAGTAACATTTTTATTATTTAATTAAGAAAATATTATTTACTAAATAAATGTTGCTAGTGAAAATATTGCAACATTTATCAAATGGTACTAAGGACTTGTATATATGCTGGTGACTACACTTTGCCATGCGATTTAAATACCACACCTGTCAATTGTTGCTAATGTTAATGACATTTTTTAATAATAACTTCATGATTTTGTTTTAAATGGCAATAAAAAATACTTGTTTTGAAAGTAAAAGATTTATGTCAGGCAAACGTATTTTCAAGAGAGGGGAGATGCCAGTTAAGTTAGTTAGTTTGTTAGTGTAAACTTTCATTTAGTGATTCGAAAGGAAGGGAAATGAAAAACTTATGAATCATTAAATTAAATACATTTGTGAGATGAACTATTAGAAAAAAGAGAACAATGTATCTTCTCATAGTAGGAGATAATTTATCTCTTTCAATCAGAAAAAATATGACATGTGTATTATTTTGTTTGATTTTATAAATGTTTTCATAGAAAATAATGAAACAAGACACATGTCGTAATTTTACTGAAACAAGGAAATAATTTTTTTTTTCAAAATTCACCTGTGACCACTTTTTAACAAATTCTATTTGTTCAATAGTTAGAGAGTCATGAGACCAGTTGTTGAGTTCTCAATTTTGAAAAATTTAATCGACATCCCAACTATTCAATTATTTTTAAATATAAATATTAAATAATGTAATGACAATGTAAAAAAGATATTTTTCTCTATTTTTTACTTTCAATTCTTTTACCAAAACCTTGTCCACTTCTCTCCCTTGACCTTCCAACTTCTCACAATTTTTTCTTTTGATTGCTTTACTCATATTAATAGCTAGCCTCTTTTGTAATTCAACTCTCCAAGAAAATATCAAACATATGTGATTGGATATAGCAAAGAAGCTTAACATTGGAAAGAGGGATGGAGATCACATGTCCCCAGTGTCCCATACCCTGTCTCATGCCAATCACATATTTATATGTGGAT-AAAAAAAAATTTAAAAACAAAAGATTATAAAATGTAGCCTTCTTATTGGTTTGGGACGGGAAATGGGACACCGTTTGGGACGGATGATCTCCGTCCTGGAAAGAGGGCAAAATATTAATGTAAAGAGTCATATAAGTTAATATGTAATATTATTCATCATCAACCTCCTTCGCCCTAACCATCAAACCACCATCGTAACCACAAAATCACCTTATAACTCCCTACTCGAACCCACAACTTCCTACATTCTGTTCCTTAAGAC---------------------ATTCATCTTTACCATTAGATCATCATCCTATGACTCCCTAGTTAATATGTAATATTAAATCCACTTATACCTTTATTCATTTCATCCATGTAAAAATATTTTAGCCAGTGTTTTAAATTGCAGTTGCAGTCACTATGGTAGTAACGATTGCGGTTACTGTGATTGTGACCATTGCGACACAGATAGCGATCGTTGTAGTATCAATTATTTTATAATTAAAAAACTATTTTTGAATTCGATGCGGTCTGATACCATCCAAATGCAGTCTGATACGGTTGCATTGCGACCCGATGCAATTACGTTGCGACCACATCATTATGATTTAAAACCGCAATTGTAGTATGATATAATTACAGCAGTCACCGCAACCACAATATTGCGACCACATTATAATATTGCGGCCACTATCAGGTAGCATAAAATATCAGGTTTTTGTTTTCCTCGTAACTGCATCCATTTCATTATGCATCATTGATCCTAGTTTTTTGTTTTGAACTATGGAGTAAGCTGATGTCACTTTTTCTTTGTTCTAGTTTCTCATGATCTTATGCTTATATTCTGAGCCTTCTTGTCAGGGAGGACAAGCTTATCGTTGGCACTTTGCACAAGTTTTAACTTTTCTTAATAACAGTGTCTTCAAGCATTGTATTCTACATTTATTTCTTTGTTGTGCACAGTTCAAAACTTTCTGGGTACGTCAGTAATTATAGAAGTCAAGCAACAATAAAGACAATATCATTATATGTAGTATTAAAGTTGTGTTTGACAAACCATTTAAAACTATATGCTTACAAATGGTTTCTTCTTACCAAGTTAAAAATATTAATTATTTCACTATTTTGGATACAATCACTGTACTCTGAAAATTGTTCTAGAATTACATCCATATTATGACTTTCACCCCTCAGCATATAGTTAACCACATCTACATATCTTACTACTACTATAGATATTGCCTCTCAACAATTGGTTACTGTCACAGTCACACGGGATAATATGGCTATTGACATTCTACGATACATCAGCTCTATTTAAAGCTTTGTTTGGGAGGGGAAGAAAAGAGATGACTTTGGAAAGCTTTCTCCTTGATTGGGAGTTGGATAAAGGAAAGGAGAAGGTAACCCTCCAAAACCCTGCATGTATTTATTTTTAAAAGCCCCCCCTATTTAGGGTTTTTTAGAGATAAAATGTCAAAATAGCTAAATATTTCAAATAATATTATATAATTATACATTATTGTCTATTTGTCATTATTAATTATATTTTTAAAGGAAAAATAAAAAATATTCTTATATTATCATTAGTATAACCTCCTTCATCTAAATTTTATACTACCAAACTAAACAAGGGAGATGATTTCCTTCCTTTTTTCTTCCCTTCCTCCCTTTTCTAACCCTATCTCTCTCCTTCCCCTTCCTCATAATTCCCAAACAAAGTCTTAACAAATTGGCTAATGCCACTCGAATAATATGATTAGTGCCACTCAAACAAAAGAATGATATCCCTCAAAAATAAATATGTTGCCCCCTAAAAGATAAGGGTGCTCCCTTCAAGATAAGGTTGATGCCCGTAAAAGCTAAGTGTGTTATCCTTAAAGATAAGTGTTAAAGTTTCATCTCAAAATCAATTAACAATGACACCAAGTAGCTCAATAAGTATTCAAATCATGGCTAGGAAAACTAGGTAGATGATGTGCGACTTACTTCTAAGATACCTCCTCCACATAAGCTTCTCGGATTAGGTGAAGGGTTACTTTTGACCTATGACTAAATCGCATCTTTTGGCCCACGACAAACGGAAAGAAGTCGGACTCTAGCTTTGATATCATGTTAAGGTTCAATCTCAAAACCAATTGATAATGAAAGGAATAGCCTACCAAATATTTAAACCACACTTTGGAGAATGAAGCAAGTCGATGTGGGACTTATTTCCTAACAATAAGGTTGCTGCTCCTCAAAGATAAGGGTTCTCGCCTAAAAGATAAGGTTGTTCCCACTAAAAGGTAGGGTTCCTACTATTAAAAGAAAAGAAAGAGAAGAAATCGATTGGAAATTGCATCAGCAGAAAGAGGGATAAGAGTAAACTGAGAAATGTCATTCAACAGTTGTACTTTTCCAAAAGAGCACAGTTCTATTTATAGAGTTGATAACTACTCAAGTGTATAATCTACCCAATACGAGACTTTAATTTTTTGTCAATGTGGCACTTCTTATTTTTTTTCAATTTCACTGAATGTTGTAGCATGATTTTACCTATATTTTTTTGGTTTCCTTCCATCTTTAACTATATTCATATCAGCTTTACCAAAGGGCAACTTAAAAGTTGTTATATATTAGTTATCAAAATAAAATTATTGATTATACAATGTGGAATTTTATCTTAATTACTAAAGTTTGAAACTTAGGGTTTACACCATCCATTTTGTTGATAGAAAAAGGGTCCCATAAATTTATTATGAGTTTTAGTGTTGCACCTGGTTAAGAAGGCAAAGCAAGGAAGCTGAAGTTGCTTCCCTTGAGGGATTCATACACAAAAAAGTTGCTGTTTAAATCTGTTAACTGTTATCAAGGTTTCATTTACTTCAATTTTGTTTGTTTCTATTATGTTGTTTAGCTTGTTTTTTTTGTTGCAATTGCCTTTGAATACTATTAACTAATTGCTTCAGTTCATTAAGCTTCTTTAAATTGATCATTTTGTTACTCTTACTAGTGAAATTAGTGTTTTTGAGTATGATATTATGATCACTTTGTTAATCAGCAATAGATATTTTGATATGTGTGATGATTTAAGAATTCCACTGGTTTGTGATTGAACTTCATTAGAGAATTTTCTTTTAATGAAACAAGATTAGTGTACTAAGAAATTTGGAAATTTCACTTTCAACCATGAACTAAATATGATTAACGTGGACATATATTAACATTGTGTTTATTTTATGTGAAGGTTAATGTTCCCTCACTGTTGAATACCACTAGAAAACAACATAAAACATTTATTTCCTTTTATCTGCTTTATTACAGAAATTCAATAAATTAAAATTTTTATAAAAAATTCCAGTTGTTATACATGAAGAATAAATCGATGTGACAAAAGCAAAAGCAGATGCTCAAAAATCCATTATATATAAGTGATTTTCTCATAAGCTAAACACACCAAGTCCAATAATAATCATGGCAAGGGAAGGAAACCCTCTAGTTCTTGGGGGTGTAATAGGGGATGTCCTAAACCCCTTTACAACCTTAGTTTCTTTTAGGGTTTCTTTCAGTAACAGAGAAATTAGCAATGGTTATGAACTTAGGCCATCTCATGTTGTTAATCGTCCAAGAGTTTCTGTTGGTGGTGATGATCTCAGAACCTTCTACACACTGGTATGTTATTATAAACTATTAACAGCTTTTTTCAGTATTAAATATCATTCCAGGTTTATTATAAAGTTTATATATCTATATCTGTATTAAACTTTTAATGGTTCAAAATCTTAGGTTATGGTGGATGCAGATGCACCTAGCCCAAGTAACCCTTTCTTGAGGGAATACTTGCACTGGTTAGTTTTCTTGCTGTTTCCTTTTTTTGGTTGAATAAAAAAGTGATTTTGACAATGGATTATTGAAATTATTAGTTAAGACTTTAACTAAAGCCTAAAGCTTAAAATTATAATTATGGGTTATGATTTTTTTTCATCTGAAATGGTGTTGCAGGATGGTTACAGATATTCCATCTACCACAAGTGCAGTGTTTGGTAAGTACAATTTCTACATGTTCATATGTGTACCATACTAAGTGTTTTTGAGTAGATATTTGTGCTGTTCCTAAACCCCTTATATATGGTATCTAATTCATCAATGATCAAAACCTTACTATATCAATTCATCCTCATGATGAGGTGAATTTGAGGAACTTTTGATTGAAGAGTGGCTATCAATTAAAAGTAATTAATATATAGAGAAATAAAGTAACACAAGGATAAAACACACTTATTAGTGATGTACTAAAACACACTTTTTGTTTAACAAAAAATATTGTTTCATGTTTCTTACTATTACTCCTTTCATCCTTTCTTAAGTTTCATTTTTTCAGGATTTTTTTGCTTCTATTTACTTGTCAAACACTTAAAAATAATATTTTTAAAACAACAAATTCAATGATTTCTTTGTTTTGTGTAAACTAGTCTAGGACAACACTTATATAGAAACATGGAGAGTATTATTTATAATTGTGTGATGAAAGTAAGGTGTTTCTATTTGGTAGATTTAGAACATGAGAGGCAAAACCCTGTGCCTTGAACACTAAATGACTTAATCTGAAAGCATTAGATTAGTGTAAAACAAAATCTCTAATCTTGGTTTCAGAAGTTTAAATGACTAAAATACTAATAAATGCATGTTTTTCCTAAAATAGAAAGCACTAGGTTTTTTAGAAGAAACTGTGGGGATAACTTAGTCTAGTGGACACTAAAACAAATTTGAAGTTATATAATTTAAAATAATTTATAAGTCTGCATTTTAAGTTATGTATTTAAATTAAATTCAAAAATCTGCATTTTAGTGAAGGTAAAATGACTAATTATTATCTTAAAATTCACCTAAAAATGAAAAATGATTTGTCACCGACCATAACCATGACAAAGCTTTGAGTTATAATTTTTTTCTAATTGCTTTAGATTTTTTCTTGGTCTCCTCTTCCTCTGTATATTGGATTGATATGTCTATTCTTAACAAGGCTTCTAATTGTGTCAATTATGTCTATCGAAATCATTTAAGGTGCGACTCTATTATCTTTTCTACCTTAGTTACTCCAACTTTTTCTTAATACATTTATTTTCAATCCCTCTTATCAAGTTCGTTTACTCATCTAGTGCAATATTTTCATCTATCCTCCATAGAGTTTATTCTGTTATTGACATTTAATGCCCAATATTTAATCACATATAATATCGTATGATAAACTTCCCCTTAAACTTGAGTGACATATTTTTATCATATATGACAACCAATCATCATATCATTTCATCCACTCTTGTTGAATCGTTTGCTTTATATCTCCATCAATTTCTTCATCATGTTGTATGGTTGAATAATGATACTTAAATCTAGTGACTGATAGTATGCTATCATCTCCAATTTTTACCTCTATAACACGGTTTGGGCTACCTCTTATTAAACTCATACTCCATATATACCGTCTTACTTCAACTTATTCAAGCCCATGTGTTTCTAAAATTTGTCCCCACATTTCTATTTTTCAATTTAATTCCTCTCTCGAGTCTCCAACAAGGATAATATCATCCTAAAAATCATGCATTGTGACATTAAATCTTGGATATGTACACCAAGACTAATGTAAACAAGTATAGACTTAATATTAACTATTGGTATAACTATATGATAATACAAAAATCTTCAGAGACCCTATCTTGTACTTCAACAATAGTCTAGATCTCATCATACATATCATTAATTGTTCGAATATAGACACCTTTATCTCACATTCCTTAAATAATGAAAATTATGCATAAATCCTTTTGATTTTTTCGATATCTCTCAATCACATACTAACAAATATATGACCTCCATGATAGACTTTCATGACATAAAATGAATTTCCTCCTCATAAGATGAATTTGATTAAATTTTAATTGATGAAGTAAGATAAAGGTGAACATATTATTGATTTTACCTTACTTTTTGTGAAACTAAAATATTATTTCATAAATCTTACTATTACTTCCTCCATTTCTTTATAAGTTTAGATTTTCAGGAAATTTTTATTCCTAATTAATTAACATTCTCAATGTTCATAAGACAATATTAACTACTATTTATAACTTATACACTTAATTTCATTATTATGGAGAGAAAACAAATAAATGAGGAGAGAGAAATCCTGAATGATAAAATAGGAAACCAATGATAATTTTATTAAAATTAAAAAATTCAATAATTTCCTTCATTTGTATAAAATAACTAAAAACAGTTATAAAGAAATAGATGAAATATTAAATCAAGGTGTTTTTTGTCTGTATATTTAGGACATGAGAGGCAAGGCCCTTTGCCCTGACTACTGAATGAGTTAATCTGAAAACATTAGATTTGTTTAAAACCAAAAATCAAATCCTTTTACAGAAGTTTATATAACCTATGTACTATTAAATGCATGTATTAAGTTTTAATTCATTAGTGTGGGTAAATGTGAAAACAAGTTAGACCAAATTTTGATTTATTTGACTTTTAGTATTTTTTAGGTTTATGTCTCACCTCTTTAAAAGTTTGGTCTCATTTATTAGTTAGTCTATTTAAAATTATGCTATAATATAAGTATTTTAAATAGGCCCATAGACCTTTAAATAAGTTAATAGGTCTGCCTTAAAATTGATAAATAAAAAAGCCTAATATAGCTTATAGAATTTATATTATTTTTATGAGATTGGTATATTAGATTTAATAGGTTTTCTTAGAAAACTGAGACTGGCCTATTTATTATAAAAGCCACACTTAACCTGTCATAAGTCCAGTATTAGAGTCTTCATAAACAACCTAACCTATTTCCAAATGATTATGATCTGTTATATTTATAAATAAAATTTCTTAAATAAAGTTTCAGTTATTGTAATTTAAATTAATTTATAACTATTTAATGTTCTACATATTTTTATTTTTATAAAAAATTATATATTACAAATACTAATAATTAAAACATTAAATTTAATAATTAAAAAAATTGATTGAGCTATTTGAGAATCTGAATTCTCTGTCTTCATTAAAATTAAAATTATATTTAAGTCTTTTGTTAATTAAAATTAGCCTATGAGGTTGATTTTCATTATTAAATGGCCAAATTGAATCATTTGATTAATTAAATTCAAAATTCTGAATTTTAGTGAAGGTAAAATGACAAAATATTAGCCTAAAATTCTCCTAAGAAAAATGATGTGCCACTAACAACAATTCAACCTTACTTTTATTAGTTGGAGTTAAATATTGTCATAATGTTATATTTTATATCATATTAGTTGACAAATTTTTTATCCCTAAATCTTTTTTAATTATGTTGCCTATAGTTTTTCTTGGTTCCTCTCTCTTTATAAAATCAAATAACCTTCGGTTGATCTAATTTTTTTCCGAGTCTCTAACAGATTCCTTCGGACATGTCCAAACCACTAAATACATGATTCTATCATCTTTTCTACGATCTGAATTGTTCCAACTTTCTATTAAAGACTTCATTTCTAATTATATCTTATCTACTGTGATCATTCATTTAGGGGTGAGCATGGGCTGAGTAAGTCTTGTCCCTTATCTGATTCTAAATGTTGGTTAGACCATTTTTTTGAACGCAAACCTAGACCAAAAGTTAACCCGACCCTAAATATCACTCTGGTTAGCCTTAACCTGACCTTAGACGTGATTAAATATAATGCATACTCATTTTAGATAAAGTCTTCTCAATAATACTTATTATTATGGATATGAAATTTGATATATAAAATTGTATATGTATTATATTATTATTAATCATATATATATTGAAAAAATTAGAGAATCAATGATATTTTCGACCTAAGAGATGTCATTACTCTGTATAGAATTGAATATAGACACATACAAATATGATGATTGAGTGAACATAGGACGGATCAGGTCGAACCATATTTGCCCCTTAATTGATCATAAATATTGATCAAGTCTAATTTTTGAACTCAAACTCAACCCTAGACCTGATGACACACGACCCTATTTGGGTCAGATCATGATCAAACCAAACCAGATGAGTATGTATGATCGTTTCCTGCTCACCCCTACACTCATTGAACACAACATTCACCTAATATATCCTTTGTTATCTTTCTAGCTACTTTGGTCATCTCCTCCCATATATTGTTACCATTTGCTTGTGCCTTTCACATACCTTCATCCAAAATACTTGAATTAAAACTGTTTCATTCTCCCCATTCAATTCCCACCATTTGATTATTGAGGCTTTATATTATTATTTTCTCTCAACTCTAATATTAACCCTTATATCTATAACCAAAAATTTATATTAGACAACTCTCCTCTG-TTATGACTTTGCAATACTTTCTAATAGATTTGTTAGAGATGTACTTTTAAGTAAAATATGTTAGCATCAAGTGAATAGAAAATGATGCATTACTTAAGTAAAATATGTTAGTTTATTGTGGATAGAAAATAACATGTTATTTTCTTATAGTTAAGAAGATTTTAAATTGATTTATAAGGAGGATATAGGAACATTTTCCAAATTGTTAAGGTTTTCTAGTAGAAACATATTGGGTTTCTTTAAATAGAAATGTACTGTGTAGTTTTCTTGTTTATTTTAATTATGAAATTTACTGCAAGTTACTTAATAGAGTTAAGAACAAAGATAAATTCTATTTATCTATAGGGATTTAGTTGGTATAAATTATGAATATAAGATCAATATCTTGAATAAATAATATCATGGTTAACACCATAAAATCGATTTCCATATCTAATAAAACTCAGGTTCTTCATGAAAGTTAGCCACCACATCTTTCTGCTAATCTAAATTATAGGAGTAGATGGTTGTTCCTGTGTTATATATCTATTCATTTTAAATAAGATCTTCAGATAAAGTCTTAATATGAAAAAAAACCATTATATTTTTTCACACAGAAGAATTTAAATAGCAGACCCTCTTTTTTTTGTTTAAAGATTAAATGTGCTTTGTTTTTTAGAAACAAATTTTCTGTAAGTTTCCTTGCAAATATCATTGAATTAATTATTTAATATGCGACAGTATTTTAAATAAATGTTTTTATATAATATTCCGATCTACTAATATATGATAACAAGGAGTCTTGTTTGGCACACAAAAATGTAATTTCATTGTAAATAAAATATAAAAGTGTCATATCATTTTGTTTTTAGGTACTTACCTCTGGAGTAATACCGGAAAGATTATTCGGGGTTGTTGATGTTAACATGTATTGTATCTGTAAATGTATATGATGAGATTAGATTTATGCAGGAAGAGATGTGATGTTTTATGAGAGCCCACAACCTTCAGAAGGAATTCATCGACTTGTGTTTGTATTATTCAAGCAATTGGGCAGAGACACTGTGTTTGCTCCAGAATGGCGTCAAAATTTCAACAGCAGAAACTTCGCTGAAATCAATAATCTGATACCAGCTGCAGCAGTTTATTTCAACTGCCAAAGAGAGCGTGGTTGTGGTGGAAGGAGAACAGAGTAGAAAGACACTACAACTTACCAATAAATAAAGATTCACTCTCTTTTTATTTACTAAATAAATTTTTAAAGAGAGTGAAGGAACATTACCCAAGTTAGGGCATGTTATTTACAAACTACAACAAAGTAGGGCTTGTTATATATCTACCTACCAATACTCTTTCTTATATTGAAGAAACTCTCTTCCATATTGTAAGGACAAAGTGATAGTTTTGT
>LlutFTc1_F14_R16_97022
-------------------------------------------------------------------------------------------------------------------------------------------------------------------------------------------------------------------------------------------------------------------------------------------------------------------------------------------------------------------------------------------------------------------------------------------------------------------------------------------------------------------------------------------------------------------------------------------------------------------------------------------------------------------------------------------------------------------------------------------------------------------------------------------------------------------------------------------------------------------------------------------------------------------------------------------------------------------------------------------------------------------------------------------------------------------------------------------------------------------------------------------------------------------------------------------------------------------------------------------------------------------------------------------------------------------------------------------------------------------------------------------------------------------------------------------------------------------------------------------------------------------------------------------------------------------------------------------------------------------------------------------------------------------------------------------------------------------------------------------------------------------------------------------------------------------------------------------------------------------------------------------------------------------------------------------------------------------------------------------------------------------------------------------------------------------------------------------------------------------------------------------------------------------------------------------------------------------------------------------------------------------------------------------------------------------------------------------------------------------------------------------------------------------------------------------------------------------------------------------------------------------------------------------------------------------------------------------------------------------------------------------------------------------------------------------------------------------------------------------------------------------------------------------------------------------------------------------------------------------------------------------------------------------------------------------------------------------------------------------------------------------------------------------------------------------------------------------------------------------------------------------------------------------------------------------------------------------------------------------------------------------------------------------------------------------------------------------------------------------------------------------------------------------------------------------------------------------------------------------------------------------------------------------------------------------------------------------------------------------------------------------------------------------------------------------------------------------------------------------------------------------------------------------------------------------------------------------------------------------------------------------------------------------------------------------------------------------------------------------------------------------------------------------------------------------------------------------------------------------------------------------------------------------------------------------------------------------------------------------------------------------------------------------------------------------------------------------------------------------------------------------------------------------------------------------------------------------------------------------------------------------------------------------------------------------------------------------------------------------------------------------------------------------------------------------------------------------------------------------------------------------------------------------------------------------------------------------------------------------------------------------------------------------------------------------------------------------------------------------------------------------------------------------------------------------------------------------------------------------------------------------------------------------------------------------------------------------------------------------------------------------------------------------------------------------------------------------------------------------------------------------------------------------------------------------------------------------------------------------------------------------------------------------------------------------------------------------------------------------------------------------------------------------------------------------------------------------------------------------------------------------------------------------------------------------------------------------------------------------------------------------------------------------------------------------------------------------------------------------------------------------------------------------------------------------------------------------------------------------------------------------------------------------------------------------------------------------------------------------------------------------------------------------------------------------------------------------------------------------------------------------------------------------------------------------------------------------------------------------------------------------------------------------------------------------------------------------------------------------------------------------------------------------------------------------------------------------------------------------------------------------------------------------------------------------------------------------------------------------------------------------------------------------------------------------------------------------------------------------------------------------------------------------------------------------------------------------TGTCACAGTCACACGGGATAATATGGCTATTGACATTCTACGATACATCAGCTCTATTTAAAGCTTTGTTTGGGAGGGGAAGAAAAGAGATGACTTTGGAAAACTTTCTCCTTGATTGGGAGTTGGATAAAGGAAAGGAGACGGTAACCCTCCAAAACCCTGCATGTATTTATTTTTAAAAGCCCCCCCTATTTAGGGTTTTTTAGAGATAAAATGTCA----AGCTAAATATTTCAAATAATATTATATAATTATACATTATTGTCTATTTGTCATTATTAATTATATTTTTAAAGGAAAAATAAAAAATATTCTTATATTATCATTAGTATAACCTCCTTCATCTAAATTTTATACTACCAAACCAAACAAGGGAGATGATTTCCTTCCTTTTTTCTTCCCTTCCTCCCTTTTCTAACCCTATCTCTCTCCTTCCCCTTCCTCATAATTCCCAAACAAAGTCTTAACAAATTGACTAATGCCACTCGAATAATATGATTAGTGCCACTCAA---------------------------------------------------------------------------------------------------------------------------------------------------------------------------------------------------------------------------------------------------------------------------------------------------------------------------------------------------------------------------------------------------------------------------------------------------------------------------------------------------------------------------------------------------------------------------------------------------------------------------------------------------------------------------------------------------------------TACGAGACTTTAATTTTTTGTCAATGTGGCACTTCTTATTTTTTTTCAATTTCACTGAATGTTGTAGCATGATTTTACCTATATTTTTTTGGTTTCCTTCCATCTTTAACTATATTCATATCAGCCTTACCAAAGGGCAACTTAAAAGTTGTTATATATTAGTTATCAAAATAAAATTATTGATTATACAATGTGGAATCTTATCTTAATTACTAAAGTTTGAAACTTAGGGTTTACACCATCCATTTTGTTGATAGAAAAAGGGTCCCATAAATTTATTATGAGTTTTAGTGTTGCACCTGGTTAAGAAGGCAAAGCAAGGAAGCTGAAGTTGCTTCCCTTGAGGGATTCATACACAAAAAAGTTGCTGTTTAAATCTGTTAACTG---------------------------------------------------------------------------------------------------------------------------------------------------------------------------------------------------------------------------------------------------------------------------------------------------------------------------------------------------------------------------------------------------------------------------------------------------------------------------------------------------------------------------------------------------------------------------------------------------------------------------------------------------------------------------------------------------------------------------------------------------------------------------------------------------------------------------------------------------------------------------------------------------------------------------------------------------------------------------------------------------------------------------------------------------------------------------------------------------------------------------------------------------------------------------------------------------------------------------------------------------------------------------------------------------------------------------------------------------------------------------------------------------------------------------------------------------------------------------------------------------------------------------------------------------------------------------------------------------------------------------------------------------------------------------------------------------------------------------------------------------------------------------------------------------------------------------------------------------------------------------------------------------------------------------------------------------------------------------------------------------------------------------------------------------------------------------------------------------------------------------------------------------------------------------------------------------------------------------------------------------------------------------------------------------------------------------------------------------------------------------------------------------------------------------------------------------------------------------------------------------------------------------------------------------------------------------------------------------------------------------------------------------------------------------------------------------------------------------------------------------------------------------------------------------------------------------------------------------------------------------------------------------------------------------------------------------------------------------------------------------------------------------------------------------------------------------------------------------------------------------------------------------------------------------------------------------------------------------------------------------------------------------------------------------------------------------------------------------------------------------------------------------------------------------------------------------------------------------------------------------------------------------------------------------------------------------------------------------------------------------------------------------------------------------------------------------------------------------------------------------------------------------------------------------------------------------------------------------------------------------------------------------------------------------------------------------------------------------------------------------------------------------------------------------------------------------------------------------------------------------------------------------------------------------------------------------------------------------------------------------------------------------------------------------------------------------------------------------------------------------------------------------------------------------------------------------------------------------------------------------------------------------------------------------------------------------------------------------------------------------------------------------------------------------------------------------------------------------------------------------------------------------------------------------------------------------------------------------------------------------------------------------------------------------------------------------------------------------------------------------------------------------------------------------------------------------------------------------------------------------------------------------------------------------------------------------------------------------------------------------------------------------------------------------------------------------------------------------------------------------------------------------------------------------------------------------------------------------------------------------------------------------------------------------------------------------------------------------------------------------------------------------------------------------------------------------------------------------------------------------------------------------------------------------------------------------------------------------------------------------------------------------------------------------------------------------------------------------------------------------------------------------------------------------------------------------------------------------------------------------------------------------------------------------------------------------------------------------------------------------------------------------------------------------------------------------------------------------------------------------------------------------------------------------------------------------------------------------------------------------------------------------------------------------------------------------------------------------------------------------------------------------------------------------------------------------------------------------------------------------------------------------------------------------------------------------------------------------------------------------------------------------------------------------------------------------------------------------------------------------------------------------------------------------------------------------------------------------------------------------------------------------------------------
>LlutFTc1_F14_R14_98119
-------------------------------------------------------------------------------------------------------------------------------------------------------------------------------------------------------------------------------------------------------------------------------------------------------------------------------------------------------------------------------------------------------------------------------------------------------------------------------------------------------------------------------------------------------------------------------------------------------------------------------------------------------------------------------------------------------------------------------------------------------------------------------------------------------------------------------------------------------------------------------------------------------------------------------------------------------------------------------------------------------------------------------------------------------------------------------------------------------------------------------------------------------------------------------------------------------------------------------------------------------------------------------------------------------------------------------------------------------------------------------------------------------------------------------------------------------------------------------------------------------------------------------------------------------------------------------------------------------------------------------------------------------------------------------------------------------------------------------------------------------------------------------------------------------------------------------------------------------------------------------------------------------------------------------------------------------------------------------------------------------------------------------------------------------------------------------------------------------------------------------------------------------------------------------------------------------------------------------------------------------------------------------------------------------------------------------------------------------------------------------------------------------------------------------------------------------------------------------------------------------------------------------------------------------------------------------------------------------------------------------------------------------------------------------------------------------------------------------------------------------------------------------------------------------------------------------------------------------------------------------------------------------------------------------------------------------------------------------------------------------------------------------------------------------------------------------------------------------------------------------------------------------------------------------------------------------------------------------------------------------------------------------------------------------------------------------------------------------------------------------------------------------------------------------------------------------------------------------------------------------------------------------------------------------------------------------------------------------------------------------------------------------------------------------------------------------------------------------------------------------------------------------------------------------------------------------------------------------------------------------------------------------------------------------------------------------------------------------------------------------------------------------------------------------------------------------------------------------------------------------------------------------------------------------------------------------------------------------------------------------------------------------------------------------------------------------------------------------------------------------------------------------------------------------------------------------------------------------------------------------------------------------------------------------------------------------------------------------------------------------------------------------------------------------------------------------------------------------------------------------------------------------------------------------------------------------------------------------------------------------------------------------------------------------------------------------------------------------------------------------------------------------------------------------------------------------------------------------------------------------------------------------------------------------------------------------------------------------------------------------------------------------------------------------------------------------------------------------------------------------------------------------------------------------------------------------------------------------------------------------------------------------------------------------------------------------------------------------------------------------------------------------------------------------------------------------------------------------------------------------------------------------------------------------------------------------------------------------------------------------------------------------------------------------------------------------------------------------------------------------------------------------------------------------------------------------------------------------------------------------------------------------------------------------------------------------------------------------------------------------------------------------------------------------------------------------------------------------------------------------------------------------------------------------------------------------------------------------------------------------------------------------------------------------------------------------------------------------------------------------------------------------------------------------------------------------------------------------------------------------------------------------------------------------------------------------------------------------------------------------------------------------------------------------------------------------------------------------------------------------------------------------------------------------------------------------------------TGTCACAGTCACACGGGATAATATGGCTATTGACATTCTACGATACATCAGCTCTATTTAAAGCTTTGTTTGGGAGGGGAAGAAAAGAGATGACTTTGGAAAGCTTTCTCCTTGATTGGGAGTTGGATAAAGGAAAGGAGAAGGTAACCCTCCAAAACCCTGCATGTATTTATTTTTAAAAGCCCCCCCTATTTAGGGTTTTTTAGAGATAAAATGTCAAAATAGCTAAATATTTCAAATAATATTATATAATTATACATTATTGTCTATTTGTCATTATTAATTATATTTTTAAAGGAAAAATAAAAAATATTCTTATATTATCATTAGTATAACCTCCTTCATCTAAATTTTATACTACCAAA-----------------------------------------------------------------------------------------------------------------------------------------------------------------------------------------------------------------------------------------------------------------------------------------------------------------TAGCTCAATAAGTATTCAAATCATGGCTAGGAAAACTAGGTAGATGATGTGCGACTTACTTCT-----------------------------------------------------------------------------------------------------------------------------------------------------------------------------------------------------------------------------------------------------------------------------------------------------------------------------------------------------------------------------------------------------------------------------------------------------------------------------------------------------------------------------------------------------------------------------------------------------------------------------------------------------------------------------------------------------------------------------------------------------------------------------------------------------------------------------------------------------------------------------------------------------------------------------------------------------------------------------------------------------------------------------------------------------------------------------------------------------------------------------------------------------------------------------------------------------------------------------------------------------------------------------------------------------------------------------------------------------------------------------------------------------------------------------------------------------------------------------------------------------------------------------------------------------------------------------------------------------------------------------------------------------------------------------------------------------------------------------------------------------------------------------------------------------------------------------------------------------------------------------------------------------------------------------------------------------------------------------------------------------------------------------------------------------------------------------------------------------------------------------------------------------------------------------------------------------------------------------------------------------------------------------------------------------------------------------------------------------------------------------------------------------------------------------------------------------------------------------------------------------------------------------------------------------------------------------------------------------------------------------------------------------------------------------------------------------------------------------------------------------------------------------------------------------------------------------------------------------------------------------------------------------------------------------------------------------------------------------------------------------------------------------------------------------------------------------------------------------------------------------------------------------------------------------------------------------------------------------------------------------------------------------------------------------------------------------------------------------------------------------------------------------------------------------------------------------------------------------------------------------------------------------------------------------------------------------------------------------------------------------------------------------------------------------------------------------------------------------------------------------------------------------------------------------------------------------------------------------------------------------------------------------------------------------------------------------------------------------------------------------------------------------------------------------------------------------------------------------------------------------------------------------------------------------------------------------------------------------------------------------------------------------------------------------------------------------------------------------------------------------------------------------------------------------------------------------------------------------------------------------------------------------------------------------------------------------------------------------------------------------------------------------------------------------------------------------------------------------------------------------------------------------------------------------------------------------------------------------------------------------------------------------------------------------------------------------------------------------------------------------------------------------------------------------------------------------------------------------------------------------------------------------------------------------------------------------------------------------------------------------------------------------------------------------------------------------------------------------------------------------------------------------------------------------------------------------------------------------------------------------------------------------------------------------------------------------------------------------------------------------------------------------------------------------------------------------------------------------------------------------------------------------------------------------------------------------------------------------------------------------------------------------------------------------------------------------------------------------------------------------------------------------------------------------------------------------------------------------------------------------------------------------------------------------------------------------------------------------------------------------------------------------------------------------------------------------------------------------------------------------------------------------------------------------------------------------------------------------------------------------------------------------------------------------------------------------------------------------------------------------------------------------------------------------------------------------------------------------------------------------------------------------------------------------------------------------------------------------------------------------------------------------------------------------------------------------------------------------------------------------------------------------------------------------------------------------------------------------------------------------------------------------------------------------------------------------------------------------------------------------------------------------------------------------------------------------------------------------------------------------------------------------------------------------------------------------------------------------------------------------------------------------------------------------------------------------------------------------------------------------------------------------------------------------------------------------------------------------------------------------------------------------------------------------------------------------------------------------------------------------------------------------------------------------------------------------------------------------------------------------------------------------------------------------------

LlutFTc2 alignments

>LlutFTc2_PRH444/14
ATCAATGATGCATAATTCATGTCTAATTTTATAGAAATGTTCTTTAGTCAAAGGTTTAATAAATATATATACTAGTTGGTTATGAGTATCAACAAATTCTACAGGCACATCCTTCGTTTGGACATGGTCCCTAAGGAAATGATGCATAACATGATTCTTTGTGGGGTTTATAGCACTAGTATTGTCACATTTTAAAAGAGTACATCCCAAGTCTAAGCCATAATCTCATAATTGTTGTTTAAGCCAAAACACTTCGGTACAACAACTACCTGCTGCTATATATTCAGCTTCAGCAGTGCTTAGGATAACACATGCTTGTTTCTTGCAAGGCCAAGATACTAAAGCATTTCCCAAAATATGACAAGTATCACTTGTACTTTTTCTTTCAGATTTGCATCCAGCAAAATATGAATCCGAATAACCCACCAAATCACATATACTTCCTTTTAGATACCATAATCCAATGTCAATTATGCCTTTAAGATATTTAATGATTCTCTTAACAACAACTAAATGTGATTCTTTAGGTTTAGATTGATAGCGAACACACAAACATACACTACACATGATATAAGGTCTACTAGCACTTAAATATAAAAGAGATCCAATCATAGCTCGATACTTAGATATCTCAATACATTTTCCTGCTTCATCTGTATCAATGTAAGTACTGAATCCCATAGGAATAACTATTGGCTTGCAACCATCCATGTTAAACCTCTTTAGCAAATCTTTGCAATATTTGGATTGACTCAGGAAATGCCATTATCAAGTTGTTTGATTTGTAGTCCAAGAAAGTAATTCAACTTTCCCATCATGGACATTTCAAATTCTCCTTTCATCATTTTGCCAAAATCACTAGACAAACTTTCATTATTAGAACCAAAAATAATATCATCTACATAAATTTTAACTAGTAAAGTATGATGATTTATTTTCTTTATAAATAGAGTAGTGTTGACCTTCCCTTTGATAAAACATTTTTCTAGTAGAAAAATTGTTAGACGATCAAATCACGCTCGTGGAGCTTACTTTAGACCATAGAGGGTTTTCTTTAACTTGTAGACATGAGAATGATGTTTGTAATCTTCAAAGCCAGGAGGTTATTCTACAAACACTTCTTCTTGAATGTAGCAGTTGAGAAAAACGCTCTCGACATCCATTTGATATAACTGAAAATTAAGAGAACAAGCATATGCAAGTAATAACCTAATAGCTTCAAGTCTAGCAACTGGAGCAAAACTTTCATCAAAATCTATACCTTCTTCCTGATTGTATCTGTCGGCTGCTAGTCTAGCTTTATTTCTAACAATAACATCATTTTCATCAGATTTATTTCAAATTACCCAATGAGTTCCTATAACATGCCTATTTTTTGGTCTAAGAACAAGTTCTCAAACTTCATTTCTCTCAAACTGGTTAAATTCATCTTGCATAACAAGAATCCAATGTTCATCCTCGATTGCATCATCAATCTTGGAGGGTTCTATTTGAGAGACGAAGGCCATGTTCAGACAAGCGTCAAACATTCGACGGGTAGTGATACCCTTATTTATATCGCTAATGATGTTGTCGATAAGATGATTTCGATGAGTTCTCCATTCTTTAGGTAAATCAGAGTGAATATGCTCTTCTTAAGAAGATAGATTATCATCCATTCTCAATTGCTCAGAATCAGTTGTAATATCAACAATAAAATTTTATTTAGTAGGGGAACTTGACAAGTCATCTTCATCACAAGATATCACATCTTTTAATATATGATTTGTTTCATCAAAAGATATATGAACGAATTCTTCCATGGCTAGAGTTCTTTTATTAAAGACTTTGTAAGTTTTACTCGTGAGAGAATAGCCAAGGAAAATTCATTCATCAGCTTTTGCATCAAACTTGCCCAAGTTATCCTTACCATTGTTCAAAACAAAAGATTTACAACAAAAAACATGCAGATGAGAAATGTTTGGTTTTCTACCTTTGAAGAGTTCATAGGGGGTTTTCTTAAGAACTGGTCTTATAAGAATTCGATTCGAAACATAACAAGCAGTGCTAACTGCGTCAACCCAGAAATACTTTGGGAGGTTAGTTTCATTTAACATTGTACGAGCCAGTTCTTCTAAGGAACAATTCTTTCTCTCTACAACAACATTTTGTTGTGGTGTTCTAGGAGCGGAAAAAATATAGTTGATCCCAAGATCATCACAAAATTCTTCAAAAGACGAGTTTTGAAATTCTCCTCATGATCACTTCTTATAGCAGCGATTTTAAGTCATTTTTCATTTTGGAACCTTTTAGCATAAACGTTAAAGGCTTTGAATGCCTCATTCTTGTGAACCAAGAATAGTGTCCAAGTGTATCTCGAAAAATCATCTACTATAACAAGAGCATAGTAATTACCACCAAAACTTTTGTCCTTGAGGGACCAAACAAGTCCATGTGTAGTAATTGCAATGGTCTATCGGAAGAAATCATATGCTTTGGTTTGAAAGAAGTTTTTGTTTGTTTACCCATTTGACAAGCACTACATAGTTTGTTTTTAACAAATTTCATTTTGGGTAAACCAACAACTAAATCTTTCTTAACAAGTTTATTCAAATGGTTCATGCGAATATGAGCAATTATTCTATGCCAAAGCCATACATCATGATTATCATTTGTAACTAAACATGTTATTGGTAAAGCAGAATCCATGTCAACTATATATATATTATTTATTATCTTACCAATAAGTTTAGAATTATTAGAATCCTTACTTTCAATGATGCACTTATCTGGGTAGAACGCCACAGGAAATACTTTGTCATATAATGGCTTATGCTTAGAAGGTTGTGCTTGAGTCCTTCAACATATAGTACACCTTCTATAGTAGTTGAGGGTGACTTTCCAATTCTACCAACTCCAAGTATCTTTCCTTTGTTGTTATCACTGTTTGTGACATATCCTTTGTCCCTTGGAGTCAGGACATGGAATTTACTTTTATTGCACATCATATGTTTTGAGCAGCCGCTATCCAAGTATCATAAGTTGTAGGCGGCTCTCAAATCTTCCTACAAAATAAATTAAGTTTTATTAGGTATCTAATATTCTTTGGATCCTAAATGGTTAGTACCTTTCTCACCCCATCTAAATTTTCCTAGGGGTACACCATATTTTCTAGGGGTACACCATATTTTCTAAATGCATCTAATTCATATTTTTATTTTAGAAACATTTTTGTTAACTTATATTCATCATGCAAGTCATTAAATGCAGATTGTATTTTCAGAAGAAGAAAATAGGTTGAAATCATTTACCTCTTCATTATCAGAATGATGAGATGCCATAAGTGAGAGATGTGCTTGTTCTTCGTTGTCAAGTTCAGGGGCAGAATTGGTATCATTGTCTTCCCAAGTAATGTATGCTCTTCGTCTGGTCTTTATTTCGTTCTTCCCTTCGAAAGAACTTTTTTTTCAAATTTGGACAGTGCATCTTCATGTGACCAGGTTTGCCACATTCAAAACATGTGAAGTTTTGATTTAAGGTGGAGGCTTCATTGTTCTTGATGATTTTCCTTGTTTTCCAGTCTTTGCGCCTTTATTCCTTTTGAGGAACTTGCTGAACTTCTTCAAAGAGACTCATATCTTCCATCTCTTCCTTTTCTGATTCATCTCCTGATGAGTCATATCTATCCACTTTATCTTTTAGAGAAATATTCTTCCTTTTCTTTTCTTGCTCCTCATGTTGGTCAAGTTGGATAAGTTCTAGTTCATGTTCCTGCAGTTTGCCAAACAAAGCAGCCAAAGACATTTTGGATAAACTTTTCTTTTCAGAAATTGCAGTTACCTTTGGTTGCCATGTTCTGGTGAGTGATCTTAGAACTTTCAAGTTTAAGTCACTGTTTGATAGAACTTTTCCAAGTGCAATAAGGTGATTGGTAAGGTGAGTAAACCTCTTTTGTAAATCAAGAATTTTCTCTCCAGGCTTCATGCGGAACATTTCGTAATCCTGGGAAAGAGTATTGAGTCTCGCACTTCCTCTGTTCTTTCGTGTGTGGTCTCTAGAGTATCCCACATTTCTTTTGCAGACTTGCAGTTTGATACTCTAAAGAATTCGTCAATACCAAGTGCAGAGGTGAGGATGTTTTTTTGCTTTTAGATCATATTGCACTTATTCTTGTCTTTATCATTCCATGAAGATTTCGGATTTACTTCCCTTACACTGTTGACAATGGTGAAGGGTTCATATGGTCATTCTTCGATTGCATTCCATATATCCAAGTCTTGTGATTCAATGAAGATTCTCATTCTGATCTTCCAGAAATCATAGCACTCTCCAACAAAGCTTGGAGGGTGGTTGATGTTGGAACATTCTCCTAGGAATGATCTTGAGGCCATCTTTGATATATGATTAGACTTGAGAATATCTTACTCAAAAATAGCTCTGGTGCCAATTATAGCTACTTTTTCTGCAAAATGAAGAGTTAACATGCAGCGGAAAATATATGCATAAAAATAAACAATATACAATCAAAGATATAAGGGAGATTAGAATACACAATAATTTTTATACTCGTTCACCTTCTTGTCCACCGAAGGCTACGTCTAGTACTCTTGCAGCACAAGAGATTTCTTCACCAAGAATTATGAGTTGTAATTACAATATCTCACTCCGGGATCTCTATGTACCTTACATACTCCATAATCCTTATTCACTCTTGAAAAACATCTTTCCAAGTGATTCTAATCCCATTTCTTGTCACACCGTGTGAAAGAAAATATTCTGCACAATAATGAAGAATGTATAACAATGACAGATTGCGTTTACAAGTATGAAAGTAATGTAACTTGCAATCCAATCAACTCTTTTGTGTACTCAAAGTAATATTTCTCATTAGGTTTATTAAAGCTTAGAAATAATTACTTCAAGTAACTCATAAAATTTTCTCTTTGAAAGTTTAAGAACTTAGTGCAAAAATGCAGCAAGGTGTTGAAAAAATTTTCAGAATAATTTAGAAGATTTGTGTGAGAGTTGTGGGTTAATGAGGTGTGTTTCAATGCCTTTATGTAGACTTTTCAACAAGCCAAAATGTCTCTTTGAAGAGATAGGAATTGATTGGAATGAAACCATGTCTTTTGGGTTGAAACCCATTCACTTTGAATTTGAAAATCTGATGCAACAACTCTCAGTAACTGGTTATAGCATTGAGTAATCGGTTACTCAAACATTCTATCCAACAGTGAATTTAAAATTCACTTAGAGTATTTGGTTACTCATTTTTGAGTAATCGGTTACTCCAATTCATTTTTTGTTGGATAACTGATTCTCACTCATGTAACATGTTACTTAGATTTCAGTAACATGTTACACATCATTTTTTTAAATTGTTTTGTTTAAAAAACTTGAAGTATTTTTTATTTTAAAATATTTTTGAGCAATAATACTATTGTATATTTTAAGAGTATATGATAGAAGTACCTACATAGACTTAAACTAATTGTCTTGAAGCTTTAATCTTCTTTTGTTTTCATAAGTATTCTTCATTTTCTTATTTTTGGTGAGGTTGGTGTCTTCATCAAAACTGTACCAAAGTCAGGAGCAAAGATCTTCTTCACAGGTTGGTGTTAGCCAAGTTGACGTTTTGGTTGAGCCTTTTAGGAATGAAAGTAGTGAAATTGTTTAAGATAAAAGAAGATGGAATAGACTTGAGGTGATAGGGCGTCCCAACTTGCTTAATTAAGACTCCTAAACACTATTTTATGGCTATCCAATATAGAATGCTTATTGACTAAGTACCTACAAGTCAACAAGGCTCATACATGTGATTCACGACCATGGCTATGTACTATATTTCTCACATGTTTAATCTCCTAATTTATTACATTGATGAAAGAAATAATGTGAACACATAGGATTCTTCTTTGCTCTCCACCACTTGAATGATTCTCTGATGAGTTGATGAGCCTTGGATTCCTTTTTCCCTTGATACCATGATTGGATGTTTGATGAACCTAGGATTCCTTCCCATTTTGTCTCCACGACTAAGTATTAGTTATATGAGTTAATCATCAAATAATTCTATTATGTCTTCCTTGTATAACTCCATGACACAATTGTCTTCTATGAGAGGTGAACAACTTTGGATTCCCTAGAGCATTGACTCCTCGCAGTTATGAGGATTAATCTAATTAAGCCTGTGTCCATTTCATGACATAACTCACCCACACAGTCATTCTTATTTAGCATAATTTGTTGTCACATTGGATTTTTTTGTTGAACGGTTCTCCACGGTCAAGAATTATGGAAAATAAGCATCGTGGCTGCTTCATGACAAATAGTTGTTCTTGACTTGCATGGAATTCCAAGTAAGAAAGAAATGCCCACGGCATAGGCCATGGTTGGGTGCCAACAGCCAGCCCAGTGAAGTATAGTCCTCTAACGGCTTGGACAAGCCTATTAATACTCTTTGAACAGGCTTGAAGACACAGAAGCCTTGACAAAGAATCATAAATCCTCTTTCATGCCTCCATTGATGGTGGAAGTTACACTTTAATGGCATCTTGACTCATGCGTTTTCATGGCTCATTATTTGAATTTTAAATAATTAAAATGTTGAAAATAATTTCATTCAGGAATGTAAATGAGTGCATTTTTATGAGTCCCACTTGACTTACTGACCCAATTTGGCCAAATTATGGTTGGGTCAAGTTGTACCGCCCAACTGGCCAGATCATGCACCTAGCATGCCAGATCATGCCTAGGTCACGCCCAACTGGCATATGTGCCACGTCCACGCTCAACCTGGTGCATCTGTCTCGGTCAGGCCTAGTTCTGCGCCCAGCGCCAGGTTCCATGCACCCAACGCTATGGTCGGGTGTGGCCCATGTGCCTCGGTCAAAAAAGTTCCCTAGGCCTCGGTCAGGCAGTCTCCATGCTCTAGATGGCCCTTCGCCTGGTTAGCTCAGTCAAATTCCTAGCATGACCTAGTGCTTGCTTGGCTTGGTCAACTTCTTGTCCACGGTCACTTATGGAATAAGAGCATCCACAAAGCCACAATGCAAAGGGTTGGGGGATTTAAGAGCATCCACAGTGGTTGTTCTTAATAGAATAAGAATATTCTTATTCTATTCTCCACTATGACATTCTTATTTATTGAGTTTTGTTCTTAAATAAGAACAATTTTTGGTTGTTCTTAACCAAAGGAAGGTGAGGAGAGAGGTAGATGTTGTGGGAAAAAAATAGATAAATAAGAATAAAAGTGATGTTTATCATTGTGTTAAAAAAATATATGTTGTTTTTATTTTATGAGAAATTGTAATAAATTATAAAATAATGTGCGAGACTAAAATGAGAATGAAAGTTTTGTTCTCCATTGGAGATGTTCGACTGGTTTTTATCATTGTGTTAAAAAAATATATGTTGTTTTTAT--------------------------------------------------------------------------------------------------------------------------------TTTATGAGAAATTGTAATAAATTATAAAATAATGTGCGAGACTAAAATAAGAATGAAAGTTTTGTTCTCCATTGGAGATGTTCCACTGGTTTTTACTTGTTTACTTTTATATATCTATTATATGTTATTGACATGTTTTACTGTTTCATAGGTTATGTAACAGTGATAAAATATGGATGTGATTATAACCATGTTATAAATACGGCAATCTCGTGTTCAACCGGTAAATTAGTGAATTGGTATCTATGTTAATATATGATATGACAATTATATCAAATATATAATTACTAAGTTAAAACCAGCCAAAAATAGAAAAAACTAATCAAATTGTACTGTATTGTACCTGTCAATATTTAAAACAAAACTTCTTTATGTCTTAAAGGATCTTAATATTTAAATGATTGTCTATATTGAACATAAATTTCTATAGGTTATGATATTTAATTTGAGTACAAAATTATAATAATTCTAAGCGTTCTTTAGTTTTTTTAGATGAGCTGTTTTGATGTGTGTAGAGATAAAATGAAAGGTTGGATGGATAAATATAATTTGATTTATTATAAGAGAAGTTGTTAAATTGGATTTATTTGATCAGGTGAGATTATTGACACTCATAAATATCCTATCTTATAAGAGAATGAATAGACATTTTTGAATGTTAAAAGCCCTACCCATATGTATAATGATTAGCCATATACCCTAATACAGTATAAGAAAGTGACATATATGTGACTTTCTAACATATGTTATTTTTATTATGATGGAGAAGGATATATGATTTTTCTCTTAAATAAACAGTACCTTTCTTCAAAGTACTTTAACCACTCAAACAAAATCAGATATTTATTTGCTTTGTTTTCTGTAATATATGGAGAATCAATTGATGTGACAGTTAAAAACAAAAGCAGATGCTAGATGAGGAGCAAAGTATATATAAAGATGAACACATAAACACATTTCCAAACAAGTTACCAGGTTGAACATATACATCATGGCACATGATCAAAACCCTCTTGTTCTTGGGGGTATAATAGGAGATGTTCTGTGCCCTTTTACAACCTCAGTTTCTCTTCTGGTTTTCATCAATAACAGAGAGATTAACAATGGTTGTGAACTCAGGCCCTCTCAGCTAGTTAAACGACCAAGGGTTTCTGTTGGTGGTGAAGATCTCAGAACCTTTTACACACTGGTATGTTTATAAAAGAAGCTATTTGTAACTAGTGAGTACTAAATAGCTAGTAGTAAATATTATATTAGGTTAGTATAACAGATGGGTAGTTGTTTTTTATAGTATATGATTATTTCCTCTTAAGAAAAGTTTCTAAAGTGATTCTTGCTTATACTTAGCACAAGATTACCACCTCTCATGATCTAGATAAAAAAATAGTTTAGCATGATCATTTTAAATTCTATCCAAATTTTTCTGTATGAAAAAAAATATATTTTTGCAAGTGCATGGTAACCCTTGAATTGTAGGAAGAAGGACCCTCCACAGTATTAAAGAGCCCAGTTCTTGTTTTTCTTTTTGTCTTCAATGACAAAAAGTGTTATTTCTTTGTATACGAAAGAATAAAAGTGTTATATCATATTAATTTTTTCTTATTTTTCATAGTACTTATCTCTCTAATATCGGAGATCTTTACTTGTATTGTACTGAGTCTCAGGTTCTCGTGGATGCAGATGCACCTAGCCCCAGTAATCCTTTCTTGAAGGAATACTTACACTGGTAAGTTATATCTCTTGTGTCTTCATCTTTCTCTATTGAGTTGGTTATAAGCAAAAAGGTGTAATTGAAAATGGAGAAATGAAATTAGTGAAGACCGTAAGATAAGACTCTAAACTTATGAGTAAGGATCATTTCATACAA--------------TAATATATAAAAAATAATATATTATTGTTTATTACGAAATTATATTTTTACTATTAAAAAATATGAGACAAAATTATTTGTCGCTCTATTAA-GGAGGGAATGATATTTCTAAACTTATATACCTAGCTTCTGTTCAAATAATTGATAAATGTTTTGTTGGCT-------GTTTATTTGTTATAATTATTCTATTTTAAATGGAGTTTCAGGATGGTGACTGATATTCCAGCTACCACAAGTGCAGTCTTTGGTAAGCACAATTTCTACACGTATTATATACACATATTTCTTTTTTTATTAATA--------------AAAGAAAAAAAAACTAGGAGAACAAGTAGTACTCATATCTATATAATTTCAAATGATTAACAAATAGATAGTTTTTCTAAAGTTAACATTTTCCTCAATATTTTGGAGGTATCTTGAAATGAACAAGTTTCACGTTAAAAATAAAGAATAGAGTATCTTCCTATATCTTGAAATAACTTAGAAAAAATAAAAAACATATGTGAAACAATGAATAAATTTAAAGAGATAAATTATCTTCTAGTATAATAAGATATTTTATTATATTAAAAATATGTGATAACTTTTATGTAAAAAGTAACACTCACATGAAAGTATAATATTTGAAGAAAAAGATGAATGAATTTAATTGAAGCATACTACTATTACAAAAATAAAAATTAATTTAACTTGTTAAATTTGAAGATTATATTTTGATGAACTAAACAGAACATGTACTTCATCTTCGTAGTACAATATTATTCCTGACTTTGAATAGTAAAATAACTTGACGTGAGAACTTTGATGAGGAGTAACTAGCCAATGGCTCAACAAATAATTTTAGAAGAGTATTATGCATATATTTTTATTATTACGTAATAATGTACGTAAAATATATTTAATATTTTTAGATCAAAGTAAATAGATGCATATATAACAGTTATAAAATATTTATATTGTATATCAAATTGCACTTAATTAATTGTGACTTCTAAAATATTATACTTGCTAAATTTTTATGTCGTAATTTGATTAACAGACACTTCTACAAACTCGTTTTTGTAATTCGATAAACTTGTTATTATACATTAATACTAACATAAACTAAAAGTTATACAGATATTTACTAAAATTTAGAATATATAAAATATATTACTTATAATAATGATAAATTAATTGTACATATGATAAGAATAGAATGTCAAATAAAAACGCAATTTTTTAATAAGAATTAAATAAGAAAAATACAAAATTATGTTGTCTAACTATTAATTCCCATTAGAAACAATATAATAAATAATTATTTCAACACATTGTTATATCCATCATATGTTAATGTGTATATAAAAA--ATATATGTGTTTGAGTAAAATAATTATACATCAAATATAAATAAACATTTAAATAAATAATATAAATACCCAGAAGATGTAATAATTAGTTGATAG-AGTGTTATTAATATTGTACTGGTCATTAAATCGGTCAAAGTACTGATATAGTGGTATAGTGGTTCAATCGATGGTCCACTAATTAAATTACATATTGGCGAAATTAGATATACATATATAATATATTAACATTAATTTTGAATAACCAATAAAATATCAATA--TTTTTTTATTTTCATTAAAAATTTAATTTTAAATAAAAATCGACTGATGTGACCGGTACGGTTCAATTGAAATCGGCTGATATGACTAGTACAATTCAATTGAAATCGGCCGATATGACTGGTTTTGATCGGTATGATTGCATGACCAATATAATCATTATACTGTATTGGTATTGGGATCAATTCACTAGTTTACCGGTTGAACT-------------------------------------------------------------------------------------------------------------------------------------------------------------------------------------------------------------------------------------------------------------------------------------------------------------------------------------------------------------------------------------------------------------------------------------------------------------------------------------------------------------------------------------------------------------------------------------------------------------------------------------------------------------------------------------------------------------------------------------------------------------------------------------------------------------------------------------------------------------------------------------------------------------------------------------------------------------------------------------------------------------------------------------------------------------------------------------------------------------------------------------------------------------------------------------------------------------------------------------------------------------------------------------------------------------------------------------------------------------------------------------------------------------------------------------------------------------------------------------------------------------------------------------------------------------------------------------------------------------------------------------------------------------------------------------------------------------------------------------------------------------------------------------------------------------------------------------------------------------------------------------------------------------------------------------------------------------------------------------------------------------------------------------------------------------------------------------------------------------------------------------------------------------------------------------------------------------------------------------------------------------------------------------------------------------------------------------------------------------------------------------------------------------------------------------------------------------------------------------------------------------------------------------------------------------------------------------------------------------------------------------------------------------------------------------------------------------------------------------------------------------------------------------------------------------------------------------------------------------------------------------------------------------------------------------------------------------------------------------------------------------------------------------------------------------------------------------------------------------------------------------------------------------------------------------------------------------------------------------------------------------------------------------------------------------------------------------------------------------------------------------------------------------------------------------------------------------------------------------------------------------------------------------------------------------------------------------------------------------------------------------------------------------------------------------------------------------------------------------------------------------------------------------------------------------------------------------------------------------------------------------------------------------------------------------------------------------------------------------------------------------------------------------------------------------------------------------------------------------------------------------------------------------------------------------------------------------------------------------------------------------------------------------------------------------------------------------------------------------------------------------------------------------------------------------------------------------------------------------------------------------------------------------------------------------------------------------------------------------------------------------------------------------------------------------------------------------------------------------------------------------------------------------------------------------------------------------------------------------------------------------------------------------------------------------------------------------------------------------------------------------------------------------------------------------------------------------------------------------------------------------------------------------------------------------------------------------------------------------------------------------------------------------------------------------------------------------------------------------------------------------------------------------------------------------------------------------------------------------GGCCGATACGATCGGTTTTTACAAC---------TGGATAGAGCTGCCAGATGAAGGGTAATAAGCATTTCACTTTAAAGACTACCAGTGTATAATTTTTATGAAAGAGAAAAAATATATATACCAATTGCATGAGAAATTTTATACATTGTTAGTTTATTATCTATAATTTATTTTTATTATAATTAAAACTTTT-AAAAAAGTAATATAAATCAATGATAAATGATACGTTATTTGTATATAAATATTTAGATGGATATATAGTACATAAATATTACACTTTTTGATGAATCCTTTTTCAATAAAAAAAAATTTGCCTATAAAAATTAAAATAAAATCATACTTCTTTAGTATGATCCTTTCAAAACTCATTTGGTGTATAAACAATTTTAAAAACTAAATAATTTAAAAGTCTTATTTACTCATTCTAATGTCTTACATTTTTAGGTCAAAATAAGATATCACATCTCAATATTGAGTGTTTGTATATATTATTTATGAACTAGTTGAATTAAATATATATATATATATATATATATATATATATATATATATATATATCAATTGCAAATTGCAAATTGAATTTAATCTGCAATTAACTTCAGGGAAGGAGGTTATGTTTTATGAGAAGCCAGAACCTTCAGCAGGGATTCATCGCAATGTTTTCATATTATTCAAGCAATTGGGAAGAGACACTGTGATCACTCCAGAATGGCGTCAAAATTTCAAAAGCAGAAGCTTTGCTGAAACTAACAATCTGGTTCCTGTTGCAGCTGCTTATTTCAACTGCCAAAGAGAGCATGGTTGTGGTGGAAGGAGGTCAGAATAGAACCCATCCCAACTGAGTTTTACTTCAGACTTTAATATAGATATATGTTACTTTTTTCTTAATAATCGTATCCCTCACCATGCTACGG
>LlutFTc2_Parys
ATCAATGATGCATAATTCATGTCTAATTTTATAGAAATGTTCTTTAGTCAAAGGTTTAATAAATATATATACTAGTTGGTTATGAGTATCAACAAATTCTACAGGCACATCCTTCGTTTGGACATGGTCCCTAAGGAAATGATGCATAACATGATTCTTTGTGGGGTTTATAGCACTAGTATTGTCACATTTTAAAAGAGTACATCCCAAGTCTAAGCCATAATCTCATAATTGTTGTTTAAGCCAAAACACTTCGGTACAACAACTACCTGCTGCTATATATTCAGCTTCAGCAGTGCTTAGGATAACACATGCTTGTTTCTTGCAAGGCCAAGATACTAAAGCATTTCCCAAAATATGACAAGTATCACTTGTACTTTTTCTTTCAGATTTGCATCCAGCAAAATATGAATCCGAATAACCCACCAAATCACATATACTTCCTTTTAGATACCATAATCCAATGTCAATTATGCCTTTAAGATATTTAATGATTCTCTTAACAACAACTAAATGTGATTCTTTAGGTTTAGATTGATAGCGAACACACAAACATACACTACACATGATATAAGGTCTACTAGCACTTAAATATAAAAGAGATCCAATCATAGCTCGATACTTAGATATCTCAATACATTTTCCTGCTTCATCTGTATCAATGTAAGTACTGAATCCCATAGGAATAACTATTGGCTTGCAACCATCCATGTTAAACCTCTTTAGCAAATCTTTGCAATATTTGGATTGACTCAGGAAATGCCATTATCAAGTTGTTTGATTTGTAGTCCAAGAAAGTAATTCAACTTTCCCATCATGGACATTTCAAATTCTCCTTTCATCATTTTGCCAAAATCACTAGACAAACTTTCATTATTAGAACCAAAAATAATATCATCTACATAAATTTTAACTAGTAAAGTATGATGATTTATTTTCTTTATAAATAGAGTAGTGTTGACCTTCCCTTTGATAAAACATTTTTCTAGTAGAAAAATTGTTAGACGATCAAATCACGCTCGTGGAGCTTACTTTAGACCATAGAGGGTTTTCTTTAACTTGTAGACATGAGAATGATGTTTGTAATCTTCAAAGCCAGGAGGTTATTCTACAAACACTTCTTCTTGAATGTAGCAGTTGAGAAAAACGCTCTCGACATCCATTTGATATAACTGAAAATTAAGAGAACAAGCATATGCAAGTAATAACCTAATAGCTTCAAGTCTAGCAACTGGAGCAAAACTTTCATCAAAATCTATACCTTCTTCCTGATTGTATCTGTCGGCTGCTAGTCTAGCTTTATTTCTAACAATAACATCATTTTCATCAGATTTATTTCAAATTACCCAATGAGTTCCTATAACATGCCTATTTTTTGGTCTAAGAACAAGTTCTCAAACTTCATTTCTCTCAAACTGGTTAAATTCATCTTGCATAACAAGAATCCAATGTTCATCCTCGATTGCATCATCAATCTTGGAGGGTTCTATTTGAGAGACGAAGGCCATGTTCAGACAAGCGTCAAACATTCGACGGGTAGTGATACCCTTATTTATATCGCTAATGATGTTGTCGATAAGATGATTTCGATGAGTTCTCCATTCTTTAGGTAAATCAGAGTGAATATGCTCTTCTTAAGAAGATAGATTATCATCCATTCTCAATTGCTCAGAATCAGTTGTAATATCAACAATAAAATTTTATTTAGTAGGGGAACTTGACAAGTCATCTTCATCACAAGATATCACATCTTTTAATATATGATTTGTTTCATCAAAAGATATATGAACGAATTCTTCCATGGCTAGAGTTCTTTTATTAAAGACTTTGTAAGTTTTACTCGTGAGAGAATAGCCAAGGAAAATTCATTCATCAGCTTTTGCATCAAACTTGCCCAAGTTATCCTTACCATTGTTCAAAACAAAAGATTTACAACAAAAAACATGCAGATGAGAAATGTTTGGTTTTCTACCTTTGAAGAGTTCATAGGGGGTTTTCTTAAGAACTGGTCTTATAAGAATTCGATTCGAAACATAACAAGCAGTGCTAACTGCGTCAACCCAGAAATACTTTGGGAGGTTAGTTTCATTTAACATTGTACGAGCCAGTTCTTCTAAGGAACAATTCTTTCTCTCTACAACAACATTTTGTTGTGGTGTTCTAGGAGCGGAAAAAATATAGTTGATCCCAAGATCATCACAAAATTCTTCAAAAGACGAGTTTTGAAATTCTCCTCATGATCACTTCTTATAGCAGCGATTTTAAGTCATTTTTCATTTTGGAACCTTTTAGCATAAACGTTAAAGGCTTTGAATGCCTCATTCTTGTGAACCAAGAATAGTGTCCAAGTGTATCTCGAAAAATCATCTACTATAACAAGAGCATAGTAATTACCACCAAAACTTTTGTCCTTGAGGGACCAAACAAGTCCATGTGTAGTAATTGCAATGGTCTATCGGAAGAAATCATATGCTTTGGTTTGAAAGAAGTTTTTGTTTGTTTACCCATTTGACAAGCACTACATAGTTTGTTTTTAACAAATTTCATTTTGGGTAAACCAACAACTAAATCTTTCTTAACAAGTTTATTCAAATGGTTCATGCGAATATGAGCAATTATTCTATGCCAAAGCCATACATCATGATTATCATTTGTAACTAAACATGTTATTGGTAAAGCAGAATCCATGTCAACTATATATATATTATTTATTATCTTACCAATAAGTTTAGAATTATTAGAATCCTTACTTTCAATGATGCACTTATCTGGGTAGAACGCCACAGGAAATACTTTGTCATATAATGGCTTATGCTTAGAAGGTTGTGCTTGAGTCCTTCAACATATAGTACACCTTCTATAGTAGTTGAGGGTGACTTTCCAATTCTACCAACTCCAAGTATCTTTCCTTTGTTGTTATCACTGTTTGTGACATATCCTTTGTCCCTTGGAGTCAGGACATGGAATTTACTTTTATTGCACATCATATGTTTTGAGCAGCCGCTATCCAAGTATCATAAGTTGTAGGCGGCTCTCAAATCTTCCTACAAAATAAATTAAGTTTTATTAGGTATCTAATATTCTTTGGATCCTAAATGGTTAGTACCTTTCTCACCCCATCTAAATTTTCCTAGGGGTACACCATATTTTCTAGGGGTACACCATATTTTCTAAATGCATCTAATTCATATTTTTATTTTAGAAACATTTTTGTTAACTTATATTCATCATGCAAGTCATTAAATGCAGATTGTATTTTCAGAAGAAGAAAATAGGTTGAAATCATTTACCTCTTCATTATCAGAATGATGAGATGCCATAAGTGAGAGATGTGCTTGTTCTTCGTTGTCAAGTTCAGGGGCAGAATTGGTATCATTGTCTTCCCAAGTAATGTATGCTCTTCGTCTGGTCTTTATTTCGTTCTTCCCTTCGAAAGAACTTTTTTTTCAAATTTGGACAGTGCATCTTCATGTGACCAGGTTTGCCACATTCAAAACATGTGAAGTTTTGATTTAAGGTGGAGGCTTCATTGTTCTTGATGATTTTCCTTGTTTTCCAGTCTTTGCGCCTTTATTCCTTTTGAGGAACTTGCTGAACTTCTTCAAAGAGACTCATATCTTCCATCTCTTCCTTTTCTGATTCATCTCCTGATGAGTCATATCTATCCACTTTATCTTTTAGAGAAATATTCTTCCTTTTCTTTTCTTGCTCCTCATGTTGGTCAAGTTGGATAAGTTCTAGTTCATGTTCCTGCAGTTTGCCAAACAAAGCAGCCAAAGACATTTTGGATAAACTTTTCTTTTCAGAAATTGCAGTTACCTTTGGTTGCCATGTTCTGGTGAGTGATCTTAGAACTTTCAAGTTTAAGTCACTGTTTGATAGAACTTTTCCAAGTGCAATAAGGTGATTGGTAAGGTGAGTAAACCTCTTTTGTAAATCAAGAATTTTCTCTCCAGGCTTCATGCGGAACATTTCGTAATCCTGGGAAAGAGTATTGAGTCTCGCACTTCCTCTGTTCTTTCGTGTGTGGTCTCTAGAGTATCCCACATTTCTTTTGCAGACTTGCAGTTTGATACTCTAAAGAATTCGTCAATACCAAGTGCAGAGGTGAGGATGTTTTTTTGCTTTTAGATCATATTGCACTTATTCTTGTCTTTATCATTCCATGAAGATTTCGGATTTACTTCCCTTACACTGTTGACAATGGTGAAGGGTTCATATGGTCATTCTTCGATTGCATTCCATATATCCAAGTCTTGTGATTCAATGAAGATTCTCATTCTGATCTTCCAGAAATCATAGCACTCTCCAACAAAGCTTGGAGGGTGGTTGATGTTGGAACCTTCTCCTAGGAATGATCTTGAGGCCATCTTTGATATATGATTAGACTTGAGAATATCTTACTCAAAAATAGCTCTGGTGCCAATTATAGCTACTTTTTCTGCAAAATGAAGAGTTAACATGCAGCGGAAAATATATGCATAAAAATAAACAATATACAATCAAAGATATAAGGGAGATTAGAATACACAATAATTTTTATACTCGTTCACCTTCTTGTCCACCGAAGGCTACGTCTAGTACTCTTGCAGCACAAGAGATTTCTTCACCAAGAATTATGAGTTGTAATTACAATATCTCACTCCGGGATCTCTATGTACCTTACATACTCCATAATCCTTATTCACTCTTGAAAAACATCTTTCCAAGTGATTCTAATCCCATTTCTTGTCACACCGTGTGAAAGAAAATATTCTGCACAATAATGAAGAATGTATAACAATGACAGATTGCGTTTACAAGTATGAAAGTAATGTAACTTGCAATCCAATCAACTCTTTTGTGTACTCAAAGTAATATTTCTCATTAGGTTTATTAAAGCTTAGAAATAATTACTTCAAGTAACTCATAAAATTTTCTCTTTGAAAGTTTAAGAACTTAGTGCAAAAATGCAGCAAGGTGTTGAAAAAATTTTCAGAATAATTTAGAAGATTTGTGTGAGAGTTGTGGGTTAATGAGGTGTGTTTCAATGCCTTTATGTAGACTTTTCAACAAGCCAAAATGTCTCTTTGAAGAGATAGGAATTGATTGGAATGAAACCATGTCTTTTGGGTTGAAACCCATTCACTTTGAATTTGAAAATCTGATGCAACAACTCTCAGTAACTGGTTATAGCATTGAGTAATCGGTTACTCAAACATTCTATCCAACAGTGAATTTAAAATTCACTTAGAGTATTTGGTTACTCATTTTTGAGTAATCGGTTACTCCAATTCATTTTTTGTTGGATAACTGATTCTCACTCATGTAACATGTTACTTAGATTTCAGTAACATGTTACACATCATTTTTTTAAATTGTTTTGTTTAAAAAACTTGAAGTATTTTTTATTTTAAAATATTTTTGAGCAATAATACTATTGTATATTTTAAGAGTATATGATAGAAGTACCTACATAGACTTAAACTAATTGTCTTGAAGCTTTAATCTTCTTTTGTTTTCATAAGTATTCTTCATTTTCTTATTTTTGGTGAGGTTGGTGTCTTCATCAAAACTGTACCAAAGTCAGGAGCAAAGATCTTCTTCACAGGTTGGTGTTAGCCAAGTTGACGTTTTGGTTGAGCCTTTTAGGAATGAAAGTAGTGAAATTGTTTAAGATAAAAGAAGATGGAATAGACTTGAGGTGATAGGGCGTCCCAACTTGCTTAATTAAGACTCCTAAACACTATTTTATGGCTATCCAATATAGAATGCTTATTGACTAAGTACCTACAAGTCAACAAGGCTCATACATGTGATTCACGACCATGGCTATGTACTATATTTCTCACATGTTTAATCTCCTAATTTATTACATTGATGAAAGAAATAATGTGAACACATAGGATTCTTCTTTGCTCTCCACCACTTGAATGATTCTCTGATGAGTTGATGAGCCTTGGATTCCTTTTTCCCTTGATACCATGATTGGATGTTTGATGAACCTAGGATTCCTTCCCATTTTGTCTCCACGACTAAGTATTAGTTATATGAGTTAATCATCAAATAATTCTATTATGTCTTCCTTGTATAACTCCATGACACAATTGTCTTCTATGAGAGGTGAACAACTTTGGATTCCCTAGAGCATTGACTCCTCGCAGTTATGAGGATTAATCTAATTAAGCCTGTGTCCATTTCATGACATAACTCACCCACACAGTCATTCTTATTTAGCATAATTTGTTGTCACATTGGATTTTTTTGTTGAACGGTTCTCCACGGTCAAGAATTATGGAAAATAAGCATCGTGGCTGCTTCATGACAAATAGTTGTTCTTGACTTGCATGGAATTCCAAGTAAGAAAGAAATGCCCACGGCATAGGCCATGGTTGGGTGCCAACAGCCAGCCCAGTGAAGTATAGTCCTCTAACGGCTTGGACAAGCCTATTAATACTCTTTGAACAGGCTTGAAGACACAGAAGCCTTGACAAAGAATCATAAATCCTCTTTCATGCCTCCATTGATGGTGGAAGTTACACTTTAATGGCATCTTGACTCATGCGTTTTCATGGCTCATTATTTGAATTTTAAATAATTAAAATGTTGAAAATAATTTCATTCAGGAATGTAAATGAGTGCATTTTTATGAGTCCCACTTGACTTACTGACCCAATTTGGCCAAATTATGGTTGGGTCAAGTTGTACCGCCCAACTGGCCAGATCATGCACCTAGCATGCCAGATCATGCCTAGGTCACGCCCAACTGGCATATGTGCCACGTCCACGCTCAACCTGGTGCATCTGTCTCGGTCAGGCCTAGTTCTGCGCCCAGCGCCAGGTTCCATGCACCCAACGCTATGGTCGGGTGTGGCCCATGTGCCTCGGTCAAAAAAGTTCCCTAGGCCTCGGTCAGGCAGTCTCCATGCTCTAGATGGCCCTTCGCCTGGTTAGCTCAGTCAAATTCCTAGCATGACCTAGTGCTTGCTTGGCTTGGTCAACTTCTTGTCCACGGTCACTTATGGAATAAGAGCATCCACAAAGCCACAATGCAAAGGGTTGGGGGATTTAAGAGCATCCACAGTGGTTGTTCTTAATAGAATAAGAATATTCTTATTCTATTCTCCACTATGACATTCTTATTTATTGAGTTTTGTTCTTAAATAAGAACAATTTTTGGTTGTTCTTAACCAAAGGAAGGTGAGGAGAGAGGTAGATGTTGTGGGAAAAAAATAGATAAATAAGAATAAAAGTGATGTTTATCATTGTGTTAAAAAAATATATGTTGTTTTTATTTTATGAGAAATTGTAATAAATTATAAAATAATGTGCGAGACTAAAATGAGAATGAAAGTTTTGTTCTCCATTGGAGATGTTCGACTGGTTTTTATCATTGTGTTAAAAAAATATATGTTGTTTTTAT--------------------------------------------------------------------------------------------------------------------------------TTTATGAGAAATTGTAATAAATTATAAAATAATGTGCGAGACTAAAATAAGAATGAAAGTTTTGTTCTCCATTGGAGATGTTCCACTGGTTTTTACTTGTTTACTTTTATATATCTATTATATGTTATTGACATGTTTTACTGTTTCATAGGTTATGTAACAGTGATAAAATATGGATGTGATTATAACCATGTTATAAATACGGCAATCTCGTGTTCAACCGGTAAATTAGTGAATTGGTATCTATGTTAATATATGATATGACAATTATATCAAATATATAATTACTAAGTTAAAACCAGCCAAAAATAGAAAAAACTAATCAAATTGTACTGTATTGTACCTGTCAATATTTAAAACAAAACTTCTTTATGTCTTAAAGGATCTTAATATTTAAATGATTGTCTATATTGAACATAAATTTCTATAGGTTATGATATTTAATTTGAGTACAAAATTATAATAATTCTAAGCGTTCTTTAGTTTTTTTAGATGAGCTGTTTTGATGTGTGTAGAGATAAAATGAAAGGTTGGATGGATAAATATAATTTGATTTATTATAAGAGAAGTTGTTAAATTGGATTTATTTGATCAGGTGAGATTATTGACACTCATAAATATCCTATCTTATAAGAGAATGAATAGACATTTTTGAATGTTAAAAGCCCTACCCATATGTATAATGATTAGCCATATACCCTAATACAGTATAAGAAAGTGACATATATGTGACTTTCTAACATATGTTATTTTTATTATGATGGAGAAGGATATATGATTTTTCTCTTAAATAAACAGTACCTTTCTTCAAAGTACTTTAACCACTCAAACAAAATCAGATATTTATTTGCTTTGTTTTCTGTAATATATGGAGAATCAATTGATGTGACAGTTAAAAACAAAAGCAGATGCTAGATGAGGAGCAAAGTATATATAAAGATGAACACATAAACACATTTCCAAACAAGTTACCAGGTTGAACATATACATCATGGCACATGATCAAAACCCTCTTGTTCTTGGGGGTATAATAGGAGATGTTCTGTGCCCTTTTACAACCTCAGTTTCTCTTCTGGTTTTCATCAATAACAGAGAGATTAACAATGGTTGTGAACTCAGGCCCTCTCAGCTAGTTAAACGACCAAGGGTTTCTGTTGGTGGTGAAGATCTCAGAACCTTTTACACACTGGTATGTTTATAAAAGAAGCTATTTGTAACTAGTGAGTACTAAATAGCTAGTAGTAAATATTATATTAGGTTAGTATAACAGATGGGTAGTTGTTTTTTATAGTATATGATTATTTCCTCTTAAGAAAAGTTTCTAAAGTGATTCTTGCTTATACTTAGCACAAGATTACCACCTCTCATGATCTAGATAAAAAAATAGTTTAGCATGATCATTTTAAATTCTATCCAAATTTTTCTGTATGAAAAAAAATATATTTTTGCAAGTGCATGGTAACCCTTGAATTGTAGGAAGAAGGACCCTCCACAGTATTAAAGAGCCCAGTTCTTGTTTTTCTTTTTGTCTTCAATGACAAAAAGTGTTATTTCTTTGTATACGAAAGAATAAAAGTGTTATATCATATTAATTTTTTCTTATTTTTCATAGTACTTATCTCTCTAATATCGGAGATCTTTACTTGTATTGTACTGAGTCTCAGGTTCTCGTGGATGCAGATGCACCTAGCCCCAGTAATCCTTTCTTGAAGGAATACTTACACTGGTAAGTTATATCTCTTGTGTCTTCATCTTTCTCTATTGAGTTGGTTATAAGCAAAAAGGTGTAATTGAAAATGGAGAAATGAAATTAGTGAAGACCGTAAGATAAGACTCTAAACTTATGAGTAAGGATCATTTCATACAA--------------TAATATATAAAAAATAATATATTATTGTTTATTACGAAATTATATTTTTACTATTAAAAAATATGAGACAAAATTATTTGTCGCTCTATTAA-GGAGGGAATGATATTTCTAAACTTATATACCTAGCTTCTGTTCAAATAATTGATAAATGTTTTGTTGGCT-------GTTTATTTGTTATAATTATTCTATTTTAAATGGAGTTTCAGGATGGTGACTGATATTCCAGCTACCACAAGTGCAGTCTTTGGTAAGCACAATTTCTACACGTATTATATACACATATTTCTTTTTTTATTAATA--------------AAAGAAAAAAAAACTAGGAGAACAAGTAGTACTCATATCTATATAATTTCAAATGATTAACAAATAGATAGTTTTTCTAAAGTTAACATTTTCCTCAATATTTTGGAGGTATCTTGAAATGAACAAGTTTCACGTTAAAAATAAAGAATAGAGTATCTTCCTATATCTTGAAATAACTTAGAAAAAATAAAAAACATATGTGAAACAATGAATAAATTTAAAGAGATAAATTATCTTCTAGTATAATAAGATATTTTATTATATTAAAAATATGTGATAACTTTTATGTAAAAAGTAACACTCACATGAAAGTATAATATTTGAAGAAAAAGATGAATGAATTTAATTGAAGCATACTACTATTACAAAAATAAAAATTAATTTAACTTGTTAAATTTGAAGATTATATTTTGATGAACTAAACAGAACATGTACTTCATCTTCGTAGTACAATATTATTCCTGACTTTGAATAGTAAAATAACTTGACGTGAGAACTTTGATGAGGAGTAACTAGCCAATGGCTCAACAAATAATTTTAGAAGAGTATTATGCATATATTTTTATTATTACGTAATAATGTACGTAAAATATATTTAATATTTTTAGATCAAAGTAAATAGATGCATATATAACAGTTATAAAATATTTATATTGTATATCAAATTGCACTTAATTAATTGTGACTTCTAAAATATTATACTTGCTAAATTTTTATGTCGTAATTTGATTAACAGACACTTCTACAAACTCGTTTTTGTAATTCGATAAACTTGTTATTATACATTAATACTAACATAAACTAAAAGTTATACAGATATTTACTAAAATTTAGAATATATAAAATATATTACTTATAATAATGATAAATTAATTGTACATATGATAAGAATAGAATGTCAAATAAAAACGCAATTTTTTAATAAGAATTAAATAAGAAAAATACAAAATTATGTTGTCTAACTATTAATTCCCATTAGAAACAATATAATAAATAATTATTTCAACACATTGTTATATCCATCATATGTTAATGTGTATATAAAAA--ATATATGTGTTTGAGTAAAATAATTATACATCAAATATAAATAAACATTTAAATAAATAATATAAATACCCAGAAGATGTAATAATTAGTTGATAG-AGTGTTATTAATATTGTACTGGTCATTAAATCGGTCAAAGTACTGATATAGTGGTATAGTGGTTCAATCGATGGTCCACTAATTAAATTACATATTGGCGAAATTAGATATACATATATAATATATTAACATTAATTTTGAATAACCAATAAAATATCAATA--TTTTTTTATTTTCATTAAAAATTTAATTTTAAATAAAAATCGACTGATGTGACCGGTACGGTTCAATTGAAATCGGCTGATATGACTAGTACAATTCAATTGAAATCGGCCGATATGACTGGTTTTGATCGGTATGATTGCATGACCAATATAATCATTATACTGTATTGGTATTGGGATCAATTCACTAGTTTACCGGTTGAACT-------------------------------------------------------------------------------------------------------------------------------------------------------------------------------------------------------------------------------------------------------------------------------------------------------------------------------------------------------------------------------------------------------------------------------------------------------------------------------------------------------------------------------------------------------------------------------------------------------------------------------------------------------------------------------------------------------------------------------------------------------------------------------------------------------------------------------------------------------------------------------------------------------------------------------------------------------------------------------------------------------------------------------------------------------------------------------------------------------------------------------------------------------------------------------------------------------------------------------------------------------------------------------------------------------------------------------------------------------------------------------------------------------------------------------------------------------------------------------------------------------------------------------------------------------------------------------------------------------------------------------------------------------------------------------------------------------------------------------------------------------------------------------------------------------------------------------------------------------------------------------------------------------------------------------------------------------------------------------------------------------------------------------------------------------------------------------------------------------------------------------------------------------------------------------------------------------------------------------------------------------------------------------------------------------------------------------------------------------------------------------------------------------------------------------------------------------------------------------------------------------------------------------------------------------------------------------------------------------------------------------------------------------------------------------------------------------------------------------------------------------------------------------------------------------------------------------------------------------------------------------------------------------------------------------------------------------------------------------------------------------------------------------------------------------------------------------------------------------------------------------------------------------------------------------------------------------------------------------------------------------------------------------------------------------------------------------------------------------------------------------------------------------------------------------------------------------------------------------------------------------------------------------------------------------------------------------------------------------------------------------------------------------------------------------------------------------------------------------------------------------------------------------------------------------------------------------------------------------------------------------------------------------------------------------------------------------------------------------------------------------------------------------------------------------------------------------------------------------------------------------------------------------------------------------------------------------------------------------------------------------------------------------------------------------------------------------------------------------------------------------------------------------------------------------------------------------------------------------------------------------------------------------------------------------------------------------------------------------------------------------------------------------------------------------------------------------------------------------------------------------------------------------------------------------------------------------------------------------------------------------------------------------------------------------------------------------------------------------------------------------------------------------------------------------------------------------------------------------------------------------------------------------------------------------------------------------------------------------------------------------------------------------------------------------------------------------------------------------------------------------------------------------------------------------------------------------------------------------------GGCCGATACGATCGGTTTTTACAAC---------TGGATAGAGCTGCCAGATGAAGGGTAATAAGCATTTCACTTTAAAGACTACCAGTGTATAATTTTTATGAAAGAGAAAAAATATATATACCAATTGCATGAGAAATTTTATACATTGTTAGTTTATTATCTATAATTTATTTTTATTATAATTAAAACTTTT-AAAAAAGTAATATAAATCAATGATAAATGATACGTTATTTGTATATAAATATTTAGATGGATATATAGTACATAAATATTACACTTTTTGATGAATCCTTTTTCAATAAAAAAAAATTTGCCTATAAAAATTAAAATAAAATCATACTTCTTTAGTATGATCCTTTCAAAACTCATTTGGTGTATAAACAATTTTAAAAACTAAATAATTTAAAAGTCTTATTTACTCATTCTAATGTCTTACATTTTTAGGTCAAAATAAGATATCACATCTCAATATTGAGTGTTTGTATATATTATTTATGAACTAGTTGAATTAAATATATATATATATATATATATATATA------------TATATATCAATTGCAAATTGCAAATTGAATTTAATCTGCAATTAACTTCAGGGAAGGAGGTTATGTTTTATGAGAAGCCAGAACCTTCAGCAGGGATTCATCGCAATGTTTTCATATTATTCAAGCAATTGGGAAGAGACACTGTGATCACTCCAGAATGGCGTCAAAATTTCAAAAGCAGAAGCTTTGCTGAAACTAACAATCTGGTTCCTGTTGCAGCTGCTTATTTCAACTGCCAAAGAGAGCATGGTTGTGGTGGAAGGAGGTCAGAATAGAACCCATCCCAACTGAGTTTTACTTCAGACTTTAATATAGATATATGTTACTTTTTTCTTAATAATCGTATCCCTCACCATGCTACGG
>LlutFTc2_Wodjil
ATCAATGATGCATAATTCATGTCTAATTTTATAGAAATGTTCTTTAGTCAAAGGTTTAATAAATATATATACTAGTTGGTTATGAGTATCAACAAATTCTACAGGCACATCCTTCGTTTGGACATGGTCCCTAAGGAAATGATGCATAACATGATTCTTTGTGGGGTTTATAGCACTAGTATTGTCACATTTTAAAAGAGTACATCCCAAGTCTAAGCCATAATCTCATAATTGTTGTTTAAGCCAAAACACTTCGGTACAACAACTACCTGCTGCTATATATTCAGCTTCAGCAGTGCTTAGGATAACACATGCTTGTTTCTTGCAAGGCCAAGATACTAAAGCATTTCCCAAAATATGACAAGTATCACTTGTACTTTTTCTTTCAGATTTGCATCCAGCAAAATATGAATCCGAATAACCCACCAAATCACATATACTTCCTTTTAGATACCATAATCCAATGTCAATTATGCCTTTAAGATATTTAATGATTCTCTTAACAACAACTAAATGTGATTCTTTAGGTTTAGATTGATAGCGAACACACAAACATACACTACACATGATATAAGGTCTACTAGCACTTAAATATAAAAGAGATCCAATCATAGCTCGATACTTAGATATCTCAATACATTTTCCTGCTTCATCTGTATCAATGTAAGTACTGAATCCCATAGGAATAACTATTGGCTTGCAACCATCCATGTTAAACCTCTTTAGCAAATCTTTGCAATATTTGGATTGACTCAGGAAATGCCATTATCAAGTTGTTTGATTTGTAGTCCAAGAAAGTAATTCAACTTTCCCATCATGGACATTTCAAATTCTCCTTTCATCATTTTGCCAAAATCACTAGACAAACTTTCATTATTAGAACCAAAAATAATATCATCTACATAAATTTTAACTAGTAAAGTATGATGATTTATTTTCTTTATAAATAGAGTAGTGTTGACCTTCCCTTTGATAAAACATTTTTCTAGTAGAAAAATTGTTAGACGATCAAATCACGCTCGTGGAGCTTACTTTAGACCATAGAGGGTTTTCTTTAACTTGTAGACATGAGAATGATGTTTGTAATCTTCAAAGCCAGGAGGTTATTCTACAAACACTTCTTCTTGAATGTAGCAGTTGAGAAAAACGCTCTCGACATCCATTTGATATAACTGAAAATTAAGAGAACAAGCATATGCAAGTAATAACCTAATAGCTTCAAGTCTAGCAACTGGAGCAAAACTTTCATCAAAATCTATACCTTCTTCCTGATTGTATCTGTCGGCTGCTAGTCTAGCTTTATTTCTAACAATAACATCATTTTCATCAGATTTATTTCAAATTACCCAATGAGTTCCTATAACATGCCTATTTTTTGGTCTAAGAACAAGTTCTCAAACTTCATTTCTCTCAAACTGGTTAAATTCATCTTGCATAACAAGAATCCAATGTTCATCCTCGATTGCATCATCAATCTTGGAGGGTTCTATTTGAGAGACGAAGGCCATGTTCAGACAAGCGTCAAACATTCGACGGGTAGTGATACCCTTATTTATATCGCTAATGATGTTGTCGATAAGATGATTTCGATGAGTTCTCCATTCTTTAGGTAAATCAGAGTGAATATGCTCTTCTTAAGAAGATAGATTATCATCCATTCTCAATTGCTCAGAATCAGTTGTAATATCAACAATAAAATTTTATTTAGTAGGGGAACTTGACAAGTCATCTTCATCACAAGATATCACATCTTTTAATATATGATTTGTTTCATCAAAAGATATATGAACGAATTCTTCCATGGCTAGAGTTCTTTTATTAAAGACTTTGTAAGTTTTACTCGTGAGAGAATAGCCAAGGAAAATTCATTCATCAGCTTTTGCATCAAACTTGCCCAAGTTATCCTTACCATTGTTCAAAACAAAAGATTTACAACAAAAAACATGCAGATGAGAAATGTTTGGTTTTCTACCTTTGAAGAGTTCATAGGGGGTTTTCTTAAGAACTGGTCTTATAAGAATTCGATTCGAAACATAACAAGCAGTGCTAACTGCGTCAACCCAGAAATACTTTGGGAGGTTAGTTTCATTTAACATTGTACGAGCCAGTTCTTCTAAGGAACAATTCTTTCTCTCTACAACAACATTTTGTTGTGGTGTTCTAGGAGCGGAAAAAATATAGTTGATCCCAAGATCATCACAAAATTCTTCAAAAGACGAGTTTTGAAATTCTCCTCATGATCACTTCTTATAGCAGCGATTTTAAGTCATTTTTCATTTTGGAACCTTTTAGCATAAACGTTAAAGGCTTTGAATGCCTCATTCTTGTGAACCAAGAATAGTGTCCAAGTGTATCTCGAAAAATCATCTACTATAACAAGAGCATAGTAATTACCACCAAAACTTTTGTCCTTGAGGGACCAAACAAGTCCATGTGTAGTAATTGCAATGGTCTATCGGAAGAAATCATATGCTTTGGTTTGAAAGAAGTTTTTGTTTGTTTACCCATTTGACAAGCACTACATAGTTTGTTTTTAACAAATTTCATTTTGGGTAAACCAACAACTAAATCTTTCTTAACAAGTTTATTCAAATGGTTCATGCGAATATGAGCAATTATTCTATGCCAAAGCCATACATCATGATTATCATTTGTAACTAAACATGTTATTGGTAAAGCAGAATCCATGTCAACTATATATATATTATTTATTATCTTACCAATAAGTTTAGAATTATTAGAATCCTTACTTTCAATGATGCACTTATCTGGGTAGAACGCCACAGGAAATACTTTGTCATATAATGGCTTATGCTTAGAAGGTTGTGCTTGAGTCCTTCAACATATAGTACACCTTCTATAGTAGTTGAGGGTGACTTTCCAATTCTACCAACTCCAAGTATCTTTCCTTTGTTGTTATCACTGTTTGTGACATATCCTTTGTCCCTTGGAGTCAGGACATGGAATTTACTTTTATTGCACATCATATGTTTTGAGCAGCCGCTATCCAAGTATCATAAGTTGTAGGCGGCTCTCAAATCTTCCTACAAAATAAATTAAGTTTTATTAGGTATCTAATATTCTTTGGATCCTAAATGGTTAGTACCTTTCTCACCCCATCTAAATTTTCCTAGGGGTACACCATATTTTCTAGGGGTACACCATATTTTCTAAATGCATCTAATTCATATTTTTATTTTAGAAACATTTTTGTTAACTTATATTCATCATGCAAGTCATTAAATGCAGATTGTATTTTCAGAAGAAGAAAATAGGTTGAAATCATTTACCTCTTCATTATCAGAATGATGAGATGCCATAAGTGAGAGATGTGCTTGTTCTTCGTTGTCAAGTTCAGGGGCAGAATTGGTATCATTGTCTTCCCAAGTAATGTATGCTCTTCGTCTGGTCTTTATTTCGTTCTTCCCTTCGAAAGAACTTTTTTTTCAAATTTGGACAGTGCATCTTCATGTGACCAGGTTTGCCACATTCAAAACATGTGAAGTTTTGATTTAAGGTGGAGGCTTCATTGTTCTTGATGATTTTCCTTGTTTTCCAGTCTTTGCGCCTTTATTCCTTTTGAGGAACTTGCTGAACTTCTTCAAAGAGACTCATATCTTCCATCTCTTCCTTTTCTGATTCATCTCCTGATGAGTCATATCTATCCACTTTATCTTTTAGAGAAATATTCTTCCTTTTCTTTTCTTGCTCCTCATGTTGGTCAAGTTGGATAAGTTCTAGTTCATGTTCCTGCAGTTTGCCAAACAAAGCAGCCAAAGACATTTTGGATAAACTTTTCTTTTCAGAAATTGCAGTTACCTTTGGTTGCCATGTTCTGGTGAGTGATCTTAGAACTTTCAAGTTTAAGTCACTGTTTGATAGAACTTTTCCAAGTGCAATAAGGTGATTGGTAAGGTGAGTAAACCTCTTTTGTAAATCAAGAATTTTCTCTCCAGGCTTCATGCGGAACATTTCGTAATCCTGGGAAAGAGTATTGAGTCTCGCACTTCCTCTGTTCTTTCGTGTGTGGTCTCTAGAGTATCCCACATTTCTTTTGCAGACTTGCAGTTTGATACTCTAAAGAATTCGTCAATACCAAGTGCAGAGGTGAGGATGTTTTTTTGCTTTTAGATCATATTGCACTTATTCTTGTCTTTATCATTCCATGAAGATTTCGGATTTACTTCCCTTACACTGTTGACAATGGTGAAGGGTTCATATGGTCATTCTTCGATTGCATTCCATATATCCAAGTCTTGTGATTCAATGAAGATTCTCATTCTGATCTTCCAGAAATCATAGCACTCTCCAACAAAGCTTGGAGGGTGGTTGATGTTGGAACATTCTCCTAGGAATGATCTTGAGGCCATCTTTGATATATGATTAGACTTGAGAATATCTTACTCAAAAATAGCTCTGGTGCCAATTATAGCTACTTTTTCTGCAAAATGAAGAGTTAACATGCAGCGGAAAATATATGCATAAAAATAAACAATATACAATCAAAGATATAAGGGAGATTAGAATACACAATAATTTTTATACTCGTTCACCTTCTTGTCCACCGAAGGCTACGTCTAGTACTCTTGCAGCACAAGAGATTTCTTCACCAAGAATTATGAGTTGTAATTACAATATCTCACTCCGGGATCTCTATGTACCTTACATACTCCATAATCCTTATTCACTCTTGAAAAACATCTTTCCAAGTGATTCTAATCCCATTTCTTGTCACACCGTGTGAAAGAAAATATTCTGCACAATAATGAAGAATGTATAACAATGACAGATTGCGTTTACAAGTATGAAAGTAATGTAACTTGCAATCCAATCAACTCTTTTGTGTACTCAAAGTAATATTTCTCATTAGGTTTATTAAAGCTTAGAAATAATTACTTCAAGTAACTCATAAAATTTTCTCTTTGAAAGTTTAAGAACTTAGTGCAAAAATGCAGCAAGGTGTTGAAAAAATTTTCAGAATAATTTAGAAGATTTGTGTGAGAGTTGTGGGTTAATGAGGTGTGTTTCAATGCCTTTATGTAGACTTTTCAACAAGCCAAAATGTCTCTTTGAAGAGATAGGAATTGATTGGAATGAAACCATGTCTTTTGGGTTGAAACCCATTCACTTTGAATTTGAAAATCTGATGCAACAACTCTCAGTAACTGGTTATAGCATTGAGTAATCGGTTACTCAAACATTCTATCCAACAGTGAATTTAAAATTCACTTAGAGTATTTGGTTACTCATTTTTGAGTAATCGGTTACTCCAATTCATTTTTTGTTGGATAACTGATTCTCACTCATGTAACATGTTACTTAGATTTCAGTAACATGTTACACATCATTTTTTTAAATTGTTTTGTTTAAAAAACTTGAAGTATTTTTTATTTTAAAATATTTTTGAGCAATAATACTATTGTATATTTTAAGAGTATATGATAGAAGTACCTACATAGACTTAAACTAATTGTCTTGAAGCTTTAATCTTCTTTTGTTTTCATAAGTATTCTTCATTTTCTTATTTTTGGTGAGGTTGGTGTCTTCATCAAAACTGTACCAAAGTCAGGAGCAAAGATCTTCTTCACAGGTTGGTGTTAGCCAAGTTGACGTTTTGGTTGAGCCTTTTAGGAATGAAAGTAGTGAAATTGTTTAAGATAAAAGAAGATGGAATAGACTTGAGGTGATAGGGCGTCCCAACTTGCTTAATTAAGACTCCTAAACACTATTTTATGGCTATCCAATATAGAATGCTTATTGACTAAGTACCTACAAGTCAACAAGGCTCATACATGTGATTCACGACCATGGCTATGTACTATATTTCTCACATGTTTAATCTCCTAATTTATTACATTGATGAAAGAAATAATGTGAACACATAGGATTCTTCTTTGCTCTCCACCACTTGAATGATTCTCTGATGAGTTGATGAGCCTTGGATTCCTTTTTCCCTTGATACCATGATTGGATGTTTGATGAACCTAGGATTCCTTCCCATTTTGTCTCCACGACTAAGTATTAGTTATATGAGTTAATCATCAAATAATTCTATTATGTCTTCCTTGTATAACTCCATGACACAATTGTCTTCTATGAGAGGTGAACAACTTTGGATTCCCTAGAGCATTGACTCCTCGCAGTTATGAGGATTAATCTAATTAAGCCTGTGTCCATTTCATGACATAACTCACCCACACAGTCATTCTTATTTAGCATAATTTGTTGTCACATTGGATTTTTTTGTTGAACGGTTCTCCACGGTCAAGAATTATGGAAAATAAGCATCGTGGCTGCTTCATGACAAATAGTTGTTCTTGACTTGCATGGAATTCCAAGTAAGAAAGAAATGCCCACGGCATAGGCCATGGTTGGGTGCCAACAGCCAGCCCAGTGAAGTATAGTCCTCTAACGGCTTGGACAAGCCTATTAATACTCTTTGAACAGGCTTGAAGACACAGAAGCCTTGACAAAGAATCATAAATCCTCTTTCATGCCTCCATTGATGGTGGAAGTTACACTTTAATGGCATCTTGACTCATGCGTTTTCATGGCTCATTATTTGAATTTTAAATAATTAAAATGTTGAAAATAATTTCATTCAGGAATGTAAATGAGTGCATTTTTATGAGTCCCACTTGACTTACTGACCCAATTTGGCCAAATTATGGTTGGGTCAAGTTGTACCGCCCAACTGGCCAGATCATGCACCTAGCATGCCAGATCATGCCTAGGTCACGCCCAACTGGCATATGTGCCACGTCCACGCTCAACCTGGTGCATCTGTCTCGGTCAGGCCTAGTTCTGCGCCCAGCGCCAGGTTCCATGCACCCAACGCTATGGTCGGGTGTGGCCCATGTGCCTCGGTCAAAAAAGTTCCCTAGGCCTCGGTCAGGCAGTCTCCATGCTCTAGATGGCCCTTCGCCTGGTTAGCTCAGTCAAATTCCTAGCATGACCTAGTGCTTGCTTGGCTTGGTCAACTTCTTGTCCACGGTCACTTATGGAATAAGAGCATCCACAAAGCCACAATGCAAAGGGTTGGGGGATTTAAGAGCATCCACAGTGGTTGTTCTTAATAGAATAAGAATATTCTTATTCTATTCTCCACTATGACATTCTTATTTATTGAGTTTTGTTCTTAAATAAGAACAATTTTTGGTTGTTCTTAACCAAAGGAAGGTGAGGAGAGAGGTAGATGTTGTGGGAAAAAAATAGATAAATAAGAATAAAAGTGATGTTTATCATTGTGTTAAAAAAATATATGTTGTTTTTATTTTATGAGAAATTGTAATAAATTATAAAATAATGTGCGAGACTAAAATGAGAATGAAAGTTTTGTTCTCCATTGGAGATGTTCGACTGGTTTTTATCATTGTGTTAAAAAAATATATGTTGTTTTTAT--------------------------------------------------------------------------------------------------------------------------------TTTATGAGAAATTGTAATAAATTATAAAATAATGTGCGAGACTAAAATAAGAATGAAAGTTTTGTTCTCCATTGGAGATGTTCCACTGGTTTTTACTTGTTTACTTTTATATATCTATTATATGTTATTGACATGTTTTACTGTTTCATAGGTTATGTAACAGTGATAAAATATGGATGTGATTATAACCATGTTATAAATACGGCAATCTCGTGTTCAACCGGTAAATTAGTGAATTGGTATCTATGTTAATATATGATATGACAATTATATCAAATATATAATTACTAAGTTAAAACCAGCCAAAAATAGAAAAAACTAATCAAATTGTACTGTATTGTACCTGTCAATATTTAAAACAAAACTTCTTTATGTCTTAAAGGATCTTAATATTTAAATGATTGTCTATATTGAACATAAATTTCTATAGGTTATGATATTTAATTTGAGTACAAAATTATAATAATTCTAAGCGTTCTTTAGTTTTTTTAGATGAGCTGTTTTGATGTGTGTAGAGATAAAATGAAAGGTTGGATGGATAAATATAATTTGATTTATTATAAGAGAAGTTGTTAAATTGGATTTATTTGATCAGGTGAGATTATTGACACTCATAAATATCCTATCTTATAAGAGAATGAATAGACATTTTTGAATGTTAAAAGCCCTACCCATATGTATAATGATTAGCCATATACCCTAATACAGTATAAGAAAGTGACATATATGTGACTTTCTAACATATGTTATTTTTATTATGATGGAGAAGGATATATGATTTTTCTCTTAAATAAACAGTACCTTTCTTCAAAGTACTTTAACCACTCAAACAAAATCAGATATTTATTTGCTTTGTTTTCTGTAATATATGGAGAATCAATTGATGTGACAGTTAAAAACAAAAGCAGATGCTAGATGAGGAGCAAAGTATATATAAAGATGAACACATAAACACATTTCCAAACAAGTTACCAGGTTGAACATATACATCATGGCACATGATCAAAACCCTCTTGTTCTTGGGGGTATAATAGGAGATGTTCTGTGCCCTTTTACAACCTCAGTTTCTCTTCTGGTTTTCATCAATAACAGAGAGATTAACAATGGTTGTGAACTCAGGCCCTCTCAGCTAGTTAAACGACCAAGGGTTTCTGTTGGTGGTGAAGATCTCAGAACCTTTTACACACTGGTATGTTTATAAAAGAAGCTATTTGTAACTAGTGAGTACTAAATAGCTAGTAGTAAATATTATATTAGGTTAGTATAACAGATGGGTAGTTGTTTTTTATAGTATATGATTATTTCCTCTTAAGAAAAGTTTCTAAAGTGATTCTTGCTTATACTTAGCACAAGATTACCACCTCTCATGATCTAGATAAAAAAATAGTTTAGCATGATCATTTTAAATTCTATCCAAATTTTTCTGTATGAAAAAAAATATATTTTTGCAAGTGCATGGTAACCCTTGAATTGTAGGAAGAAGGACCCTCCACAGTATTAAAGAGCCCAGTTCTTGTTTTTCTTTTTGTCTTCAATGACAAAAAGTGTTATTTCTTTGTATACGAAAGAATAAAAGTGTTATATCATATTAATTTTTTCTTATTTTTCATAGTACTTATCTCTCTAATATCGGAGATCTTTACTTGTATTGTACTGAGTCTCAGGTTCTCGTGGATGCAGATGCACCTAGCCCCAGTAATCCTTTCTTGAAGGAATACTTACACTGGTAAGTTATATCTCTTGTGTCTTCATCTTTCTCTATTGAGTTGGTTATAAGCAAAAAGGTGTAATTGAAAATGGAGAAATGAAATTAGTGAAGACCGTAAGATAAGACTCTAAACTTATGAGTAAGGATCATTTCATACAA--------------TAATATATAAAAAATAATATATTATTGTTTATTACGAAATTATATTTTTACTATTAAAAAATATGAGACAAAATTATTTGTCGCTCTATTAA-GGAGGGAATGATATTTCTAAACTTATATACCTAGCTTCTGTTCAAATAATTGATAAATGTTTTGTTGGCT-------GTTTATTTGTTATAATTATTCTATTTTAAATGGAGTTTCAGGATGGTGACTGATATTCCAGCTACCACAAGTGCAGTCTTTGGTAAGCACAATTTCTACACGTATTATATACACATATTTCTTTTTTTATTAATA--------------AAAGAAAAAAAAACTAGGAGAACAAGTAGTACTCATATCTATATAATTTCAAATGATTAACAAATAGATAGTTTTTCTAAAGTTAACATTTTCCTCAATATTTTGGAGGTATCTTGAAATGAACAAGTTTCACGTTAAAAATAAAGAATAGAGTATCTTCCTATATCTTGAAATAACTTAGAAAAAATAAAAAACATATGTGAAACAATGAATAAATTTAAAGAGATAAATTATCTTCTAGTATAATAAGATATTTTATTATATTAAAAATATGTGATAACTTTTATGTAAAAAGTAACACTCACATGAAAGTATAATATTTGAAGAAAAAGATGAATGAATTTAATTGAAGCATACTACTATTACAAAAATAAAAATTAATTTAACTTGTTAAATTTGAAGATTATATTTTGATGAACTAAACAGAACATGTACTTCATCTTCGTAGTACAATATTATTCCTGACTTTGAATAGTAAAATAACTTGACGTGAGAACTTTGATGAGGAGTAACTAGCCAATGGCTCAACAAATAATTTTAGAAGAGTATTATGCATATATTTTTATTATTACGTAATAATGTACGTAAAATATATTTAATATTTTTAGATCAAAGTAAATAGATGCATATATAACAGTTATAAAATATTTATATTGTATATCAAATTGCACTTAATTAATTGTGACTTCTAAAATATTATACTTGCTAAATTTTTATGTCGTAATTTGATTAACAGACACTTCTACAAACTCGTTTTTGTAATTCGATAAACTTGTTATTATACATTAATACTAACATAAACTAAAAGTTATACAGATATTTACTAAAATTTAGAATATATAAAATATATTACTTATAATAATGATAAATTAATTGTACATATGATAAGAATAGAATGTCAAATAAAAACGCAATTTTTTAATAAGAATTAAATAAGAAAAATACAAAATTATGTTGTCTAACTATTAATTCCCATTAGAAACAATATAATAAATAATTATTTCAACACATTGTTATATCCATCATATGTTAATGTGTATATAAAAA--ATATATGTGTTTGAGTAAAATAATTATACATCAAATATAAATAAACATTTAAATAAATAATATAAATACCCAGAAGATGTAATAATTAGTTGATAG-AGTGTTATTAATATTGTACTGGTCATTAAATCGGTCAAAGTACTGATATAGTGGTATAGTGGTTCAATCGATGGTCCACTAATTAAATTACATATTGGCGAAATTAGATATACATATATAATATATTAACATTAATTTTGAATAACCAATAAAATATCAATA--TTTTTTTATTTTCATTAAAAATTTAATTTTAAATAAAAATCGACTGATGTGACCGGTACGGTTCAATTGAAATCGGCTGATATGACTAGTACAATTCAATTGAAATCGGCCGATATGACTGGTTTTGATCGGTATGATTGCATGACCAATATAATCATTATACTGTATTGGTATTGGGATCAATTCACTAGTTTACCGGTTGAACT-------------------------------------------------------------------------------------------------------------------------------------------------------------------------------------------------------------------------------------------------------------------------------------------------------------------------------------------------------------------------------------------------------------------------------------------------------------------------------------------------------------------------------------------------------------------------------------------------------------------------------------------------------------------------------------------------------------------------------------------------------------------------------------------------------------------------------------------------------------------------------------------------------------------------------------------------------------------------------------------------------------------------------------------------------------------------------------------------------------------------------------------------------------------------------------------------------------------------------------------------------------------------------------------------------------------------------------------------------------------------------------------------------------------------------------------------------------------------------------------------------------------------------------------------------------------------------------------------------------------------------------------------------------------------------------------------------------------------------------------------------------------------------------------------------------------------------------------------------------------------------------------------------------------------------------------------------------------------------------------------------------------------------------------------------------------------------------------------------------------------------------------------------------------------------------------------------------------------------------------------------------------------------------------------------------------------------------------------------------------------------------------------------------------------------------------------------------------------------------------------------------------------------------------------------------------------------------------------------------------------------------------------------------------------------------------------------------------------------------------------------------------------------------------------------------------------------------------------------------------------------------------------------------------------------------------------------------------------------------------------------------------------------------------------------------------------------------------------------------------------------------------------------------------------------------------------------------------------------------------------------------------------------------------------------------------------------------------------------------------------------------------------------------------------------------------------------------------------------------------------------------------------------------------------------------------------------------------------------------------------------------------------------------------------------------------------------------------------------------------------------------------------------------------------------------------------------------------------------------------------------------------------------------------------------------------------------------------------------------------------------------------------------------------------------------------------------------------------------------------------------------------------------------------------------------------------------------------------------------------------------------------------------------------------------------------------------------------------------------------------------------------------------------------------------------------------------------------------------------------------------------------------------------------------------------------------------------------------------------------------------------------------------------------------------------------------------------------------------------------------------------------------------------------------------------------------------------------------------------------------------------------------------------------------------------------------------------------------------------------------------------------------------------------------------------------------------------------------------------------------------------------------------------------------------------------------------------------------------------------------------------------------------------------------------------------------------------------------------------------------------------------------------------------------------------------------------------------------------------GGCCGATACGATCGGTTTTTACAAC---------TGGATAGAGCTGCCAGATGAAGGGTAATAAGCATTTCACTTTAAAGACTACCAGTGTATAATTTTTATGAAAGAGAAAAAATATATATACCAATTGCATGAGAAATTTTATACATTGTTAGTTTATTATCTATAATTTATTTTTATTATAATTAAAACTTTT-AAAAAAGTAATATAAATCAATGATAAATGATACGTTATTTGTATATAAATATTTAGATGGATATATAGTACATAAATATTACACTTTTTGATGAATCCTTTTTCAATAAAAAAAAATTTGCCTATAAAAATTAAAATAAAATCATACTTCTTTAGTATGATCCTTTCAAAACTCATTTGGTGTATAAACAATTTTAAAAACTAAATAATTTAAAAGTCTTATTTACTCATTCTAATGTCTTACATTTTTAGGTCAAAATAAGATATCACATCTCAATATTGAGTGTTTGTATATATTATTTATGAACTAGTTGAATTAAATATATATATATATATATATATATATATATATATATATATATATATCAATTGCAAATTGCAAATTGAATTTAATCTGCAATTAACTTCAGGGAAGGAGGTTATGTTTTATGAGAAGCCAGAACCTTCAGCAGGGATTCATCGCAATGTTTTCATATTATTCAAGCAATTGGGAAGAGACACTGTGATCACTCCAGAATGGCGTCAAAATTTCAAAAGCAGAAGCTTTGCTGAAACTAACAATCTGGTTCCTGTTGCAGCTGCTTATTTCAACTGCCAAAGAGAGCATGGTTGTGGTGGAAGGAGGTCAGAATAGAACCCATCCCAACTGAGTTTTACTTCAGACTTTAATATAGATATATGTTACTTTTTTCTTAATAATCGTATCCCTCACCATGCTACGG
>LlutFTc2_P28213
ATCAATGATGCATAATTCATGTCTAATTTTATAGAAATGTTCTTTAGTCAAAGGTTTAATAAATATATATACTAGTTGGTTATGAGTATCAACAAATTCTACAGGCACATCCTTCGTTTGGACATGGTCCCTAAGGAAATGATGCATAACATGATTCTTTGTGGGGTTTATAGCACTAGTATTGTCACATTTTAAAAGAGTACATCCCAAGTCTAAGCCATAATCTCATAATTGTTGTTTAAGCCAAAACACTTCGGTACAACAACTACCTGCTGCTATATATTCAGCTTCAGCAGTGCTTAGGATAACACATGCTTGTTTCTTGCAAGGCCAAGATACTAAAGCATTTCCCAAAATATGACAAGTATCACTTGTACTTTTTCTTTCAGATTTGCATCCAGCAAAATATGAATCCGAATAACCCACCAAATCACATATACTTCCTTTTAGATACCATAATCCAATGTCAATTATGCCTTTAAGATATTTAATGATTCTCTTAACAACAACTAAATGTGATTCTTTAGGTTTAGATTGATAGCGAACACACAAACATACACTACACATGATATAAGGTCTACTAGCACTTAAATATAAAAGAGATCCAATCATAGCTCGATACTTAGATATCTCAATACATTTTCCTGCTTCATCTGTATCAATGTAAGTACTGAATCCCATAGGAATAACTATTGGCTTGCAACCATCCATGTTAAACCTCTTTAGCAAATCTTTGCAATATTTGGATTGACTCAGGAAATGCCATTATCAAGTTGTTTGATTTGTAGTCCAAGAAAGTAATTCAACTTTCCCATCATGGACATTTCAAATTCTCCTTTCATCATTTTGCCAAAATCACTAGACAAACTTTCATTATTAGAACCAAAAATAATATCATCTACATAAATTTTAACTAGTAAAGTATGATGATTTATTTTCTTTATAAATAGAGTAGTGTTGACCTTCCCTTTGATAAAACATTTTTCTAGTAGAAAAATTGTTAGACGATCAAATCACGCTCGTGGAGCTTACTTTAGACCATAGAGGGTTTTCTTTAACTTGTAGACATGAGAATGATGTTTGTAATCTTCAAAGCCAGGAGGTTATTCTACAAACACTTCTTCTTGAATGTAGCAGTTGAGAAAAACGCTCTCGACATCCATTTGATATAACTGAAAATTAAGAGAACAAGCATATGCAAGTAATAACCTAATAGCTTCAAGTCTAGCAACTGGAGCAAAACTTTCATCAAAATCTATACCTTCTTCCTGATTGTATCTGTCGGCTGCTAGTCTAGCTTTATTTCTAACAATAACATCATTTTCATCAGATTTATTTCAAATTACCCAATGAGTTCCTATAACATGCCTATTTTTTGGTCTAAGAACAAGTTCTCAAACTTCATTTCTCTCAAACTGGTTAAATTCATCTTGCATAACAAGAATCCAATGTTCATCCTCGATTGCATCATCAATCTTGGAGGGTTCTATTTGAGAGACGAAGGCCATGTTCAGACAAGCGTCAAACATTCGACGGGTAGTGATACCCTTATTTATATCGCTAATGATGTTGTCGATAAGATGATTTCGATGAGTTCTCCATTCTTTAGGTAAATCAGAGTGAATATGCTCTTCTTAAGAAGATAGATTATCATCCATTCTCAATTGCTCAGAATCAGTTGTAATATCAACAATAAAATTTTATTTAGTAGGGGAACTTGACAAGTCATCTTCATCACAAGATATCACATCTTTTAATATATGATTTGTTTCATCAAAAGATATATGAACGAATTCTTCCATGGCTAGAGTTCTTTTATTAAAGACTTTGTAAGTTTTACTCGTGAGAGAATAGCCAAGGAAAATTCATTCATCAGCTTTTGCATCAAACTTGCCCAAGTTATCCTTACCATTGTTCAAAACAAAAGATTTACAACAAAAAACATGCAGATGAGAAATGTTTGGTTTTCTACCTTTGAAGAGTTCATAGGGGGTTTTCTTAAGAACTGGTCTTATAAGAATTCGATTCGAAACATAACAAGCAGTGCTAACTGCGTCAACCCAGAAATACTTTGGGAGGTTAGTTTCATTTAACATTGTACGAGCCAGTTCTTCTAAGGAACAATTCTTTCTCTCTACAACAACATTTTGTTGTGGTGTTCTAGGAGCGGAAAAAATATAGTTGATCCCAAGATCATCACAAAATTCTTCAAAAGACGAGTTTTGAAATTCTCCTCATGATCACTTCTTATAGCAGCGATTTTAAGTCATTTTTCATTTTGGAACCTTTTAGCATAAACGTTAAAGGCTTTGAATGCCTCATTCTTGTGAACCAAGAATAGTGTCCAAGTGTATCTCGAAAAATCATCTACTATAACAAGAGCATAGTAATTACCACCAAAACTTTTGTCCTTGAGGGACCAAACAAGTCCATGTGTAGTAATTGCAATGGTCTATCGGAAGAAATCATATGCTTTGGTTTGAAAGAAGTTTTTGTTTGTTTACCCATTTGACAAGCACTACATAGTTTGTTTTTAACAAATTTCATTTTGGGTAAACCAACAACTAAATCTTTCTTAACAAGTTTATTCAAATGGTTCATGCGAATATGAGCAATTATTCTATGCCAAAGCCATACATCATGATTATCATTTGTAACTAAACATGTTATTGGTAAAGCAGAATCCATGTCAACTATATATATATTATTTATTATCTTACCAATAAGTTTAGAATTATTAGAATCCTTACTTTCAATGATGCACTTATCTGGGTAGAACGCCACAGGAAATACTTTGTCATATAATGGCTTATGCTTAGAAGGTTGTGCTTGAGTCCTTCAACATATAGTACACCTTCTATAGTAGTTGAGGGTGACTTTCCAATTCTACCAACTCCAAGTATCTTTCCTTTGTTGTTATCACTGTTTGTGACATATCCTTTGTCCCTTGGAGTCAGGACATGGAATTTACTTTTATTGCACATCATATGTTTTGAGCAGCCGCTATCCAAGTATCATAAGTTGTAGGCGGCTCTCAAATCTTCCTACAAAATAAATTAAGTTTTATTAGGTATCTAATATTCTTTGGATCCTAAATGGTTAGTACCTTTCTCACCCCATCTAAATTTTCCTAGGGGTACACCATATTTTCTAGGGGTACACCATATTTTCTAAATGCATCTAATTCATATTTTTATTTTAGAAACATTTTTGTTAACTTATATTCATCATGCAAGTCATTAAATGCAGATTGTATTTTCAGAAGAAGAAAATAGGTTGAAATCATTTACCTCTTCATTATCAGAATGATGAGATGCCATAAGTGAGAGATGTGCTTGTTCTTCGTTGTCAAGTTCAGGGGCAGAATTGGTATCATTGTCTTCCCAAGTAATGTATGCTCTTCGTCTGGTCTTTATTTCGTTCTTCCCTTCGAAAGAACTTTTTTTTCAAATTTGGACAGTGCATCTTCATGTGACCAGGTTTGCCACATTCAAAACATGTGAAGTTTTGATTTAAGGTGGAGGCTTCATTGTTCTTGATGATTTTCCTTGTTTTCCAGTCTTTGCGCCTTTATTCCTTTTGAGGAACTTGCTGAACTTCTTCAAAGAGACTCATATCTTCCATCTCTTCCTTTTCTGATTCATCTCCTGATGAGTCATATCTATCCACTTTATCTTTTAGAGAAATATTCTTCCTTTTCTTTTCTTGCTCCTCATGTTGGTCAAGTTGGATAAGTTCTAGTTCATGTTCCTGCAGTTTGCCAAACAAAGCAGCCAAAGACATTTTGGATAAACTTTTCTTTTCAGAAATTGCAGTTACCTTTGGTTGCCATGTTCTGGTGAGTGATCTTAGAACTTTCAAGTTTAAGTCACTGTTTGATAGAACTTTTCCAAGTGCAATAAGGTGATTGGTAAGGTGAGTAAACCTCTTTTGTAAATCAAGAATTTTCTCTCCAGGCTTCATGCGGAACATTTCGTAATCCTGGGAAAGAGTATTGAGTCTCGCACTTCCTCTGTTCTTTCGTGTGTGGTCTCTAGAGTATCCCACATTTCTTTTGCAGACTTGCAGTTTGATACTCTAAAGAATTCGTCAATACCAAGTGCAGAGGTGAGGATGTTTTTTTGCTTTTAGATCATATTGCACTTATTCTTGTCTTTATCATTCCATGAAGATTTCGGATTTACTTCCCTTACACTGTTGACAATGGTGAAGGGTTCATATGGTCATTCTTCGATTGCATTCCATATATCCAAGTCTTGTGATTCAATGAAGATTCTCATTCTGATCTTCCAGAAATCATAGCACTCTCCAACAAAGCTTGGAGGGTGGTTGATGTTGGAACATTCTCCTAGGAATGATCTTGAGGCCATCTTTGATATATGATTAGACTTGAGAATATCTTACTCAAAAATAGCTCTGGTGCCAATTATAGCTACTTTTTCTGCAAAATGAAGAGTTAACATGCAGCGGAAAATATATGCATAAAAATAAACAATATACAATCAAAGATATAAGGGAGATTAGAATACACAATAATTTTTATACTCGTTCACCTTCTTGTCCACCGAAGGCTACGTCTAGTACTCTTGCAGCACAAGAGATTTCTTCACCAAGAATTATGAGTTGTAATTACAATATCTCACTCCGGGATCTCTATGTACCTTACATACTCCATAATCCTTATTCACTCTTGAAAAACATCTTTCCAAGTGATTCTAATCCCATTTCTTGTCACACCGTGTGAAAGAAAATATTCTGCACAATAATGAAGAATGTATAACAATGACAGATTGCGTTTACAAGTATGAAAGTAATGTAACTTGCAATCCAATCAACTCTTTTGTGTACTCAAAGTAATATTTCTCATTAGGTTTATTAAAGCTTAGAAATAATTACTTCAAGTAACTCATAAAATTTTCTCTTTGAAAGTTTAAGAACTTAGTGCAAAAATGCAGCAAGGTGTTGAAAAAATTTTCAGAATAATTTAGAAGATTTGTGTGAGAGTTGTGGGTTAATGAGGTGTGTTTCAATGCCTTTATGTAGACTTTTCAACAAGCCAAAATGTCTCTTTGAAGAGATAGGAATTGATTGGAATGAAACCATGTCTTTTGGGTTGAAACCCATTCACTTTGAATTTGAAAATCTGATGCAACAACTCTCAGTAACTGGTTATAGCATTGAGTAATCGGTTACTCAAACATTCTATCCAACAGTGAATTTAAAATTCACTTAGAGTATTTGGTTACTCATTTTTGAGTAATCGGTTACTCCAATTCATTTTTTGTTGGATAACTGATTCTCACTCATGTAACATGTTACTTAGATTTCAGTAACATGTTACACATCATTTTTTAAAATTGTTTTGTTTAAAAAACTTGAAGTATTTTTTATTTTAAAATATTTTTGAGCAATAATACTATTGTATATTTTAAGAGTATATGATAGAAGTACCTACATAGACTTAAACTAATTGTCTTGAAGCTTTAATCTTCTTTTGTTTTCATAAGTATTCTTCATTTTCTTATTTTTGGTGAGGTTGGTGTCTTCATCAAAACTGTACCAAAGTCAGGAGCAAAGATCTTCTTCACAGGTTGGTGTTAGCCAAGTTGACGTTTTGGTTGAGCCTTTTAGGAATGAAAGTAGTGAAATTGTTTAAGATAAAAGAAGATGGAATAGACTTGAGGTGATAGGGCGTCCCAACTTGCTTAATTAAGACTCCTAAACACTATTTTATGGCTATCCAATATAGAATGCTTATTGACTAAGTACCTACAAGTCAACAAGGCTCATACATGTGATTCACGACCATGGCTATGTACTATATTTCTCACATGTTTAATCTCCTAATTTATTACATTGATGAAAGAAATAATGTGAACACATAGGATTCTTCTTTGCTCTCCACCACTTGAATGATTCTCTGATGAGTTGATGAGCCTTGGATTCCTTTTTCCCTTGATACCATGATTGGATGTTTGATGAACCTAGGATTCCTTGCCATTTTGTCTCCACGACTAAGTATTAGTTATATGAGTTAATCATCAAATAATTCTATTATGTCTTCCTTGTATAACTCCATGACACAATTGTCTTCTATGAGAGGTGAACAACTTTGGATTCCCTAGAGCATTGACTCCTCGCAGTTATGAGGATTAATCTAATTAAGCCTGTGTCCATTTCATGACATAACTCACCCACACAGTCATTCTTATTTAGCATAATTTGTTGTCACATTGGATTTTTTTGTTGAACGGTTCTCCACGGTCAAGAATTATGGAAAATAAGCATCGTGGCTGCTTCATGACAAATAGTTGTTCTTGACTTGCATGGAATTCCAAGTAAGAAAGAAATGCCCACGGCATAGGCCATGGTTGGGTGCCAACAGCCAGCCCAGTGAAGTATAGTCCTCTAACGGCTTGGACAAGCCTATTAATACTCTTTGAACAGGCTTGAAGACACAGAAGCCTTGACAAAGAATCATAAATCCTCTTTCATGCCTCCATTGATGGTGGAAGTTACACTTTAATGGCATCTTGACTCATGCGTTTTCATGGCTCATTATTTGAATTTTAAATAATTAAAATGTTGAAAATAATTTCATTCAGGAATGTAAATGAGTGCATTTTTATGAGTCCCACTTGACTTACTGACCCAATTTGGCCAAATTATGGTTGGGTCAAGTTGTACCGCCTAACTGGCCAGATCATGCACCTAGCATGCCAGATCATGCCTAGGTCACGCCCAACTGGCATATGTGCCACGCCCACGCTCAACCTGGTGCATCTGTCTCGGTCAGGCCTAGTTCTGCGCCCAGCGCCAGGTTCCATGCACCCAACGCTATGGTCGGGTGTGGCCCATGTGCCTCGGTCAAAAAAGTTCCCTAGGCCTCGGTCAGGCAGTCTCCATGCTCTAGATGGCCCTTCGCCTGGTTAGCTCAGTCAAATTCCTAGCATGACCTAGTGCTTGCTTGGCTTGGTCAACTTCTTGTCCACGGTCACTTATGGAATAAGAGCATCCACAAAGCCACAATGCAAAGGGTTGGGGGATTTAAGAGCATCCACAGTGGTTGTTCTTAATAGAATAAGAATATTCTTATTCTATTCTCCACTATGACATTCTTATTTATTGAGTTTTGTTCTTAAATAAGAACAATTTTTGGTTGTTCTTAACCAAAGGAAGGTGAGGAGAGAGGTAGATGTTGTGGGAAAAAAATAGATAAATAAGAATAAGAGTGATGTTTATCATTGTGTTAAAAAAATATATGTTGTTTTTATTTTATGAGAAATTGTAATAAATTATAAAATAATGTGCGAGACTAAAATAAGAATGAAAGTTTTGTTCTCCATTGGAGATGTTCGACTGGTTTTTATCATTGTGTTAAAAAAATATATGTTGTTTTTATTTTATGAGAAATTGTAATAAATTATAAAATAATGTGCGAGACTAAAATAAGAATGAAAGTTTTGTTCTCCATTGGAGATGTTCGACTGGTTTTTATCATTGTGTTAAAAAAATATATGTTGTTTTTATTTTATGAGAAATTGTAATAAATTATAAAATAATGTGCGAGACTAAAATAAGAATGAAAGTTTTGTTCTCCATTGGAGATGTTCCACTGGTTTTTACTTGTTTACTTTTATATATCTATTATATGTTATTGACATGTTTTACTGTTTCATAGGTTATGTAACAGTGATAAAATATGGATGTGATTATAACCATTTTATAAATACGGCAACCATGTGTTCAACCGGTAAATTAGTGAATTGGTATCTATGTTAATATATGATATGACAATTATATCAAATATATAATTACTAAGTTAAAACCAGCCAAAAATAGAAAAAACTAATCAAATTGTACTGTATTGTACCTGTCAATATTTAAAACAAAACTTCTTTATGTCTTAAAGGATCTTAA------------------------------------------------------------------------------------------------TTTTAGATGAGCTGTTTTGATGTGTGTAGAGATAAAATGAAAGGTTGGATGGATAAATATAATTTGATTTATTATAAGAGAAGTTGTTAAATTGGATTTATTTTATCAGGTGAGATTATTGACACTCATAAATATCCTATCTTATAAGAGAATGAATAGACATTTTTGAATGTTAAAAGCCCTACCCATATGTATAATGATTAGCCATATACCCTAATACAGTATAAGAAAGTGACATATATGTGACTTTCTAACATATGTTATTTTTATTATGATGGAGAAGGATATATGATTTTTCTCTTAAATAAACAGTACCTTTCTTCAAAGTACTTTAACCACTCAAACAAAATCAGATATTTATTTGCTTTGTTTTCTGTAATATATGGAGAATCAATTGATGTGACAGTTAAAAACAAAAGCAGATGCTAGATGAGGAGCAAAGTATATATAAAGATGAACACATAAACACATTTCCAAACAAGTTACCAGGTTGAACATATACATCATGGCACATGATCAAAACCCTCTTGTTCTTGGGGGTATAATAGGAGATGTTCTGTGCCCTTTTACAACCTCAGTTTCTCTTCTGGTTTTCATCAATAACAGAGAGATTAACAATGGTTGTGAACTCAGGCCCTCTCAGCTAGTTAAACGACCAAGGGTTTCTGTTGGTGGTGAAGATCTCAGAACCTTTTACACACTGGTATGTTTATAAAAGAAGCTATTTGTAACTAGTGAGTACTAAATAGCTAGTAGTAAATATTATATTAGGTTAGTATAACAGATGGGTAGTTGTTTTTTATAGTATATGATTATTTCCTCTTAAGAAAAGTTTCTAAAGTGATTCTTGCTTATACTTAGCACAAGATTACCACCTCTCATGATCTAGATAAAAAAATAGTTTAGCATGATCATTTTAAATTCTATCCAAATTTTTCTGTATGAAAAAAAATATATTTTTGCAAGTGCATGGTAACCCTTGAATTGTAGGAAGAAGGACCCTCCACAGTATTAAAGAGCCCAGTTCTTGTTTTTCTTTTTGTCTTCAATGACAAAAGGTGTTATTTCTTTGTATACGAAAGAATAAAAGTGTTATATCATATTAATTTTTTCTTATTTTTCATAGTACTTATCTCTCTAATATCGGAGATCTTTACTTGTATTGTACTGAGTCTCAGGTTCTGGTGGATGCAGATGCACCTAGCCCCAGTAATCCTTTCTTGAAGGAATACTTACACTGGTAAGTTATATCCCTTGTGTCTTCATCTTTCTCTCTTGAGTTGGTTATAAGCAAAAAGGTGTAATTGAAAATGGAGAAATGAAATTAGTGAAGAC----------------------------------------------AATATATAAAAGATTAATATATAAAAGATAATATATTATTTTTTATTACGAAATTATATTTTTACTATTAAAAAATACGAGACAAAATTATTTGTGGCTCTATTAAGGGAGGGAATGATATTTCTAAACTTACATACCTAGCTTCTGTTCAAATAATTGATAAATGTTTTGTTGGCCAATTAGGGTTTATTTGTTATAATTATTCTATTTTAAATGGAGTTTCAGGATGGTGACTGATATTCCAGCTACCACAAGTGCAGTCTTTGGTAAGCACAATTTCTACACGTATCATATACACATATATCTTTTTTT-------CACTAACAAACAGGAAAGAA------GTTAGGAGAACAAGTAGTACTCATATCTATATAATTTCAAATGATTAACAAATATATAGTTTTTCTAAAGTTAACATTTTCCTCAATATTTTGGAGGTATCTTGAAATGAACAAGTTTCACGTTAAAAATAAAAAATAAATTATCTTCTTATATCTTGAAATAACTTAAAAAA---ATAAAACATATGTGAAACAATGAATAAATTTAAAGAGATAAATTATCTTCTAGTATAATAAGATATTTTATTATCTTAAAAATATGTGATAACTTTTATGTATAAAGTAACACTCACATGAAAGTATAATATTTGAAGAAAAAGATGAATGAATTTAATTGAAGTGTACTACTATTACAAAAATAAAAATTAATTTAACTTGTTAAATTTGAAGATTATATTTTGATGAACTAAACAGAACATGTACTTCATCTTCGTATTACAATATTATTCCTGACTTTGAATAGTAAAATAACTTGACGTGAGAACTTTGATGAGGAGTAACTAGCCAATGGCTCAACAAATAATTTTAGAAGAGTATTATGCATATATTTTTATTATTACGTAATAATGTACATAAAATATATTTAATATTTTTAGATCAAAGTAAATAGATGCATATATAACAGTTATAAAATATTTATATTGTATATCAAATTGCACTTAATTAATTGTGACTTCTAAAATATTATACTTGCTAAATTTTTATGTCGTAATTTGATTAACAGACACTTATACAAACTCGTTTTTGTAATTCGATAAACTTGTTATTATACATTAATACGAACATAAACTAAAAGTTATATAGATATTTACTAAAATTTAGAATATATAAAATATATTACTTATAATAATGATAAATTAATTGTACATATGATAAGAATAGAATGTCAAATAAAAACGCAATTTTTTAATAAGAATTAAATAAGAAAAATACAAAATTATGTTGTCTAACTATTAATTCCCATTAGAAACAATATAATAAATAATTATTTCAACACATTGGTATATCCATCATATGTTAATGTGTATATAAAAAATATATATGTGTTTGAGTAAAATAATTATACATCAAATATAAATAAACATTTAAATAAATAATATAAATACCTAGAAGATGTAATAATTAGTTGATAGCAGTGTTATTAATATTGTACTGGTCATTAAATTGGTCAAAGTACTGATATAGTGGTATAGTGATTCAATCGATAGTCCACTAATTAAATTACATATTGGCGAACTTAGATATACATATATAATATATTAACATTAATTTTGAATAACCAATAAAATATCAATATTTTTTTTTATTTTCATTAAAAATTTAATTTTAAAT-AAAATCGACTGGTGTGACCGGTACGGTTCAATTGAAATCGGCTGATATGACTAGTACAATTCAATTGAAATCGGCCGATATGACTGGTTTTGATCGGTATGATTGCATGACCGATATAATTATTATACTGTATTGGTATTGGTATCAATTCACTAGTTTACCGGTTGAACTTGTGAAGAATATGAACTCATGTTGAGGATGAAAAGAAAACTTGAAAGTAGTTTGGTTATGGAGGATGCAACAAAGCAAGAAGAAGAAAAGAAAGCTATATGAATCAAAGAAAGAAAACTTTATTGATTATCATTAAGATTGAATATTTACAATGGGGAGAGTCAAGCTAAGAACCCAAAGAACCAGAAAGAAAGAAAAAAGAAAAATGAATAACTTTCCCAAAATGGAAAGTTTCAGTTAACATAATTAACTGAAATTTGAAAAATTGCCAAAAGAGGAAAGTTTGCAGAAAAAGTTAAAATGAGTTGCAAGTAGTTGGGGCAGAATGAACTTGACGTTGGGCTTGGTCTTTTGGGCTGGTGCATTTGATGTTCTTGACAGACCCCCTCAAACTTGGCATGAAGATGTTAACAATGCCAAGCTTGGATAAGTTTCTGAGAAATGGAGAAGGGGAGAGGGATTTGGTGAAGATGTCTGCTAATTGAAGTGAAGTGTGGATAGGTAGAAGATGAATTGTATTGTTGAGGACCCTTTCACGAATAACATGACAATCCACATCTATATGTTTGGTCCTTTCATGGAAGATGGGATTGGCAGCAATATGCAAAGCTAAGTTATTGTCACAGAAGATGCTAACTGGTTTTGAGTGAGGTATGCCAAGATCACGAAACAAAAACAACAACCATTGAGCCTCACAAGCAGCCATGGCTAGAGCCCTATACTCAGCTTCTGATGATGATCTTGAAACCGTATTCTGTTTCTTGCTTTTCCAGGAAACCAATGCATTCCCAATGAAGAAACACCATCTAGTTATAGATCTCCTTGTATCAATGCATTTTGCCCAATCTGAATCAGAGTATCCTTGGATGTTGGTGGTGTTGTTTGCAGGAAACAGAATGCCTTGTCCAGGTGATGATTTCAAGTATCTCAGAATCCTTGTAGCAGCTTTGAAGTGCAAATCAGTTGGTGCTTCCAAAAATTGACTCAAGGTACCAACTGCAAAACATATGTCAGGACGAGTGTGAGTGAAATATAATAGTTTTCCCATTAAACTTCTATAAGAGGTAATATCTTTGATAGGAATTCCAGATTGTGAGTGAAAGTTGGTGCTATATTCCATTGGTGTGGTTGCAGGCTTTGCTCCAAGGTGGCCTGTTTGTTCCAGGAGATCAAGAGTGTATTTTCTCTGGTACAGGGTTATTCCTTGCTTGGATCTGGATACTTCCATGCCAAGGAAGAACTTCAACTCTCCTAGATCCTTTATGCTGAAAGTTTCATGAAGAATAGTCTTTGCATTGCTTATCTCTTGGATGTCATTTCCTGTTAAAATCAAGTCATCAACATAAACTAAGATAGCTGTAAAGTTGTCATTAATATGCTTAGTAAACAAGGAATAGTCAGAGAAAGATTTCACATAACCAATTTTGAGTAGAGTGTTGGCCAATTTGTCATGCCATTCTCTGCTAGCTTGTTTCAAGCCATATATTGATTTCTGCAATCTGCATACAAGCCTTGGATCTGAAGTGTTGAGTCCTGATGGTGCCTTCATGTATACAACTTCCCTTAGATCTCCATGCAGAAAAGCTGTGTTTATGTCTAATTGTTGAAGATGCCAATTGTTCATAGAAGCAAGGCAAAGCAGTACCCTTATTGTTGTCATCTTAACAACAGGGCTGAAGGTTTCCATATAGTCCACTCCTTCAATTTGGTTGAAGCCTTTTGCAACAAGCCTTGCTTTATATCTTTCTATGGATCCATCTGCTTTGTGCTTAATTTTAAAAACCCACTTGCATCCAATAGCCTTCTTATCATCAGGTAAATGAGCTAATGTCCATGTATTGTTTATGTCTAAGGCATTCAGTTCATCTTGAATAGCTTTTTGCCAACAGGGAAATTTGATTGCCTCAAAATAGTTTCTAGGAGTGTCCTCTATGGTTATGGACAGGGAAAAATGTTTCTGTCTGGATGATAGATTGTTGTAGTCCAGGTTTTTACTAATTGGGTATTTACTATTGGTCATATGGTAATCTACATTATGCACTAAACTATAATGATAATCTTTCAACTAGGTAGGAGGGGCTCTAATCCTATTTGATTGTCTTATAGGTTGGATGTCTTGATGGTTCTCTGCAATCTCTTCATTGTTTTGTTCAGGCTGCCTATTGCTATTTTGAGGATCATGAGAGTTCTGATTTTGTGGTTCATGAATGGTCTGGTCTGCTATGGCACAGGGAAAAATGTCCATTTGGTGGATAGGAACAATAGGGCCATGATTGTTTCTCTCATTAACAGTGGCTTGATCAAGAAAAGGGTAAATATGTTCATAAAAGGCAACATTTCTAGTAACAAAAACTTCATTAGTTTGAAAATCTAACATGATGAAACCCTTGGTTCCATGCCTGAAGCCTAGAAAAATACATTTTCTTGATCTAGCATCAAACTTTTTTCTATGAGCAACAGCAGTAGAAGCATAACATAGACTGCCAAAAGCTCTCAAATTAGATAGATCAGGCAAGACATCATATAATTCTTGATAAGGACATTTATTCATCAAGTACATGGTAGGTAGTCTATTGATTAGGTGAATAGCATGAGCAACAACATAGTTCCAAAAGCAGGCAGGCACATTAGACTGAAAAAATAAGGACCTAGTCACACCAAGAATGTGTTGGTGTTTTCTCTCAACAATGCCATTTTGTTGAGGTGTCTCAACACAAGAGGTTTGATGCTCAATCCCCTTGTTAAGGAAGTAATCTTTCACGATAAATTCACTTCCATTATCAGTCCTAATGGTTTTTATTTTAGCTTGAAACTGTGTTTCAGAATAGGCAACAAAGTACTTAACAAGACTACTTGCTTCACTCTTTTGTTTCATAAAGAAAGCCCAAGTGAATCTAGTTTTGTCATCTACAATTGTGAGAAAATATTTGTGACCAAATGTTGAGGGTGCACTTATAGGGCCCCATATATCTATGTGTATGAGATCAAAGGGTAAAACAGATTCAGAATTGCTGTTATTGAAAGGCAATCGTTTCTGTTTTGCAAGGTGACAAACCTCACAAGGATTGTTGGTTTTGCTACATTTTACAATAGGAAACATGTTTTGTATAGCCTGCATTTTCTTATGGGATGGATGTCCCAACCTAGTGTGCCATAAATTGTCATCATTGTAACAAGTGTAAACATTACCATGGTGAACTTTAACATAGTTCTTGCTGTAAGCAGTTAGCATATAGAGTCCCCTCCTTAGCTCAGCTGCACCAATCATCTTCAAGGAGTGTTGGTCCTGAATTTTGCAATGATTGGTTGAAAAAGTCAATGTGCAGCCTAAGGAGGTGGTGAGCTTAGGCACAGAAATTAAATTAAAACTAAAGTCTTGCACATACAAAACATCATTCAAGAACAACATATCAGAGAATATAATGGTTCCAGAATAATTAGCTACCACATGATTGCCATTGGGTAGAGTAATTGAAAGAGGATTAATTCTTTTGAAAGTTTGGTAGGCAGTGAGTGTGCAACAGACATGATCTGTTGCACATGTATCCAATATCCAATCAAGTGGTTTATGAGATGAGTTTGATGAATTCTTACCTGAGTTATGAGCAAAAGTGCTACTTGATGCCAGGTTTATCTGATTGTTGTTGTTGATGTTTTGACTCATTGATGCTTGGATCAAATTCTTTAGGGCACTGTGTTGCGCTGGAGTGAAGGCAGAGTTCAAGTCACTTATCTCTTCTTCTTTAGTGCAAGTATCTTGATCTTCTTCTGCCTTGTTTTCTCCACTTGATATGCTACTTATATGGTTTGTGCTTGATGGAAAGCTAGGGGGATAACCATGCTTCTTATAGCACACATCTTCTGTGTGACCAATCTTTTGGCAAAAAGTGCAGACTTTTTGTCCTCTTCCTCTTCCAAAGCTGCCTGATCTTCCTTGTGTGCCAAACCTACCTGAGATTGCTCCTCTATTACCTCTTCCTCTACCTCTTCCTCTTGAATCTGAACTATTGAAATTGCTGATGTTTGCTGCTATGGCAGGGTTCTCTATTAGCAATTGTCTTTCTTGCTGGATAAGAATGGAGAAAACATTGTTGATTGTAGGCAGAGGCTGCATACGCATGATCTGGGATCTCACTGATGAGTATTGATCATTGAGCCCTCTTAGGAAGCAAATCACATACTCATTTTCCCTGTATTTCCTCATTGTAGGGATCAATCTGCAATGGCACTGCACCTCACATTCACAAGGAGGTATTGGGATGTAATCATCAAGTTGTTGCCACAAGCCCTTTAGTTGAGTGTAGAACTTGTCAATTGATGAATTGCCTTGCTTCATTGTATGCATTTGTCCTATAATTTCTGAAATCCTGAAAATGTCCCCTTGGTAGTACCTTTCTCTTAGATCATTCCAAATCTCAGCTGCACTATTCATCCATAGAACACTTTGTACTATGGATGGTTGAATGGATTGTGTCAGCCATGACACAACCAGATTATTGCACCTGCTCCAAGCATAGTGCATTGGATCATCTCTTGGTGGTTTAGGCAAAGAACCATCTGCGAAGCCTAACTTGTTCTTTGTTTCCAATGCCATGGTCATTGCTCTTGACCATTGGTGATAATTTTCACCATTCAATAAGGAAGAAACTAAAACAGCACCAGGATTTTCATTTGGAGATAAGAAGTAGGGGCTGGTTATGTCTGAGATTGGATTGATGACTGGAGTTATGAGTTGATTAGCCATTGTTGTTCCAAAGAAGAAATGGCAGCAGAGAATGCAGAGAGAAAAAAAATGCAGAAGGAAGGGAACAGCAGAGGAATGATTGTGGCGCAGCAGAGACACCCTCTTCAGGGTGCTCTGATACCATGTGAAGAATATGAACTCATGTTGAGGATGAAAAGAAAACTTGAAAGTAGTTTGGTTATGGAGGATGCAACAAAGCAAGAAGAAGAAGAAGAAAAGAAAGCTATGTGAATCAAAGAAAAAAAACTTTATTGATTATCATTAAGATTGAATATTTACAATGGGGAGAGTCAAGCTATATAAAATCTAAGAACCCAAAGAACCAGAAAGAAAGAAAAAAGAAAAATGAATAACTTTCCCAAAATGGAAAGTTCCAATTAACAGAATTAACTGAAATTTGAAAAATTGCCAAAAGAGGAAAGTTTGCAGAAAAAGTTAAAATGAGTTGCAAGTAGTTGGGGCAGAATGAACTTGATGTTGGGCTTGGTCTTTTGGGCTGGTGCATTTGATGTTCTTGACAGAACTGGCCAATACGATCGGTTTTTACAACATTGGTTGATAGATAGAGCTGCCAGATGAAGGGTAATAAGCATTTTACTTTAAAGTCTACCAGTGTATAATTTTTATGAAAGAGAACAAATATATATACCGATAGCATGAG-AATTTTATA---TGTTAGTTTATTATCTATAATTTATTTTTATTATAATTAAAAATTTTAAAAAAAGTAATATAAATCAATGATGAATGATATGTTATTTGTATATAAATATTTAGATGGATATATAGTACATAAATATTACACTTTTTGATGAATCCTTTTTCAAT--AAAAAAATTTGCCTATAAAAATTAAAATAAAATCATACTTCTTTAGTATGATACTTTCAAAACTCATTTGGTGTATAAACAATTTTAAAAACTAAATAATTTAAAAGTCTTATTTACTCATTCTAATGTCTTACATTTTTAGGTCAAAATAAGATATCACATCTCAATATTGAGTGTTTGTATATATTATTTATGAACTAGTTGAATTATATATATA--------------------------------TATATATCAATTGCAAATTGCAAATTGAATTTAATCTGCAATTAACTTCAGGGAAGGAGGTTATGTTTTATGAGAAGCCAGAACCTTCAGCAGGGATTCATCGCAATGTTTTCATATTATTCAAGCAGTTGGGAAGAGACACTGTGATCACTCCAGAATGGCGTCAAAATTTCAAAAGCAGAAGCTTCGCTGAAACTAACAATCTGGTTCCTGTTGCAGCTGCTTATTTCAACTGCCAAAGAGAGCATGGTTGTGGTGGAAGGAGGTCAGAATAGAACCCATCCCAACTGAGTTTTACTTCAGACTTTAATATAGATATATGTTACTTTTTTCTTAATAATCGTATCCCTCACCATGCTACGG
>LlutFTc2_F2-1_96973
-----------------------------------------------------------------------------------------------------------------------------------------------------------------------------------------------------------------------------------------------------------------------------------------------------------------------------------------------------------------------------------------------------------------------------------------------------------------------------------------------------------------------------------------------------------------------------------------------------------------------------------------------------------------------------------------------------------------------------------------------------------------------------------------------------------------------------------------------------------------------------------------------------------------------------------------------------------------------------------------------------------------------------------------------------------------------------------------------------------------------------------------------------------------------------------------------------------------------------------------------------------------------------------------------------------------------------------------------------------------------------------------------------------------------------------------------------------------------------------------------------------------------------------------------------------------------------------------------------------------------------------------------------------------------------------------------------------------------------------------------------------------------------------------------------------------------------------------------------------------------------------------------------------------------------------------------------------------------------------------------------------------------------------------------------------------------------------------------------------------------------------------------------------------------------------------------------------------------------------------------------------------------------------------------------------------------------------------------------------------------------------------------------------------------------------------------------------------------------------------------------------------------------------------------------------------------------------------------------------------------------------------------------------------------------------------------------------------------------------------------------------------------------------------------------------------------------------------------------------------------------------------------------------------------------------------------------------------------------------------------------------------------------------------------------------------------------------------------------------------------------------------------------------------------------------------------------------------------------------------------------------------------------------------------------------------------------------------------------------------------------------------------------------------------------------------------------------------------------------------------------------------------------------------------------------------------------------------------------------------------------------------------------------------------------------------------------------------------------------------------------------------------------------------------------------------------------------------------------------------------------------------------------------------------------------------------------------------------------------------------------------------------------------------------------------------------------------------------------------------------------------------------------------------------------------------------------------------------------------------------------------------------------------------------------------------------------------------------------------------------------------------------------------------------------------------------------------------------------------------------------------------------------------------------------------------------------------------------------------------------------------------------------------------------------------------------------------------------------------------------------------------------------------------------------------------------------------------------------------------------------------------------------------------------------------------------------------------------------------------------------------------------------------------------------------------------------------------------------------------------------------------------------------------------------------------------------------------------------------------------------------------------------------------------------------------------------------------------------------------------------------------------------------------------------------------------------------------------------------------------------------------------------------------------------------------------------------------------------------------------------------------------------------------------------------------------------------------------------------------------------------------------------------------------------------------------------------------------------------------------------------------------------------------------------------------------------------------------------------------------------------------------------------------------------------------------------------------------------------------------------------------------------------------------------------------------------------------------------------------------------------------------------------------------------------------------------------------------------------------------------------------------------------------------------------------------------------------------------------------------------------------------------------------------------------------------------------------------------------------------------------------------------------------------------------------------------------------------------------------------------------------------------------------------------------------------------------------------------------------------------------------------------------------------------------------------------------------------------------------------------------------------------------------------------------------------------------------------------------------------------------------------------------------------------------------------------------------------------------------------------------------------------------------------------------------------------------------------------------------------------------------------------------------------------------------------------------------------------------------------------------------------------------------------------------------------------------------------------------------------------------------------------------------------------------------------------------------------------------------------------------------------------------------------------------------------------------------------------------------------------------------------------------------------------------------------------------------------------------------------------------------------------------------------------------------------------------------------------------------------------------------------------------------------------------------------------------------------------------------------------------------------------------------------------------------------------------------------------------------------------------------------------------------------------------------------------------------------------------------------------------------------------------------------------------------------------------------------------------------------------------------------------------------------------------------------------------------------------------------------------------------------------------------------------------------------------------------------------------------------------------------------------------------------------------------------------------------------------------------------------------------------------------------------------------------------------------------------------------------------------------------------------------------------------------------------------------------------------------------------------------------------------------------------------------------------------------------------------------------------------------------------------------------------------------------------------------------------------------------------------------------------------------------------------------------------------------------------------------------------------------------------------------------------------------------AGCAAAAAGGTGTAATTGAAAATGGAGAAATGAAATTAGTGAAGACCGTAAGATAAGACTCTAAACTTATGAGTAAGGATCATTTCATACAA--------------TAATATATAAAAAATAATATATTATTGTTTATTACGAAATTATATTTTTACTATTAAAAAATATGAGACAAAATTATTTGTCGCTCTATTAA-GGAGGGAATGATATTTCTAAACTTATATACCTAGCTTCTGTTCAAA-----------------------------------------------------------------------------------------------------------------------------------------------------------------------------------------------------------------------------------------------------------------------------------------------------------------------------------------------------------------------------------------------------------------------------------------------------------------------------------------------------------------------------------------------------------------------------------------------------------------------------------------------------------------------------------------------------------------------------------------------------------------------------------------------------------------------------------------------------------------------------------------------------------------------------------------------------------------------------------------------------------------------------------------------------------------------------------------------------------------------------------------------------------------------------------------------------------------------------------------------------------------------------------------------------------------------------------------------------------------------------------------------------------------------------------------------------------------------------------------------------------------------------------------------------------------------------------------------------------------------------------------------------------------------------------------------------------------------------------------------------------------------------------------------------------------------------------------------------------------------------------------------------------------------------------------------------------------------------------------------------------------------------------------------------------------------------------------------------------------------------------------------------------------------------------------------------------------------------------------------------------------------------------------------------------------------------------------------------------------------------------------------------------------------------------------------------------------------------------------------------------------------------------------------------------------------------------------------------------------------------------------------------------------------------------------------------------------------------------------------------------------------------------------------------------------------------------------------------------------------------------------------------------------------------------------------------------------------------------------------------------------------------------------------------------------------------------------------------------------------------------------------------------------------------------------------------------------------------------------------------------------------------------------------------------------------------------------------------------------------------------------------------------------------------------------------------------------------------------------------------------------------------------------------------------------------------------------------------------------------------------------------------------------------------------------------------------------------------------------------------------------------------------------------------------------------------------------------------------------------------------------------------------------------------------------------------------------------------------------------------------------------------------------------------------------------------------------------------------------------------------------------------------------------------------------------------------------------------------------------------------------------------------------------------------------------------------------------------------------------------------------------------------------------------------------------------------------------------------------------------------------------------------------------------------------------------------------------------------------------------------------------------------------------------------------------------------------------------------------------------------------------------------------------------------------------------------------------------------------------------------------------------------------------------------------------------------------------------------------------------------------------------------------------------------------------------------------------------------------------------------------------------------------------------------------------------------------------------------------------------------------------------------------------------------------------------------------------------------------------------------------------------------------------------------------------------------------------------------------------------------------------------------------------------------------------------------------------------------------------------------------------------------------------------------------------------------------------------------------------------------------------------------------------------------------------------------------------------------------------------------------------------------------------------------------------------------------------------------------------------------------------------------------------------------------------------------------------------------------------------------------------------------------------------------------------------------------------------------------------------------------------------------------------------------------------------------------------------------------------------------------------------------------------------------------------------------------------------------------------------------------------------------------------------------------------------------------------------------------------------------------------------------------------------------------------------------------------------------------------------------------------------------------------------------------------------------------------------------------------------------------------------------------------------------------------------------------------------------------------------------------------------------------------------------------------------------------------------------------------------------------------------------------------------------------------------------------------------------------------------------------------------------------------------------------------------------------------------------------------------------------------------------------------------------------------------------------------------------------------------------------------------------------------------------------------------------------------------------------------------------------------------------------------------------------------------------------------------------------------------------------------------------------------------------------------------------------------------------------------------------------------------------------------------------------------------------------------------------------------------------------------------------------------------------------------------------------------------------------------------------------------------------------------------------------------------------
