# Supplementary material for: FLOWERING LOCUS T indel variants confer vernalization-independent and photoperiod-insensitive flowering of yellow lupin (Lupinus luteus L.)
Source: Hortic Res. 2022 Aug 24;9:uhac180. doi: 10.1093/hr/uhac180 (PMC9627521; doi:10.1093/hr/uhac180)
Supplement: supp_data_uhac180 [file supp_data_uhac180.zip › Supplementary_Tables_S1_S17.xlsx]

## Sheet: Table S1
FLOWERING LOCUS T indel variants confer vernalization-independent and photoperiod-insensitive flowering of yellow lupin (Lupinus luteus L.)
Piotr Plewiński, Sandra Rychel-Bielska, Bartosz Kozak, Iván J. Maureira-Butler, Muhammad Munir Iqbal, Matthew N. Nelson and Michał Książkiewicz
Supplementary Table S1. Yellow lupin lines analyzed in the study.
Name	Accession number	Country	Domestication status
(Portugalia-36 x Cyt) x R-6095	98075	POL	cross
Abrantes-3	96848	PRT	cultivar
Afus	98060	POL	cultivar
Alfoiades-1	96910	PRT	cultivar
Algecivas	96945	ESP	cultivar
Alteria	97874	DEU	cultivar
Anatolia Kl.-2	96815	ESP	cultivar
Anatolia Kl.-5	96817	ESP	cultivar
Australia-1	97539	AUS	wild
Australia-1887	96881	AUS	cultivar
Bałtyk	97531	POL	cross
BGRC-3977	97014	PRT	cultivar
BGRC-4059(Bipal)	97013	ISR	cultivar
Bielański wczesny	97937	POL	cultivar
Biełoruskij Kormowoj	97529	UKR	cultivar
Bipal	96947	NLD	cross
Biscainhos-4	96861	PRT	cultivar
Biscainhos-5b	96779	PRT	wild
Bojec	97771	UKR	cultivar
Bor.-229	96923	DDR	cross
Borluta	97515	DDR	cultivar
BSCh-1033	98116	BYS	cross
BSCh-509	98112	BYS	cross
BSCh-604	98113	BYS	cross
BSCh-621	98114	BYS	cross
BSCh-723	98115	BYS	cross
Chlorophil Mutant	97569	POL	mutant
Deter	97778	SUN	mutant
Ekspres	97939	POL	cultivar
Fus.Res.-4	96949	NLD	cross
Galhofa-1	96869	PRT	cultivar
Galhofa-3b	96993	PRT	cultivar
Gardjenskij	97777	UKR	cultivar
Getman	98124	UKR	cultivar
Greece	96823	GRC	cultivar
Idol	98138	POL	cultivar
Iryd (R-6026)	97943	POL	cultivar
Jantar	97549	POL	cultivar
Juno (WTD-685)	98072	POL	cultivar
Kastricznik	97876	SUN	cultivar
Kolbens-Vienauer	96954	AUT	cultivar
Kopyłowskij	98108	SUN	cultivar
Kormowoj	97527	UKR	cultivar
Leniniec	98120	UKR	cultivar
Leussor	96840	FRA	cultivar
Lima	97553	POL	cultivar
Lisbona-1a	96886	PRT	cultivar
Lubliana	96822	YUG	landrace
Lucz	98106	SUN	cultivar
Majewski-2	97935	POL	cross
Mommersteeg Gele	97775	NLD	cultivar
Morasca Sunction-5b	96967	ISR	cultivar
Morocco-3	96834	MAR	cultivar
Mutant PW-5	98058	POL	mutant
Naliborskij	98144	RUS	cultivar
Naroczańskij	98143	BYS	cultivar
Nesterha	97944	SUN	cross
Nevers	97524	DNK	cultivar
Nosowski	97528	UKR	cultivar
Nr selek.170	98110	BYS	cross
Nr selek.388	98111	BYS	cross
Oeiras-1	96831	PRT	cultivar
P28213		AUS	wild
Pal	96946	NLD	cross
Palestyna-1	96785	POL	cultivar
Palestyna-5	96789	POL	landrace
Pałucki	97550	POL	cultivar
Parys	-	POL	cultivar
Paulsens Gelbe	96939	DDR	landrace
Perkoz	98154	POL	cultivar
Piambino	96960	ITA	cultivar
Poleszuk	98119	UKR	cultivar
Popularny	97554	POL	cultivar
Population Sewilla 4	97022	ESP	cultivar
Portugalia-36a	96903	PRT	cultivar
Portugalia-37	96904	PRT	cultivar
PRH 444/14	-	POL	cultivar
Quinta Grande-3a	96914	PRT	cultivar
R.CGN	98142	NLD	cross
R-6106 (Żytomirskij x Topaz)	98076	POL	cross
Refusanova	97551	DDR	cultivar
Rufus	97516	DDR	mutant
R-W4	98064	POL	cross
Ryast	98121	UKR	cultivar
St.-25049/69	97514	DDR	cross
St.-332/55	97508	DDR	cross
St.-604	96933	DDR	cross
St.-77	97763	DDR	cross
St.-7703/52	97510	DDR	cross
St.Treb.-1	97518	DDR	cross
St.Treb.-2	97519	DDR	cross
St.Treb.-4	98056	DDR	cross
St.Treb.-4151/61	97760	DDR	cross
St.Treb.-9	97932	DDR	cross
Sulfa	97768	DEU	cultivar
Sweet Yellow	97503	ZAF	cultivar
Talar (WTD 2504)	98150	POL	cultivar
Tedin-2	97555	POL	cross
Trebisa	98165	DEU	cultivar
Umultowo	96922	POL	landrace
Vale dos Peixes-2	96906	PRT	cultivar
Vale dos Peixes-3	96907	PRT	cultivar
Weiko-II	97561	DDR	cultivar
Weiko-III	97767	DDR	cultivar
WOB-1/79	98102	POL	cross
Wodjil	-	AUS	cultivar
WTD 6179	98125	POL	cross
WTD-6142	98074	POL	cross
Z-451	98155	POL	cross
Zlotoria	96782	POL	landrace
Żółtyj Kormowoj	97526	UKR	cultivar

## Sheet: Table S2
FLOWERING LOCUS T indel variants confer vernalization-independent and photoperiod-insensitive flowering of yellow lupin (Lupinus luteus L.)
Piotr Plewiński, Sandra Rychel-Bielska, Bartosz Kozak, Iván J. Maureira-Butler, Muhammad Munir Iqbal, Matthew N. Nelson and Michał Książkiewicz
Supplementary Table S2. The number of days from sowing to bud emergence, start of flowering and end of flowering, observed for yellow lupin lines cultivated in a greenhouse with and without pre-sowing vernalization.
Year	Variant	No. IPG	Accession number	Name	BE Plant 1	BE Plant 2	BE Plant 3	BE Plant 4	BE Plant 5	BE Plant 6	BE Plant 7	BE Plant 8	BE Plant 9	BE Plant 10	SF Plant 1	SF Plant 2	SF Plant 3	SF Plant 4	SF Plant 5	SF Plant 6	SF Plant 7	SF Plant 8	SF Plant 9	SF Plant 10	EF Plant 1	EF Plant 2	EF Plant 3	EF Plant 4	EF Plant 5	EF Plant 6	EF Plant 7	EF Plant 8	EF Plant 9	EF Plant 10
2016	non-vernalized	1	98138	Idol	44	44	44	44	44	44					54	54	54	54	56	58					71	71	71	71	71
2016	non-vernalized	2	98110	Nr selek.170	49	57	57								61	61	61								75	76	77
2016	non-vernalized	3	98121	Ryast	51	51	51	54							61	61	61	61							75	75	75	75
2016	non-vernalized	4	97763	St.-77	58	58	61	61	61	61					65	67	68	68	68	75					79	82	86	86	86	86
2016	non-vernalized	5	98058	Mutant PW-5	54	56	56	58	61						61	63	68	68	66						77	77	77	77
2016	non-vernalized	6	98154	Perkoz	50	50	51								57	57	58								78	78	79
2016	non-vernalized	7	97555	Tedin-2	58	61	71								68	68	69								84	91	91
2016	non-vernalized	8	98144	Naliborskij	49	49	51	51							56	58	58	61							75	75	77	77
2016	non-vernalized	9	98064	R-W4	54	54	54	59	59	64					61	63	63	68	68	74					75	75	75
2016	non-vernalized	10	97551	Refusanova	56	56	58	58	68	68					68	68	68	68	71						79	79	79	79	79
2016	non-vernalized	11	98150	Talar (WTD 2504)	47	47	47	47	47						56	56	56	58	61						75	75	77	79	79
2016	non-vernalized	12	97937	Bielański wczesny	58	58	58	61	54	64					68	68	68	77	61	78					84	84	89	78
2016	non-vernalized	14	98115	BSCh-723	49	54	54								56	61	64								68	64	78
2016	non-vernalized	15	97528	Nosowski	49	51	56								56	61	65	57	59	61					75	77	77	87	87
2016	non-vernalized	16	96834	Morocco-3	49	51	54	68	68						58	61	61	71	77						82	82	89	89
2016	non-vernalized	17	98143	Naroczańskij	51	54	63	68	54	59					61	63	65	64	68						82	82	82	78	78
2016	non-vernalized	18	97514	St.-25049/69	68	69	70								75	77	80								91	92	95
2016	non-vernalized	19	98124	Getman	47	47	51	51	51						56	56	58	58	61						79	79	79	79	79
2016	non-vernalized	20	98114	BSCh-621	47	51	52								56	61	62								75	75	76
2016	non-vernalized	21	97550	Pałucki	68	68	68	68	68						75	75	75	75	75						86	86	89	89	89	89
2016	non-vernalized	22	98125	WTD 6179	54	54	54	54							68	68	68	68							77	77	77	77
2016	non-vernalized	23	98120	Leniniec	47	51	54	56	54						56	61	61	68	61						77	77	77	77	78
2016	non-vernalized	24	98106	Lucz	58	58	58	58	61						65	65	68	68	75						82	82	82	86	91
2016	non-vernalized	25	97508	St.-332/55	51	58	58	61							58	68	68	78							82	82	82
2016	non-vernalized	26	97876	Kastricznik	47	47	47	49							54	54	56	56							75	75	75	75
2016	non-vernalized	27	98116	BSCh-1033	51	54	59								58	63	68								75	77	78
2016	non-vernalized	28	97778	Deter	49	58	58	58	58	58					56	65	65	65	68	68					79	79	82	82	82
2016	non-vernalized	29	97944	Nesterha	54	54	54	64	64						61	61	61	68	74						79	79	79
2016	non-vernalized	30	98111	Nr selek.388	49	50	51								58	59	59								77	78	79
2016	non-vernalized	31	96946	Pal	51	51	52	52	59	66					61	61	59	59	61						79	79	78	78	78
2016	non-vernalized	32	98056	St.Treb.-4	61	68	68	68							68	75	75	75							89	89	89	89
2016	non-vernalized	33	97531	Bałtyk	68	68	68								75	75	75								89	89	89
2016	non-vernalized	34	96939	Paulsens Gelbe	58	58	68	87	87						67	67	75								84	84	84
2016	non-vernalized	35	98076	R-6106 (Żytomirskij x Topaz)	61	61	61	61	61						68	68	68								89	89	89
2016	non-vernalized	36	97539	Australia-1	54	61	61	74							62	67	74								89	89	90
2016	non-vernalized	38	98142	R.CGN	54	54	54	54	54	54					61	63	63	63	63	63					77	77	77	77	77	77
2016	non-vernalized	39	97775	Mommersteeg Gele	51	54	54	61	61						58	59	64	66	68						77	78	78	78
2016	non-vernalized	40	97874	Alteria	61	61	78								68	68	78								86	86	90
2016	non-vernalized	41	98113	BSCh-604	54	54	54								61	61	63								84	84	84
2016	non-vernalized	42	98112	BSCh-509	49	51	51	51	51						61	61	61	61	61						84	84	84	84
2016	non-vernalized	43	96848	Abrantes-3	77	77	77								89	89	90								103	103	104
2016	non-vernalized	44	97524	Nevers	68	78	78	80							71	80	84								86	90	96
2016	non-vernalized	45	97519	St.Treb.-2	61	61	61	71	57	64					68	68	75	82	68	78					82	82	89	89	78
2016	non-vernalized	46	97510	St.-7703/52	61	61	59	59	64						67	71	74								82	82	85
2016	non-vernalized	47	97526	Żółtyj Kormowoj	56	61	61	61	61						61	63	67	67	68						82	82	84	84	84
2016	non-vernalized	48	96785	Palestyna-1	61	61	70	77							71	71	77	82							86	86	89	89
2016	non-vernalized	49	97777	Gardjenskij	61	68	74								67	74	80								86	90	100
2016	non-vernalized	50	97943	Iryd (R-6026)	58	61	61								68	71	71								82	82	82
2016	non-vernalized	51	97561	Weiko-II	61	61	68	68	68						68	68	71	71	71						82	82	82	82	82
2016	non-vernalized	52	97935	Majewski-2	58	58	58	61							65	65	67	67							82	82	82	82
2016	non-vernalized	53	97932	St.Treb.-9	58	58	61	61							65	65	67	68							79	79	79	79
2016	non-vernalized	54	96933	St.-604	68	68	68	68	75	75					75	75	75	75	79	79					91	91	91	91	91	99
2016	non-vernalized	55	97503	Sweet Yellow	58	58	68	68	75	75					65	67	75	75	89						86	89	89	91
2016	non-vernalized	56	96960	Piambino	56	56	61	61	61	61					65	68	68	68	68	77					84	84	84	84	91
2016	non-vernalized	57	96823	Greece	61	61	61	61	68	68					71	71	71	71	75	77					84	84	84	84
2016	non-vernalized	58	98072	Juno (WTD-685)	51	52	53								61	62	63								84	86	88
2016	non-vernalized	60	96822	Lubliana	49	54	58	58	58						58	58	67	68	68						84	84	84	84	84
2016	non-vernalized	61	97518	St.Treb.-1	51	61	61	68	68	68					61	67	71	71	75	75					84	86	91	91	91	91
2016	non-vernalized	62	98074	WTD-6142	61	61	68	78							68	75	79								84	86	91
2016	non-vernalized	63	97767	Weiko-III	61	68	68	68	71	71					71	75	75	75	75						91	91	91	91	91
2016	non-vernalized	64	97771	Bojec	58	58	61	61	61						65	65	71	71	79						84	84	84	84
2016	non-vernalized	65	98102	WOB-1/79	58	58	58	58							65	65	67								82	82	82
2016	non-vernalized	66	96789	Palestyna-5	47	49	49	49							54	56	58	61							79	79	79	79
2016	non-vernalized	67	97515	Borluta	51	58	58	68							61	65	65	75							79	79	82	82
2016	non-vernalized	68	98108	Kopyłowskij	56	56	56	61	61						63	63	65	65	68						79	84	84	84	84
2016	non-vernalized	69	97529	Biełoruskij Kormowoj	61	68	78	78							71	75	82								86	89	96
2016	non-vernalized	70	97768	Sulfa	58	61	61								68	68	71								82	86	86
2016	non-vernalized	71	96947	Bipal	51	56	56	56							61	63	67	67							82	91	91
2016	non-vernalized	72	98075	(Portugalia-36 x Cyt) x R-6095	58	61	61	61	61	68					65	71	71	71	71						84	84	84	84	84
2016	non-vernalized	73	97553	Lima	68	68	68	68							71	75	75	75							84	84	89	89
2016	non-vernalized	74	98119	Poleszuk	61	61	68	57	57	64					68	68	71	64	64	78					86	86	86	87	87	87
2016	non-vernalized	75	96945	Algecivas	61	61	61	61	71	71					71	71	71	71	77	79					89	89	91	91	91
2016	non-vernalized	76	97516	Rufus	54	61	68	68	68						61	68	75	75	75						89	89	91	91	91
2016	non-vernalized	77	97939	Ekspres	66	68	68								71	75	75								84	84	84
2016	non-vernalized	78	97760	St.Treb.-4151/61	51	58	61	61	68						61	68	68	75							82	82	82	84
2016	non-vernalized	79	98060	Afus	54	68	68	68	68						65	75	75	75	79						89	89	89	89	89
2016	non-vernalized	80	97569	Chlorophil Mutant	61	62	63								71	72	74								91	94	95
2016	non-vernalized	81	97549	Jantar	68	70	72								75	77	79								91	94	97
2016	non-vernalized	82	96949	Fus.Res.-4	77	77	79								89	89	90								103	103	107
2016	non-vernalized	83	97527	Kormowoj	68	68	68	68							71	71	75	77							91	91	91	99
2016	non-vernalized	84	96967	Morasca Sunction-5b	61	61	61	68	68						68	71	71	71	71						82	82	82	82	82
2016	non-vernalized	85	97554	Popularny	68	68	57								75	75	64								89	89	87
2016	non-vernalized	86	97022	Population Sewilla 4	75	75	75	77	77						79	82	89	89	89						99	99	99
2016	non-vernalized	87	96922	Umultowo	54	61	61	68	68						61	75	75	75	75	75					91	91	91	99
2016	non-vernalized	88	96779	Biscainhos-5b	61	68	75	64							75	75	82	78							89	91	93	87
2016	non-vernalized	89	96840	Leussor	68	68	68	68	68						71	75	75	75	75						91	91	91	91	91
2016	non-vernalized	90	96782	Zlotoria	73	75	77								78	82	84								104	105	105
2016	non-vernalized	91	98165	Trebisa	58	58	61	61							61	68	68	71							82	82	82	82
2016	non-vernalized	92	97014	BGRC-3977	70	72	74								75	76	77								92	94	96
2016	non-vernalized	93	96881	Australia-1887	61	68	68	68							71	77	77	77							89	89	89
2016	non-vernalized	94	96831	Oeiras-1	56	68	68	68							61	71	77	77							82	82	84	84
2016	non-vernalized	95	97013	BGRC-4059(Bipal)	61	61	68	68	68	68					71	71	75	77	77	84					82	86	91	91	103	103
2016	non-vernalized	96	96954	Kolbens-Vienauer	61	68	68								71	71	79								82	82	84	92
2016	non-vernalized	97	96914	Quinta Grande-3a	51	68	68	68							61	75	75	75							84	91	91	91
2016	non-vernalized	98	96815	Anatolia Kl.-2	71	71	71	71	75						79	79	84	84	86						99	99	99	99
2016	non-vernalized	99	96910	Alfoiades-1	68	71	71								77	79	79								99	99	99
2016	non-vernalized	100	96906	Vale dos Peixes-2	68	68	75	75	75	82					75	75	82	82	86	91					99	99	99	99	99	99
2016	non-vernalized	101	96886	Lisbona-1a	75	75	77	91	91						82	91	93	99	99						99	99	99	103
2016	non-vernalized	102	96904	Portugalia-37	75	75	75								82	84	83								99	99	99
2016	non-vernalized	103	98155	Z-451	51	51	51								61	61	61								79	79	80
2016	non-vernalized	104	96907	Vale dos Peixes-3	79	82	86	86	89	91					91	93	99	99	99						103	103	103	103	103
2016	non-vernalized	105	96903	Portugalia-36a	75	79	79	79							79	84	84	89							103	103	103	103
2016	non-vernalized	106	96817	Anatolia Kl.-5	61	68	68	75							77	77	82	91							99	99	99	99
2016	non-vernalized	107	96923	Bor.-229	68	75	75	75	77	77					79	84	86	86	89	91					99	99	103	103	103	103
2016	non-vernalized	108	96993	Galhofa-3b	61	68	75								71	84	89								103	103	103
2016	non-vernalized	109	96869	Galhofa-1	68	68	75	75							77	77	79	82							99	99	99	99
2016	non-vernalized	110	96861	Biscainhos-4	82	82	84								93	93	95								103	103	105
2016	non-vernalized	111	-	Parys	56	56	56	58	58						61	63	63	65	65	65					79	79	79	79	79
2016	non-vernalized	112	-	PRH 444/14	44	44	44	44	47	47					51	51	51	54	54	54					75	75	75	75	75	75
2016	non-vernalized	P	-	P28213
2016	non-vernalized	W	-	Wodjil
2016	vernalized	1	98138	Idol	46	46	46	46	46	46					54	54	54	54	54	57					71	71	71	71	71	71
2016	vernalized	2	98110	Nr selek.170	47	47	47	50	50	50					54	54	54	59	59	61					71	71	71	71	71	71
2016	vernalized	3	98121	Ryast	47	50	52	54							64	64	64								71	71	74	74
2016	vernalized	4	97763	St.-77	50	50	57	57	59	64					59	59	64	66	68	71					74	78	78	78	78	78
2016	vernalized	5	98058	Mutant PW-5	47	47	47	47	50						57	57	57	59							71	71	71
2016	vernalized	6	98154	Perkoz	46	47	48								46	57	58								70	71	72
2016	vernalized	7	97555	Tedin-2	47	54	54	57							57	64	71								74	74	75
2016	vernalized	8	98144	Naliborskij	47	47	47	47	50	52					57	57	57	57	59						71	71	71	71	71
2016	vernalized	9	98064	R-W4	47	47	47								54	54	54								71	71	71
2016	vernalized	10	97551	Refusanova	47	47	47	47	50	52					54	57	57	57	61	61					71	71	71	71	71	71
2016	vernalized	11	98150	Talar (WTD 2504)	47	47	47	47	47	47					54	54	54	54	57	57					71	71	71
2016	vernalized	12	97937	Bielański wczesny	47	47	50	50	50						59	59	61	61	64						71	71	71	71	71
2016	vernalized	14	98115	BSCh-723	47	50	50	59							57	57	59	64							71	71	71
2016	vernalized	15	97528	Nosowski	47	47	50	50	50						57	57	57	59	59						71	71	74	74	74
2016	vernalized	16	96834	Morocco-3	47	47	50	50	50	52					57	57	61	61	64	64					71	71	74	74	74	74
2016	vernalized	17	98143	Naroczańskij	51	52	53								63	64	65								73	74	75
2016	vernalized	18	97514	St.-25049/69	60	61	62								70	71	72								80	81	82
2016	vernalized	19	98124	Getman	47	47	47	47	47						54	54	54	54	54						71	71	71	71	71
2016	vernalized	20	98114	BSCh-621	47	49	50								57	57	58								71	71	72
2016	vernalized	21	97550	Pałucki	52	57	57	59							61	66	66	68							82	82	87	87
2016	vernalized	22	98125	WTD 6179	50	50	50	54	54						57	59	64	64	64						80	80	80	80	80
2016	vernalized	23	98120	Leniniec	50	50	50	54							59	59	59	64							71	78	78	78
2016	vernalized	24	98106	Lucz	52	54	66								64	68	74								78	78	82
2016	vernalized	25	97508	St.-332/55	52	52	52	52	52						59	61	64	64	64	66					78	78	78	78	78	78
2016	vernalized	26	97876	Kastricznik	47	47	47	47	47						54	54	54	54							71	71	72
2016	vernalized	27	98116	BSCh-1033	47	47	50	54							59	59	57	59							71	71	78	78
2016	vernalized	28	97778	Deter	50	50	50	50	57						57	57	59	61	66						74	74	78	78	78
2016	vernalized	29	97944	Nesterha	47	50	54	52	52						57	59	64	64	64						74	74	74	78	78
2016	vernalized	30	98111	Nr selek.388	50	53	53								59	63	63								74	76	78
2016	vernalized	31	96946	Pal	47	50	50	54	54						57	59	59	64	66						78	78	78	78	78
2016	vernalized	32	98056	St.Treb.-4	50	50	50	54	54	57					57	59	61	61	68	71					78	78	78	78	78	78
2016	vernalized	33	97531	Bałtyk	54	57	57	57	61						64	64	66	68	70						82	82	87	87	87
2016	vernalized	34	96939	Paulsens Gelbe	52	54	54	54	57	57					59	64	64	64	68	70					71	78	78	78	78	78
2016	vernalized	35	98076	R-6106 (Żytomirskij x Topaz)	47	47	50	54							54	54	57								74	78	80
2016	vernalized	36	97539	Australia-1	52	57	57								61	66	68								74	78	78
2016	vernalized	38	98142	R.CGN	50	52	57	50	50	50					59	64	57	57	57	57					71	74	78	78	78	78
2016	vernalized	39	97775	Mommersteeg Gele	47	50	50	57	57						54	59	61	64	68						71	74	78	78	78
2016	vernalized	40	97874	Alteria	52	52	57	61							64	68	68	68							78	78	78	78
2016	vernalized	41	98113	BSCh-604	50	53	59								57	58	60								71	72	72
2016	vernalized	42	98112	BSCh-509	47	50	50	50	50						57	61	61	61	61						71	71	78	78	78
2016	vernalized	43	96848	Abrantes-3	61	64	64	78	78						71	73	80	92	92						82	82	87	102	102
2016	vernalized	44	97524	Nevers	52	52	52	61							64	66	68	70							80	80	80	80
2016	vernalized	45	97519	St.Treb.-2	52	54	57	61	61						64	64	64	70	70						78	78	78	80	82
2016	vernalized	46	97510	St.-7703/52	50	52	57	57	59	61					64	68	68	68	74	74					80	80	82	82	82	82
2016	vernalized	47	97526	Żółtyj Kormowoj	50	54	61	61	64						64	64	71	71							78	78	82
2016	vernalized	48	96785	Palestyna-1	54	57	57	59	59	61					64	64	68	68	68	74					78	78	78	80	80	80
2016	vernalized	49	97777	Gardjenskij	57	59	59	61							64	66	66	68							78	82	82	82
2016	vernalized	50	97943	Iryd (R-6026)	47	47	50	54	57						52	57	57	64	66						74	78	78	78	78
2016	vernalized	51	97561	Weiko-II	50	54	54	54	57						59	64	64	64	64						78	78	78	78	78
2016	vernalized	52	97935	Majewski-2	50	54	54	57							59	64	64	68							78	78	78	82
2016	vernalized	53	97932	St.Treb.-9	50	50	50								59	59	59								71	71	71
2016	vernalized	54	96933	St.-604	52	57	61	61	64	64					64	64	68	71	74	78					80	80	82	82	82	87
2016	vernalized	55	97503	Sweet Yellow	50	50	50	54	54	54					57	57	64	64	64	68					78	78	82	82	82	82
2016	vernalized	56	96960	Piambino	52	54	54	54	54						64	64	64	64	64						80	80	80	80	80
2016	vernalized	57	96823	Greece	50	50	50	52	54						61	61	61	64	64						78	78	78	78	78
2016	vernalized	58	98072	Juno (WTD-685)	54	52	52								64	59	60								76	78	80
2016	vernalized	60	96822	Lubliana	47	50	50	52	54	61					54	57	61	64	66	68					74	74	78	78	80	80
2016	vernalized	61	97518	St.Treb.-1	50	50	50	50	52	52					59	59	61	61	61	61					78	78	78	78	78	78
2016	vernalized	62	98074	WTD-6142	50	50	50	50							61	61	61	61							80	80	80	80
2016	vernalized	63	97767	Weiko-III	61	61	61	64	71	71					71	71	71	72	74	78					85	87	87	89	89	89
2016	vernalized	64	97771	Bojec	61	61	61								71	71	71								80	82	87
2016	vernalized	65	98102	WOB-1/79	54	59	64								64	68	74								80	80	82
2016	vernalized	66	96789	Palestyna-5	47	47	47	52	52	57					54	54	54	64	64	64					71	71	80	80	80	80
2016	vernalized	67	97515	Borluta	52	52	54	54	61	64					61	64	64	68	68	74					80	80	80	80	82	82
2016	vernalized	68	98108	Kopyłowskij	50	50	52	52	57	57					59	59	64	64	68	68					80	80	80	80	80	80
2016	vernalized	69	97529	Biełoruskij Kormowoj	50	54	54	57	61						59	64	64	64	68						85	85	85	87	87
2016	vernalized	70	97768	Sulfa	59	59	61	64	64						71	71	71								85	85	85	85	85
2016	vernalized	71	96947	Bipal	52	57	57	57	57	57					59	64	64	64	68	68					82	87	87	87	87	87
2016	vernalized	72	98075	(Portugalia-36 x Cyt) x R-6095	52	54	54	57	57						59	64	66	68	68						82	82	82	85	85
2016	vernalized	73	97553	Lima	64	64	64	64							68	70	70	74							87	89	89
2016	vernalized	74	98119	Poleszuk	52	52	61	61							59	64	68	71							78	80	82	85
2016	vernalized	75	96945	Algecivas	50	52	54	57	57	59					59	61	64	66	68	70					80	80	80	80	80	80
2016	vernalized	76	97516	Rufus	59	61	61	71							71	71	71	82							85	85	85	96
2016	vernalized	77	97939	Ekspres	61	61	61								71	71	71								80	87	87	94
2016	vernalized	78	97760	St.Treb.-4151/61	52	52	61								61	64	71								80	80	85
2016	vernalized	79	98060	Afus	59	59	61	61	61	61					64	66	66	70	71						85	85	85	85	85
2016	vernalized	80	97569	Chlorophil Mutant	59	59	59								71	71	71								89	92	92
2016	vernalized	81	97549	Jantar	59	64	66	68							71	74	74								87	87	87
2016	vernalized	82	96949	Fus.Res.-4	59	74	64	68	74						71	85	74	78	89						87	91	96
2016	vernalized	83	97527	Kormowoj	54	59	59	64	64						64	66	68	68							87	87	87	87
2016	vernalized	84	96967	Morasca Sunction-5b	61	61	64	64	64	68					70	70	70	71	74	74					87	87	87	87	87	87
2016	vernalized	85	97554	Popularny	57	61	61	54	64	64					64	70	71	64	74	74					87	92	92	82
2016	vernalized	86	97022	Population Sewilla 4	57	59	59								61	66	66								92	92	92
2016	vernalized	87	96922	Umultowo	57	59	59	59	59	59					64	66	66	68	68	68					92	92	92	92	92	92
2016	vernalized	88	96779	Biscainhos-5b	61	61	71	71	71	71					71	78	78	80							87	87	92	92
2016	vernalized	89	96840	Leussor	50	50	50	52	52	59					57	57	59	59	64	66					85	87	87	89	89	89
2016	vernalized	90	96782	Zlotoria	71	74	73								78	82	80								107	107	103
2016	vernalized	91	98165	Trebisa	50	50	50	54	54	54					54	57	57	64	64	64					71	78	78	78	78	78
2016	vernalized	92	97014	BGRC-3977	64	71	71	74							71	74	78	84							85	85	89	87
2016	vernalized	93	96881	Australia-1887	61	61	64	64	71						71	74	74	78							85	85	85	85
2016	vernalized	94	96831	Oeiras-1	54	59	64	81							64	71	74	85							80	85	85	99
2016	vernalized	95	97013	BGRC-4059(Bipal)	57	59	64	64	66	68					64	66	70	74	78	78					85	85	85	89	92	92
2016	vernalized	96	96954	Kolbens-Vienauer	57	59	64	82							68	71	71	85							85	85	87	96
2016	vernalized	97	96914	Quinta Grande-3a	64	64	66	64							71	71	82	74							89	92	99	87
2016	vernalized	98	96815	Anatolia Kl.-2	61	64	64	71							71	71	74	82							89	89	89	92
2016	vernalized	99	96910	Alfoiades-1	54	59	59	64	68						64	66	68	70	82						89	89	89	89	96
2016	vernalized	100	96906	Vale dos Peixes-2	59	71	71	71	71	71					64	74	74	74	78	78					89	89	89	92	92	92
2016	vernalized	101	96886	Lisbona-1a	57	73	82								64	75	85								80	92	102
2016	vernalized	102	96904	Portugalia-37	61	61	61	61	64	64					71	71	71	71	74	74					89	89	89	89	89	89
2016	vernalized	103	98155	Z-451	50	51	53								60	61	62								80	81	83
2016	vernalized	104	96907	Vale dos Peixes-3	59	61	71	71							71	71	74	82							89	89	89	89
2016	vernalized	105	96903	Portugalia-36a	64	64	71	71	78	80					74	74	78	78	89	92					89	89	92	92	102	102
2016	vernalized	106	96817	Anatolia Kl.-5	59	61	61	64	64	71					66	68	70	70	71	78					80	87	87	89	89
2016	vernalized	107	96923	Bor.-229	64	64	64	64	71	71					71	74	74	74	74	78					85	85	89	89	89	89
2016	vernalized	108	96993	Galhofa-3b	61	71	71	71	74						71	74	78	78	85						85	87	92	92	102
2016	vernalized	109	96869	Galhofa-1	59	71	71	71							71	74	74	74							92	92	92	92
2016	vernalized	110	96861	Biscainhos-4	70	74	82								74	85	94								89	102	102
2016	vernalized	111	-	Parys	52	54	54	54	54	54					61	64	64	64	64	64					78	78	78	78	78	78
2016	vernalized	112	-	PRH 444/14	44	44	47	47							52	52	52	52							71	71	71	71
2016	vernalized	P	-	P28213
2016	vernalized	W	-	Wodjil
2017	non-vernalized	1	98138	Idol	46	46	46	46	46	46	46	46	46	50	50	50	52	52	52	52	52	56	56		65	65	65	65	65	65	65	65	65
2017	non-vernalized	2	98110	Nr selek.170	50	50	50								58	58	58								70	72	74
2017	non-vernalized	3	98121	Ryast	50	50	50	50	50						56	56	56	56	58						70	70	70	70
2017	non-vernalized	4	97763	St.-77	46	50	56	58	58	58	58	58	58		56	56	60	60	60	60	60	70	70		70	70	77	77	79	79	79	79	79
2017	non-vernalized	5	98058	Mutant PW-5	50	50	50	50	50	56	56	56	58	58	56	58	58	58	58	58	60	60	63	63	72	72	72	74	74	77	77	77	77	77
2017	non-vernalized	6	98154	Perkoz	44	46	48								56	58	60								65	67	70
2017	non-vernalized	7	97555	Tedin-2	46	46	56	56	56	56	56	56	58		56	58	63	63	63	63	65	65	65		65	70	74	77	77	77	77	77	79
2017	non-vernalized	8	98144	Naliborskij	44	44	44	46	46	50	50	50	50		52	52	56	56	56	56	56	56	56		70	70	70	70	70	70	70	70	70
2017	non-vernalized	9	98064	R-W4	46	50	50	50	50	52	52	52			56	58	58	58	58	58	58	58			72	72	72	72	72	72	72	72
2017	non-vernalized	10	97551	Refusanova	50	50	50	56	56	56	56	58	58	58	56	60	63	63	65	65	65	65	65	65	72	72	72	74	77	77	77	77	77	77
2017	non-vernalized	11	98150	Talar (WTD 2504)	39	39	39	39	39	39	44	44	44	44	52	52	52	52	52	52	52	52	52	52	70	70	70	70	70	70	70	70	70	70
2017	non-vernalized	12	97937	Bielański wczesny	56	56	56	56	56	58	58	58	58		65	65	65	65	65	70	70	70	70		79	79	79	79	79	79	79	79	79
2017	non-vernalized	14	98115	BSCh-723	44	44	44	44	46	46					52	52	52	52	52	52					65	65	65	65	65	65
2017	non-vernalized	15	97528	Nosowski	44	44	44	44	44	44	44	44	44	44	52	52	52	52	52	52	52	52	52	52	65	65	65	65	65	65	65	65	65	65
2017	non-vernalized	16	96834	Morocco-3	44	44	50	50	50	56	56	56	56	56	56	56	56	56	58	58	58	58	58	60	70	70	70	70	74	74	74	74	74	74
2017	non-vernalized	17	98143	Naroczańskij	44	46	46	46	50	50	52	52	56	56	52	52	52	52	56	56	58	58	58	60	70	70	72	74	74	74	74	74
2017	non-vernalized	18	97514	St.-25049/69	56	63	63	63	63	65	70				65	70	70	70	70	72					79	79	79	79	79	79
2017	non-vernalized	19	98124	Getman	39	39	44	44	44	44	44	44	44	44	52	52	52	52	52	52	52	52	52	52	65	65	65	65	65	65	65	65	65	65
2017	non-vernalized	20	98114	BSCh-621	44	44	44								52	52	52								65	65	65
2017	non-vernalized	21	97550	Pałucki	58	58	58	58	63	63	63	63	63	63	70	70	70	70	70	70	70	70	72	72	79	79	79	79	79	79	79	79	79	79
2017	non-vernalized	22	98125	WTD 6179	50	50	50	50	50	50					56	56	58	58	58	58					70	72	72	72	72	84
2017	non-vernalized	23	98120	Leniniec	46	46	46	46	46	46	46	46	46	50	56	56	56	56	56	56	56	56	56	56	70	70	70	70	70	70	70	70	70	70
2017	non-vernalized	24	98106	Lucz	56	56	56	56	56	58	58	58	58		60	66	66	66	66	66	70	70	70		77	77	77	77	77	79	79	79	79
2017	non-vernalized	25	97508	St.-332/55	58	58	58	58	58						70	70	70	70	72						79	79	79	79	79
2017	non-vernalized	26	97876	Kastricznik	44	44	44	44	44	44	44	44	46	46	52	52	52	52	52	52	56	56	56	56	66	66	66	66	66	66	66	66	66	66
2017	non-vernalized	27	98116	BSCh-1033	44	44	46	50	50	50	50	50			52	56	56	56	56	56	58	58	65	65	66	66	70	70	70	70	70	70	72	72
2017	non-vernalized	28	97778	Deter	44	44	52	52	56	56	56	56	56	56	56	56	63	63	63	63	63	63	66	70	66	70	74	74	74	77	77	77	77	77
2017	non-vernalized	29	97944	Nesterha	44	44	44	44	50	50	56	58	58	58	52	52	52	56	56	58	63	63	66	66	66	66	66	66	72	72	79	79	79	79
2017	non-vernalized	30	98111	Nr selek.388	44	46	52	52							56	56	56	56							70	70	70	70
2017	non-vernalized	31	96946	Pal	46	46	46	50	50	60	60				56	56	56	56	56	70	70				66	66	70	72	77	79	79
2017	non-vernalized	32	98056	St.Treb.-4	50	63	63	63	63	63	63				56	70	70	70	70	70	72				74	74	74	74	84	84	84
2017	non-vernalized	33	97531	Bałtyk	63	63	63	63	63	66	66	66			70	72	72	72	72	74	74	74			74	74	74	84	84	84	84	84
2017	non-vernalized	34	96939	Paulsens Gelbe	46	50	56	56	56	58	58	63	66	66	56	56	56	60	66	66	70	70	72		66	70	70	79	79	79	79	79
2017	non-vernalized	35	98076	R-6106 (Żytomirskij x Topaz)	56	56	56	58	58	58	58	58			66	66	66	66	70	70	70	70			79	79	79	79	79	79	79	79
2017	non-vernalized	36	97539	Australia-1	52	52	56	56	56						58	60	60	66	70	74					70	70	74	79	79
2017	non-vernalized	38	98142	R.CGN	46	50	56	56	56	56	56	58	58	58	56	56	56	58	58	63	66	66	66	66	72	72	74	74	77	77	77	77	77	77
2017	non-vernalized	39	97775	Mommersteeg Gele	44	44	44	44	50	50	50	50	50		50	50	52	52	56	56	56	56	56		66	66	66	66	66	70	70	70	70
2017	non-vernalized	40	97874	Alteria	56	56	56	56	56	58	63	66			66	66	66	66	66	66	70	70			79	79	79	79	79	79	79	79
2017	non-vernalized	41	98113	BSCh-604	46	46	46	50	56						56	56	56	58	60	60					66	66	66	70	70
2017	non-vernalized	42	98112	BSCh-509	46	46	46	46	50	50	50	50	50	50	56	56	56	56	56	56	56	56	56	56	70	70	70	70	70	70	70	70	70	70
2017	non-vernalized	43	96848	Abrantes-3	74	79	84	86	86	86	86	86	88	88	88	88	91								98	100	99
2017	non-vernalized	44	97524	Nevers	60	60	60	63	63	66	66	66	66	70	70	70	70	70	70	72	72	74	79	84	79	84	84	84	84	86	86	86	88	88
2017	non-vernalized	45	97519	St.Treb.-2	56	56	60	60	60	60	63	63	63		66	66	66	66	66	66	70	70	72		79	79	79	79	79	79	84	84	84
2017	non-vernalized	46	97510	St.-7703/52	56	58	58	63	63	63					66	70	70	74							79	79	79
2017	non-vernalized	47	97526	Żółtyj Kormowoj	46	52	52	52	56	58	58	66	66	66	52	56	58	58	66	66	66	70	70	72	74	74	74	74	79	79	79	84	84	84
2017	non-vernalized	48	96785	Palestyna-1	50	56	70	70	70	70	70	70	70		58	63	77	77	77	79	79	79	79		70	74	88
2017	non-vernalized	49	97777	Gardjenskij	58	58	58	60	63						70	70	70	70	70						79	79	79	79	79
2017	non-vernalized	50	97943	Iryd (R-6026)	56	56	58	58	58	58	58	58	58	58	66	66	66	66	70	70	70	70	70	70	79	79	79	79	79	84	84	84	84	84
2017	non-vernalized	51	97561	Weiko-II	58	58	58	58	58	63					70	70	70	70	70	70					84	84	84	84	84	84
2017	non-vernalized	52	97935	Majewski-2	56	56	56	58	58	58	58	58	58		66	66	66	66	66	66	66	66	66		79	79	79	79	79	79	79	79	79
2017	non-vernalized	53	97932	St.Treb.-9	56	56	56	56	56	56	56	58	58	58	63	63	63	63	63	63	63	66	66	66	77	77	77	77	77	77	77	77	77	77
2017	non-vernalized	54	96933	St.-604	63	63	63	66	66	66	66	66	66	66	72	72	72	77	77	77	77	77	77	77	84	84	84	84	84	84	84	86	86	86
2017	non-vernalized	55	97503	Sweet Yellow	63	63	66	66	66	66	66	66	66	66	70	72	72	72	74	74	74	74	77	77	86	86	86	86	86	86	86	88	88	91
2017	non-vernalized	56	96960	Piambino	58	58	58	58	60	60	60	63	63	63	70	70	70	70	70	70	70	70	70	70	79	79	79	79	79	79	79	79	79	79
2017	non-vernalized	57	96823	Greece	60	60	63	63	63	63	63	63	66	66	70	70	70	70	70	70	72	72	72	72	84	84	84	84	84	84	84	84	84	84
2017	non-vernalized	58	98072	Juno (WTD-685)	44	46	50								56	56	56								66	70	70
2017	non-vernalized	60	96822	Lubliana	50	52	58	58	60	60	60	60	60	60	56	56	63	70	70	70	70	70	70	72	72	72	84	84	84	84	84	84	84	84
2017	non-vernalized	61	97518	St.Treb.-1	58	58	58	58	58	60	60	63	63	66	70	70	70	70	70	70	70	70	70	70	84	84	84	84	84	84	84	84	84	84
2017	non-vernalized	62	98074	WTD-6142	56	56	56	56	58	58	58	58	58	58	66	66	66	66	66	66	66	70	70	70	79	79	79	79	79	79	79	79	79	79
2017	non-vernalized	63	97767	Weiko-III	60	60	60	60	60	60					70	70	70	70	70	70					79	79	79	79	79	79
2017	non-vernalized	64	97771	Bojec	58	58	58	58	58	58	58	58	58	58	70	70	70	70	70	70	70	70	70	70	79	79	79	79	79	79	79	79	79	79
2017	non-vernalized	65	98102	WOB-1/79	50	56	56	56	56	58	63	63			58	66	66	66	66	66	70	70			72	77	77	79	79	84	84	84
2017	non-vernalized	66	96789	Palestyna-5	44	44	44	44	52	52	52	56	58	58	50	52	52	52	56	56	58	60	66	70	66	66	66	66	74	74	77	77	77	84
2017	non-vernalized	67	97515	Borluta	50	63	63	66	66	66					58	70	72	72	74	77					79	79	84	84	84
2017	non-vernalized	68	98108	Kopyłowskij	56	56	56	56	56	56	56	56	56	56	63	63	63	63	63	66	66	66	66	70	79	79	79	79	79	79	79	79	79	79
2017	non-vernalized	69	97529	Biełoruskij Kormowoj	58	58	58	60	60	60	63	63	63	63	66	66	66	70	70	70	70	70	70	70	79	79	79	79	79	79	79	79	79	79
2017	non-vernalized	70	97768	Sulfa	58	63	63	63	63	66	66				70	70	70	70	72	72	72				79	79	79	84	84	84	84
2017	non-vernalized	71	96947	Bipal	50	50	50	50	50	50	56	56	56	56	56	56	56	56	56	56	63	63	66	66	70	70	70	72	72	77	77	77	77	77
2017	non-vernalized	72	98075	(Portugalia-36 x Cyt) x R-6095	50	50	50	56	56	56	58	58	58	60	56	56	56	58	60	60	63	63	70	72	70	70	70	72	74	74	77	77	77	84
2017	non-vernalized	73	97553	Lima	63	63	63	63	63	66	66	66			70	70	70	70	72	72	72	72			74	79	79	79	84	84	84	84
2017	non-vernalized	74	98119	Poleszuk	50	58	58	63	63	63	63	63	63	63	56	70	70	70	70	70	70	70	70	74	70	79	79	84	84	84	84	84	84	84
2017	non-vernalized	75	96945	Algecivas	60	60	60	60	60	60	60	63	63	63	70	70	70	70	70	70	70	70	70	70	79	79	79	79	79	84	84	84	84	88
2017	non-vernalized	76	97516	Rufus	63	63	66	66	70	70	70				70	72	72	74	77	77	77				84	84	84	84	84	86	86
2017	non-vernalized	77	97939	Ekspres	56	58	58	58	58	63	63	66	66	66	66	70	70	70	70	70	70	72	72	72	79	79	79	79	79	79	79	84	84	84
2017	non-vernalized	78	97760	St.Treb.-4151/61	58	58	58	58	58	58	58	58	58	58	66	66	66	66	66	66	66	70	70	70	79	79	79	79	79	79	79	79	79	79
2017	non-vernalized	79	98060	Afus	63	66	66	70	70	70					72	74	74	74	77	77					84	84	84	84	88	88
2017	non-vernalized	80	97569	Chlorophil Mutant	50	66	66	70							56	72	79								79	94	97
2017	non-vernalized	81	97549	Jantar	63	63	66	70							70	72	77	79							84	86	91
2017	non-vernalized	82	96949	Fus.Res.-4	86	93	90								90	97	94								100	104	104
2017	non-vernalized	83	97527	Kormowoj	63	63	63	63	63	63	66	70			66	74	74	74	74	74	74	84			88	88	88	88	91	91	91
2017	non-vernalized	84	96967	Morasca Sunction-5b	63	63	63	63	63	63	66	66	66	66	70	70	70	70	70	70	72	72	72	74	84	84	84	84	84	84	84	84	84	84
2017	non-vernalized	85	97554	Popularny	63	63	63	63	63	63	70				70	70	70	70	74	74	77				84	84	84	84	84	84	84
2017	non-vernalized	86	97022	Population Sewilla 4	70	70	70	72	74	74	79	79			79	79	79	84	84	84	86	88			95	100	104
2017	non-vernalized	87	96922	Umultowo	50	58	58	63	63	63	66	70	70	70	56	70	70	70	72	72	74	74	74	77	79	84	84	84	88	88	88	88	88	88
2017	non-vernalized	88	96779	Biscainhos-5b	63	63	66	66	70	70	70	74	74	74	70	72	72	72	74	77	79	79	79	84	84	84	88
2017	non-vernalized	89	96840	Leussor	63	63	63	63	63	63	63	63	63	63	70	70	70	70	70	70	70	70	70	70	84	84	84	84	84	84	84	84	84	84
2017	non-vernalized	90	96782	Zlotoria	56	70	74	77							60	77	79	79							79	88	90
2017	non-vernalized	91	98165	Trebisa	50	50	50	50	56	56	56	58	58	58	56	56	56	56	60	60	60	70	70	70	72	72	72	72	74	77	77	77	77	77
2017	non-vernalized	92	97014	BGRC-3977	63	63	66	66	66	66	66	70			72	72	72	72	72	74	74	77			84	84	84	88	88	88	88	88
2017	non-vernalized	93	96881	Australia-1887	66	66	66	70	70	70	72	72	72	74	72	72	74	77	77	79	79	79	79	84	95	95	95
2017	non-vernalized	94	96831	Oeiras-1	50	50	50	50	58	63	63	63	63	66	56	56	58	58	66	70	72	72	77	77	70	70	72	72	84	84	84	84	84	84
2017	non-vernalized	95	97013	BGRC-4059(Bipal)	56	58	63	63	63	70	70	70	70		66	72	72	72	72	77	79	79	79		84	84	88	88	88	88	88	88	88
2017	non-vernalized	96	96954	Kolbens-Vienauer	58	58	60	60	63	63	66	66	66	66	70	70	70	70	70	70	70	70	72	74	84	84	84	84	84	84	84	84	86	86
2017	non-vernalized	97	96914	Quinta Grande-3a	56	56	56	60	60	60	66	66			60	63	70	72	72	72	74				72	74	77	79	84	84	95	95	95	95
2017	non-vernalized	98	96815	Anatolia Kl.-2	58	70	70	70	72	72	72	72	72		70	77	77	79	79	79	84	84	84		84	90	95
2017	non-vernalized	99	96910	Alfoiades-1	63	66	66	66	66	70	70	70	74	74	72	72	77	77	77	77	77	77			95	95	95	95	95
2017	non-vernalized	100	96906	Vale dos Peixes-2	56	58	58	60	60						60	63	70	70	70						79	79	79	79	79	79	79
2017	non-vernalized	101	96886	Lisbona-1a	74	74	74	79	84	84	86	86	86		86	86	86	86	86	88	91	91	93		95	97	99
2017	non-vernalized	102	96904	Portugalia-37	72	77	77	77	77	77	79	79	86	86	84	84	84	84	91	91	93	93	93		93	94	97
2017	non-vernalized	103	98155	Z-451	44	44	50	50	50	50	50	50			52	56	56	56	56	56	56	56			70	70	70	70	70	70	70	70
2017	non-vernalized	104	96907	Vale dos Peixes-3	63	63	66	70	70	70	72	74	74	86	70	72	72	77	77	77	77	88	88		84	84	88
2017	non-vernalized	105	96903	Portugalia-36a	70	72	72	77	79	79	84	84	84	84	79	79	84	84	86	88	91	93	93	93	90	92	92
2017	non-vernalized	106	96817	Anatolia Kl.-5	63	63	63	70	70	70	79	79			72	74	77	77	77	84	88	88			70	82	84
2017	non-vernalized	107	96923	Bor.-229	72	74	77	79	84	84	86	86	86	86	84	84	86	88	88	88					92	94	96
2017	non-vernalized	108	96993	Galhofa-3b	66	70	70	70	74	74	77	79	86	86	74	77	77	79	84	84	93	95			82	85	85
2017	non-vernalized	109	96869	Galhofa-1	63	66	66	66	70	70	70	72	72		74	74	77	77	77	77	79	79	79		86	95	95
2017	non-vernalized	110	96861	Biscainhos-4	74	74	86	93							84	95	102								92	101	109
2017	non-vernalized	111	-	Parys	58	58	60	63	63	63	63	63	63	63	66	70	70	70	70	70	70	70	72		79	79	79	79	79	79	79	79	79
2017	non-vernalized	112	-	PRH 444/14	39	39	39	39	39	44	44	44	44	44	50	50	50	50	50	50	50	50	50	50	70	70	70	70	70	70	70	70	70	70
2017	non-vernalized	P	-	P28213	65	70	86								72	78	93								79	85	101
2017	non-vernalized	W	-	Wodjil	49	49	54								54	57	57								64	67	67
2017	vernalized	1	98138	Idol	43	43	43	43	43	45	45	45	45	45	49	49	51	51	51	51	55	55	55	55	65	65	65	65	65	65	65	65	65	65
2017	vernalized	2	98110	Nr selek.170	45	47	48								55	57	60								70	70	72
2017	vernalized	3	98121	Ryast	43	43	43	49	49	51	51	55			55	55	55	55	55	57	57	59			69	69	69	71	71	71	71	71
2017	vernalized	4	97763	St.-77	49	49	55	62							55	55	59	69							73	73	73	83
2017	vernalized	5	98058	Mutant PW-5	43	43	43	43	45	45	45	49			49	49	49	49	51	51	55	55			65	65	65	65	65	65	65	65
2017	vernalized	6	98154	Perkoz	45	45	45								55	55	55								71	71	71
2017	vernalized	7	97555	Tedin-2	38	38	43	43	51						45	45	49	49	51	55					65	65	65	65	65	65
2017	vernalized	8	98144	Naliborskij	43	43	43	43	45	45	45	45	49	49	51	51	51	55	55	55	55	55	57	57	65	65	65	65	65	65	65	65	65	65
2017	vernalized	9	98064	R-W4	38	38	38	45	45						43	43	45	51	51						65	65	69	69	69
2017	vernalized	10	97551	Refusanova	38	43	43	43	45	45	45	45	49	49	49	49	51	51	55	55	55	55	55	55	65	65	65	65	65	69	69	69	71	73
2017	vernalized	11	98150	Talar (WTD 2504)	38	38	43	43	43	43	43				49	49	49	49	55	55	55				65	65	65	65	65	65	65
2017	vernalized	12	97937	Bielański wczesny	43	46	49								55	56	57								65	67	69
2017	vernalized	14	98115	BSCh-723	44	45	46								54	55	56								64	65	66
2017	vernalized	15	97528	Nosowski	38	43	43	43	43	43	43	43	45	45	49	49	49	49	51	51	51	51	51	55	65	65	65	65	65	65	65	65	65	65
2017	vernalized	16	96834	Morocco-3	43	43	43	45	45	49	49	49	49		49	49	49	51	55	55	55	55	55		65	65	65	65	65	65	65	65
2017	vernalized	17	98143	Naroczańskij	43	43	55	55							51	55	62	62							76	76	76
2017	vernalized	18	97514	St.-25049/69	51	51	55								59	59	64								81	81	85
2017	vernalized	19	98124	Getman	43	43	43	43	43						49	51	51	51	51						65	65	65	65	65
2017	vernalized	20	98114	BSCh-621	43	46	49								51	53	55								65	65	65
2017	vernalized	21	97550	Pałucki	45	45	49	49	49	55					55	55	55	55	55	59					65	65	71	71	71	71
2017	vernalized	22	98125	WTD 6179	45	47	49								55	57	59								71	71	71
2017	vernalized	23	98120	Leniniec	43	43	43	45	45	45	45	49	49	49	51	51	55	55	55	55	55	55	55	55	65	65	65	65	65	65	65	65	65	65
2017	vernalized	24	98106	Lucz	55	55	55	55	57	57					59	59	59	62	65						76	76	76	76	76	76
2017	vernalized	25	97508	St.-332/55	45	45	49	49							51	55	55	55							71	71	71	71
2017	vernalized	26	97876	Kastricznik	45	45	45	45	49	49	49				55	55	55	55	55	55	59				65	65	65	65	65	65	65
2017	vernalized	27	98116	BSCh-1033	49	49	49	49	49	49	49	51	51	51	55	55	55	55	55	57	57	57	57	59	69	69	69	69	69	69	69	71	71	71
2017	vernalized	28	97778	Deter	38	38	38	38	43	43	43	49	49		49	49	49	49	49	51	55	55	57		65	65	65	65	69	69	69	69	69
2017	vernalized	29	97944	Nesterha	49	51	51	51	59						55	57	57	57	69						71	71	71	71	76
2017	vernalized	30	98111	Nr selek.388	40	44	46								54	55	56								68	69	70
2017	vernalized	31	96946	Pal	45	51	51	55							55	57	59	62							71	71	76	76
2017	vernalized	32	98056	St.Treb.-4	51	55	55	57	62						57	59	62	65							76	83	83	83
2017	vernalized	33	97531	Bałtyk	49	49	55								55	55	61								71	71	75
2017	vernalized	34	96939	Paulsens Gelbe	45	49	49	49	49	49	49	55			55	55	55	55	55	55	55	59			69	69	69	76	76	76	76	76
2017	vernalized	35	98076	R-6106 (Żytomirskij x Topaz)	38	38	38	38	43						45	45	45	45							65	69	69	69
2017	vernalized	36	97539	Australia-1	49	55	71								59	59	76								76	76	76
2017	vernalized	38	98142	R.CGN	49	49	51	51	55	55	62				57	57	59	59	62	62	65				69	71	71	71	76	76	76
2017	vernalized	39	97775	Mommersteeg Gele	38	43	43	43	43	49	49	49	49		49	49	51	51	51	57	59	59	59		65	65	65	65	65	69	69	69	69
2017	vernalized	40	97874	Alteria	51	55	57	57	57						59	62	62	69	69						71	78	78	78	78
2017	vernalized	41	98113	BSCh-604	49	49	55	55							57	59	59	59							71	71	71	71
2017	vernalized	42	98112	BSCh-509	45	45	49	49	49	49	51	55	57		55	55	55	55	55	55	59	59	59		69	69	69	69	71	71	71	71	71
2017	vernalized	43	96848	Abrantes-3	55	55	62								62	65	71								76	76	83
2017	vernalized	44	97524	Nevers	49	49	49	49	55	57	62	69			57	59	59	62	62	65	69	76			73	76	76	76	78	78	78	83
2017	vernalized	45	97519	St.Treb.-2	43	49	55	55	55	57					51	55	59	59	69	69					69	69	71	71	76	76
2017	vernalized	46	97510	St.-7703/52	51	51	51	51	55	55	59				57	57	59	62	62	69					73	73	73	76	76	76
2017	vernalized	47	97526	Żółtyj Kormowoj	49	49	49	49	49	51	57				55	55	55	55	55	59					69	69	69	69	69	71
2017	vernalized	48	96785	Palestyna-1	43	49	49	49	55	55	55				51	55	55	65	65	69	73				69	69	69	78	78	83	87
2017	vernalized	49	97777	Gardjenskij	50	52	54								56	57	59								72	75	77
2017	vernalized	50	97943	Iryd (R-6026)	43	49	55								51	57	65								65	69	76
2017	vernalized	51	97561	Weiko-II	62	62	62	62	62						69	69	69	71	71						78	78	78	83	83
2017	vernalized	52	97935	Majewski-2	51	51	51	55	55	55	57	57	57	57	55	57	59	59	59	62	62	65	65	65	73	73	73	73	73	73	73	76	76	76
2017	vernalized	53	97932	St.Treb.-9	51	51	55	55	55	57	57	57	65		59	59	62	62	62	65	65	65			71	71	73	73	76	76	76	76
2017	vernalized	54	96933	St.-604	49	62	62	62	65	65	65	65	65	65	55	69	73	73	76	76	76	76	87		71	83	83	85	85	85	85	85
2017	vernalized	55	97503	Sweet Yellow	55	55	55	55	55	57	57	59	62	62	62	62	62	62	65	65	69	71	71	73	78	78	78	78	83	83	83	83	83	85
2017	vernalized	56	96960	Piambino	55	55	55	57	62	62	62	69	76		65	65	65	65	69	69	73	73	83	85	78	78	78	78	78	78	83	83
2017	vernalized	57	96823	Greece	55	55	57	57	57	57	62	62	62		62	62	62	65	69	69	69	69	69		83	83	83	83	83	83	83	83	83
2017	vernalized	58	98072	Juno (WTD-685)	45	45	49								55	55	57								69	69	69
2017	vernalized	60	96822	Lubliana	43	49	49	49	49	55	55	55	55	57	51	55	55	59	59	62	62	62	69	69	71	71	71	71	71	76	76	76	76	76
2017	vernalized	61	97518	St.Treb.-1	49	49	49	49	49	49	55	55			51	55	55	55	59	59	59	62			71	71	71	71	71	73	73	73
2017	vernalized	62	98074	WTD-6142	45	45	45	49	49	49	51	55	55	59	55	55	55	55	55	59	59	62	62		69	69	69	73	76	76	76	76
2017	vernalized	63	97767	Weiko-III	49	49	49	55	57	57					55	55	55	62	62	65					69	73	73	73	76	76
2017	vernalized	64	97771	Bojec	57	57	62	62							69	69	69								83	83	83
2017	vernalized	65	98102	WOB-1/79	55	55	55	57	57	57	57	57			62	62	65	65	65	65					78	78	78	78	78
2017	vernalized	66	96789	Palestyna-5	49	49	49	49	49	51	55	55	55	55	55	55	55	55	55	57	65				73	73	73	73	73
2017	vernalized	67	97515	Borluta	49	49	57	62	62	69					62	62	62	65	73	73					78	78	78	83	83	85
2017	vernalized	68	98108	Kopyłowskij	45	45	45	49	49	49	51	51	51	57	55	55	55	55	55	55	57	57	57		71	71	71	73	73	73	73	73	73
2017	vernalized	69	97529	Biełoruskij Kormowoj	49	49	55	57							55	57	62	65							73	73	73	73
2017	vernalized	70	97768	Sulfa	43	49	55								51	56	62								69	72	76
2017	vernalized	71	96947	Bipal	49	55	55								59	62	62								75	75	75
2017	vernalized	72	98075	(Portugalia-36 x Cyt) x R-6095	47	48	49								51	54	57								71	77	79
2017	vernalized	73	97553	Lima	55	55	57	57	62	62					62	62	69	76	76	76					72	74	75
2017	vernalized	74	98119	Poleszuk	45	45	45	49	59						51	55	55	55	71						69	69	69	76	76
2017	vernalized	75	96945	Algecivas	45	45	51	55							55	55	55	65							71	71	76	76
2017	vernalized	76	97516	Rufus	55	62	62	62							62	69	71	76	76						69	74	77
2017	vernalized	77	97939	Ekspres	51	55	57	57	62						57	62	65	69							65	65	76
2017	vernalized	78	97760	St.Treb.-4151/61	45	45	45	45	49	49	55				49	49	51	55	55	55	59				69	69	69	69	69	69	73
2017	vernalized	79	98060	Afus	51	55	57	57	57						62	62	62	65	65						73	76	76	76	76
2017	vernalized	80	97569	Chlorophil Mutant	54	55	56								61	62	63								81	83	85
2017	vernalized	81	97549	Jantar	55	55	57	57							62	62	65								76	76	76
2017	vernalized	82	96949	Fus.Res.-4	55	62	62	62							65	69	69	69							78	83	83
2017	vernalized	83	97527	Kormowoj	62	62	62								69	69	69								78	78	78
2017	vernalized	84	96967	Morasca Sunction-5b	51	55	62	62	62	69	69	71	71		57	62	69	69	69	73	73	76	76		78	78	78	83	83	83	83	83
2017	vernalized	85	97554	Popularny	49	49	49	49	55	55					55	55	55	55	59	62					69	69	69	73	73	73
2017	vernalized	86	97022	Population Sewilla 4	45	55	57								49	59	69								76	76	82
2017	vernalized	87	96922	Umultowo	55	55	55	55	57	62	62	69			59	59	62	62	65	69	78	78			73	73	76	76	76	76	87
2017	vernalized	88	96779	Biscainhos-5b	55	62	62	62	62	69	73				62	69	69	69	73	76					76	78	78	78	87	87
2017	vernalized	89	96840	Leussor	49	49	55	55	55	57	62	62			57	57	59	59	62	62	69	69			71	71	71	73	76	76	76	78
2017	vernalized	90	96782	Zlotoria	48	51	53								57	59	61								71	75	77
2017	vernalized	91	98165	Trebisa	38	43	49	49	49	49					49	55	55	55	55	57					69	69	69	69	69	69
2017	vernalized	92	97014	BGRC-3977	49	49	55	62	62	62	62				57	57	62	69	69	71	71				73	73	73	76	83
2017	vernalized	93	96881	Australia-1887	45	45	49	51	51	51					55	55	55	57	57	57					69	69	69	69	69	71
2017	vernalized	94	96831	Oeiras-1	51	55	55	62	69						57	62	71	78	78						76	76	76
2017	vernalized	95	97013	BGRC-4059(Bipal)	45	45	49	51	55	55					55	55	55	62	62						71	71	71	71	71
2017	vernalized	96	96954	Kolbens-Vienauer	49	49	55	65							57	59	62	69	71						76	78	78	78	78
2017	vernalized	97	96914	Quinta Grande-3a	55	62	62								62	69	76								71	77	81
2017	vernalized	98	96815	Anatolia Kl.-2	43	43	51	55	65	69	69				51	55	57	69	78	78					73	73	73
2017	vernalized	99	96910	Alfoiades-1	55	62	69	69	69						59	69	71	76	78						76	83	90	90
2017	vernalized	100	96906	Vale dos Peixes-2	51	55	55	57	57						62	62	62	65	65						83	83	83	83	83
2017	vernalized	101	96886	Lisbona-1a	62	62	62	62	65	69	69	78	83	83	69	69	69	71	73	76	76	85	87		83	83	83
2017	vernalized	102	96904	Portugalia-37	57	62	62	65	65	78					65	69	73	73	73						83	83	83	94	94
2017	vernalized	103	98155	Z-451	41	42	43								50	52	52								65	67	68
2017	vernalized	104	96907	Vale dos Peixes-3	51	55	55	57	62	62	73	76			59	62	69	69	69	69	85	85			83	83	83	83	83	83
2017	vernalized	105	96903	Portugalia-36a	57	57	62	62	65	65	65	69	73	73	65	69	69	71	76	76	76	76	85	85	90	90	90	94
2017	vernalized	106	96817	Anatolia Kl.-5	49	49	49	49	51	51	51	55			55	55	55	55	57	59	59	65			69	69	69	71	71	78	78	78
2017	vernalized	107	96923	Bor.-229	65	65	69	73	73						73	76	83	87							76	80	82
2017	vernalized	108	96993	Galhofa-3b	55	62	65	71	71	71	76	87			71	71	78	87	92	94					78	80	94
2017	vernalized	109	96869	Galhofa-1	59	59	59	69	76						69	69	73	76	85						78	78	87	87
2017	vernalized	110	96861	Biscainhos-4	57	57	59	59	62	65	65	76	83		65	65	69	69	71	71	71	83			78	78	78	94	94
2017	vernalized	111	-	Parys	49	49	49	49	49	49	49	55	55		55	55	55	55	57	57	59	59	62		71	71	71	71	71	71	71	71	71
2017	vernalized	112	-	PRH 444/14	38	38	38	38	38	38	38	38	43	43	43	43	43	45	45	45	45	49	49	49	65	65	65	65	65	65	65	65	65
2017	vernalized	P	-	P28213	54	60	63								62	67	70								69	74	78
2017	vernalized	W	-	Wodjil	45	45	45								50	54	53								57	60	60
2019	non-vernalized	1	98138	Idol	42	42	42	43	46	46	49	49	49	49	53	53	53	56	56	56	56	56	56	56	70	70	70	70	70	70	70	70	70	70
2019	non-vernalized	2	98110	Nr selek.170	49	49	49								56	56	56								70	70	70
2019	non-vernalized	3	98121	Ryast	51	56	56	56	56	56	59	59	59	59	58	60	60	60	64	64	64	64	64	66	77	77	77	77	77	77	77	77	77	77
2019	non-vernalized	4	97763	St.-77	64	66	66	66	66	66	66	66	73	81	70	73	73	73	73	73	73	73	77	84	86	86	86
2019	non-vernalized	5	98058	Mutant PW-5	51	56	56	56	59	59	63				56	64	64	64	66	66	70				77	79	79	79	81	81	81
2019	non-vernalized	6	98154	Perkoz	49	49	49								56	56	56								70	70	70
2019	non-vernalized	7	97555	Tedin-2	49	56	56	56	56	73					56	66	66	66	66						77	79	79	79	79
2019	non-vernalized	8	98144	Naliborskij	42	42	42	42	49	49	51				53	53	53	53	56	56	56				66	66	66	66	77	77	77
2019	non-vernalized	9	98064	R-W4	56	56	56	56	59						64	64	64	64	70						79	79	79	79	81
2019	non-vernalized	10	97551	Refusanova	42	56	56	59	59	64	64	64	64	64	53	59	66	66	70	70	70	70	70	70	77	77	81	81	81	81	81	81	81	81
2019	non-vernalized	11	98150	Talar (WTD 2504)	42	42	42	42	49	49	49				53	53	53	53	59	59	59				73	73	73	77	77	77	77
2019	non-vernalized	12	97937	Bielański wczesny	59	64	64	66	66	73					64	73	73	73	73	77					81	84	84	84	84	84
2019	non-vernalized	14	98115	BSCh-723	42	42	42	43	49						56	56	56	56	56						73	73	73	73	73
2019	non-vernalized	15	97528	Nosowski	43	49	49	49	49	49	49	49	49	49	56	56	56	56	56	56	56	56	56	56	73	73	73	73	73	73	73	73	73	73
2019	non-vernalized	16	96834	Morocco-3	53	56	56	59	59	59	59				64	64	64	64	64	66	66				77	77	77	77	77	77	77
2019	non-vernalized	17	98143	Naroczańskij	62	64	66								68	70	72								80	84	88
2019	non-vernalized	18	97514	St.-25049/69	70	77	77								77	80	84								86	90	93
2019	non-vernalized	19	98124	Getman	42	42	42	42	42	43	49	49	49	53	51	51	51	53	53	53	56	56	56	56	70	70	70	70	70	70	70	70	70	70
2019	non-vernalized	20	98114	BSCh-621	42	42	42								53	53	53								70	70	70
2019	non-vernalized	21	97550	Pałucki	70	70	70	73							73	73	73	77	77						84	84	84	84	84
2019	non-vernalized	22	98125	WTD 6179	59	59	59	59	59	59	59	70			66	66	66	66	66	66	66	73			79	79	79	79	79	79	79	84
2019	non-vernalized	23	98120	Leniniec	49	49	49	49	51	51	51	51	51	51	56	56	56	56	56	56	56	56	56	56	73	73	73	73	73	73	73	73	73	73
2019	non-vernalized	24	98106	Lucz	64	64	64	64	70	70	70				70	70	70	73	73	73	73				81	81	81	84	84	84	84
2019	non-vernalized	25	97508	St.-332/55	64	66	66	66	70	70	70	70	70		70	70	70	70	73	73	73	73	73		84	84	84	84	84	84	84	84	84
2019	non-vernalized	26	97876	Kastricznik	42	42	42	42	49	49	49	51	53	53	56	56	56	56	56	59	59	59	59	59	73	73	73	73	73	73	73	73	73	73
2019	non-vernalized	27	98116	BSCh-1033	42	49	49	49	49	49	49	49	49	49	56	56	56	56	56	56	56	59	59	59	73	73	73	73	73	73	73	73	73	73
2019	non-vernalized	28	97778	Deter	49	49	49	56	56	59	59	59	64	64	56	56	59	64	64	64	66	66	70	70	77	77	77	79	79	79	79	79	81	81
2019	non-vernalized	29	97944	Nesterha	49	49	51	51	51	56	59	59	64	64	56	56	59	59	59	64	64	73	73	73	77	77	77	77	77	79	79	84	84	84
2019	non-vernalized	30	98111	Nr selek.388	49	49	49	51	51	56	56	56	56	56	56	56	56	56	56	60	60	60	60	60	77	77	77	77	77	77	77	77	77	77
2019	non-vernalized	31	96946	Pal	51	51	51	51	53	53	53	53	53	53	56	56	56	56	56	58	58	58	58	58	77	77	77	77	77	77	77	77	77	77
2019	non-vernalized	32	98056	St.Treb.-4	59	59	59	64	64	64	64	66	66	66	64	66	66	70	70	70	70	73	73	73	79	79	79	81	81	81	81	81	81	81
2019	non-vernalized	33	97531	Bałtyk	66	70	73	77							73	77	77	81							84	93	93	93
2019	non-vernalized	34	96939	Paulsens Gelbe	49	49	53	64	64	64	66	66	66	66	56	58	59	73	73	73	73	73	73	73	77	77	77	84	84	84	84	84	84	84
2019	non-vernalized	35	98076	R-6106 (Żytomirskij x Topaz)	42	42	42	56	56	56	56	56			51	64	64	64	64	64	64	64			77	77	77	77	77	77	77	77
2019	non-vernalized	36	97539	Australia-1	51	53	56	58	59						58	58	59	64	64						77	77	77	77	79
2019	non-vernalized	38	98142	R.CGN	53	53	56	56	63	63	63	66	66	66	58	58	66	66	70	70	70	70	70	70	79	79	79	79	81	81	81	81	81	81
2019	non-vernalized	39	97775	Mommersteeg Gele	42	49	49	51	51	51	53	53	53	53	56	56	56	56	56	56	58	58	58	58	73	73	73	73	77	77	77	77	77	77
2019	non-vernalized	40	97874	Alteria	64	64	64	64	64	64	64	64	64	64	70	70	70	70	70	70	70	70	70	70	81	81	81	81	81	81	81	81	81	81
2019	non-vernalized	41	98113	BSCh-604	51	51	51	51	51	63					56	56	56	56	56	66					77	77	77	77	81	81
2019	non-vernalized	42	98112	BSCh-509	49	49	51	51	51	51	56	56			56	56	58	58	58	58	59	59			77	77	77	77	77	77	77	77
2019	non-vernalized	43	96848	Abrantes-3	73	79	79	81	84	84	86				84	86	90	94	94	94	94				94	94	94
2019	non-vernalized	44	97524	Nevers	70	70	70	70	73	73					73	77	77	77	77	77					84	84	84	84	86	86
2019	non-vernalized	45	97519	St.Treb.-2	56	56	56	59	63	66	66	70			64	64	66	66	70	73	73	73			79	79	79	79	84	84	84	84
2019	non-vernalized	46	97510	St.-7703/52	59	64	64	64	64	64	64	73	79		73	73	73	73	73	73	73	77			86	86	86	86	86	86	86	91
2019	non-vernalized	47	97526	Żółtyj Kormowoj	49	49	49	56	63	63	66	70	70		56	56	56	60	73	73	73	73	73		77	77	77	77	84	84	84	84	84
2019	non-vernalized	48	96785	Palestyna-1	53	56	59	63	66	70	70	73	73	84	58	58	66	66	66	73	73	77	77		79	79	81	81	81	84	84	84	84
2019	non-vernalized	49	97777	Gardjenskij	66	66	66	66	66						73	73	73	73	73						84	84	84	84	84
2019	non-vernalized	50	97943	Iryd (R-6026)	64	64	64	64	64	70	70				70	70	70	70	70	73	73				84	84	84	84	84	84	84
2019	non-vernalized	51	97561	Weiko-II	70	70	70								73	73	73								84	84	84
2019	non-vernalized	52	97935	Majewski-2	64	64	64	64	64	64	64	64	66	66	70	70	70	70	70	70	70	70	70	70	84	84	84	84	84	84	84	84	84	84
2019	non-vernalized	53	97932	St.Treb.-9	59	59	59	59	64	66	66				70	70	70	70	70	70	70	70	70	70	84	84	84	84	84	84	84
2019	non-vernalized	54	96933	St.-604	70	70	70	70	70	70	70	70	73	73	73	73	73	73	77	77	77	77	77	77	84	84	84	84	84	84	84	84	84	84
2019	non-vernalized	55	97503	Sweet Yellow	66	70	70	70	73						73	73	77	77	77						84	84	84	84
2019	non-vernalized	56	96960	Piambino	64	64	64	64	64	66	66	66	66	66	70	70	70	70	73	73	73	73	73	73	84	84	84	84
2019	non-vernalized	57	96823	Greece	66	66	66	66	66	70	70	70	70	70	73	73	73	73	73	73	73	73	73	73	84	84	84	84	86	86	86	86	86	86
2019	non-vernalized	58	98072	Juno (WTD-685)	49	49	49	49	49	49	49				56	56	56	56	56	56	56				73	73	73	73	73	73	73
2019	non-vernalized	60	96822	Lubliana	51	56	59	63	66	66	66	68			56	59	70	70	70	70	73	73			77	77	84	84	84	84	84	84
2019	non-vernalized	61	97518	St.Treb.-1	64	64	64	64	64	64	64	64	66	66	70	70	70	70	70	70	73	73	73	73	81	81	81	81	81	81	84	84	84	84
2019	non-vernalized	62	98074	WTD-6142	64	64	64	64	64	64	64	64	64		70	70	70	70	70	70	70	70	70		81	81	81	81	81	81	81	81	81
2019	non-vernalized	63	97767	Weiko-III	59	66	66	70	73	73					64	70	73	77	77	81					79	84	84	86	86	86
2019	non-vernalized	64	97771	Bojec	64	64	64								73	73	73								84	86	85
2019	non-vernalized	65	98102	WOB-1/79	56	56	56	59	64	64					64	64	64	66	70	70					79	79	79	81	81	81
2019	non-vernalized	66	96789	Palestyna-5	43	43	49	49	51	51	53	56	63	70	49	49	56	56	56	56	58	59	70	70	77	77	77	77	77	77	77	77	84	84
2019	non-vernalized	67	97515	Borluta	64	64	64	70	70	73	73	81			73	73	73	77	77	77					81	81	81	84	84	84	84
2019	non-vernalized	68	98108	Kopyłowskij	59	59	59	59	59	59	59	59	59	59	70	70	70	70	70	70	70	70	70	70	81	81	81	81	81	81	81	81	81	81
2019	non-vernalized	69	97529	Biełoruskij Kormowoj	64	64	64	64	64	64	70	70	73		70	70	70	70	70	73	73	73	77		81	81	81	84	84	84	84	84	84
2019	non-vernalized	70	97768	Sulfa	64	64	64	67	67	67	67	67	67	70	70	70	73	73	73	73	73	73	73	73	84	84	84	84	84	84	84	84	84	84
2019	non-vernalized	71	96947	Bipal	49	49	59	64	64	64	67	67	67	67	56	56	67	67	67	70	70	70	73	73	81	81	81	81	81	81	81	81	81	81
2019	non-vernalized	72	98075	(Portugalia-36 x Cyt) x R-6095	67	67	67	70	70	73					73	73	73	73	73	77					84	84	84	84	84	84
2019	non-vernalized	73	97553	Lima	70	70	70	70	70	70	73	73	73		73	73	77	77	77	77	77	77	77		84	84	86
2019	non-vernalized	74	98119	Poleszuk	64	64	67	70	70	70	73	77			73	73	73	73	73	73	73				84	84	84	84	84	84	84
2019	non-vernalized	75	96945	Algecivas	67	67	67	70	70	70	70	73	73	77	73	73	73	73	73	77	77	79	86	87	86	86	86	86	86	86	86	93	93
2019	non-vernalized	76	97516	Rufus	70	70	70	73	73	73	77	77			73	73	77	77	77	77	79	79			84	84	86	86	86	86	93	93
2019	non-vernalized	77	97939	Ekspres	59	64	64	64	73	73	73	73	73		73	73	73	73	77	77	77	79	84		84	84	86	86	86	86	86	90	90
2019	non-vernalized	78	97760	St.Treb.-4151/61	64	64	64	67	67	67	67	67	67	67	70	70	70	70	70	73	73	73	73	73	84	84	84	84	84	84	84	84	84	84
2019	non-vernalized	79	98060	Afus	67	68	70								77	77	77								82	84	86
2019	non-vernalized	80	97569	Chlorophil Mutant	67	67	67	70							73	73	73	73							84	84	84	84
2019	non-vernalized	81	97549	Jantar	67	67	67	67	70	70					73	73	73	73	73	73					84	84	84	84	84	84
2019	non-vernalized	82	96949	Fus.Res.-4	73	73	73	77	77	77	77	77			77	81	84	84	84	84					93	93	93	93	93	93
2019	non-vernalized	83	97527	Kormowoj	49	53	53	53	67	67	70				56	59	59	64	73	73	73				79	79	79	79	84	84	84
2019	non-vernalized	84	96967	Morasca Sunction-5b	67	67	67	67	70	70	70	70	73	73	73	73	73	73	73	73	77	77	77	77	84	84	84	84	84	84	84	84	84	84
2019	non-vernalized	85	97554	Popularny	60	67	67	67	67	70	70	70			73	73	73	73	73	73	73	73			84	84	84	84	84	84	84	84
2019	non-vernalized	86	97022	Population Sewilla 4	73	73	73	73	77	77	77	79			77	77	79	81	84	84					86	86	93	93	93	93
2019	non-vernalized	87	96922	Umultowo	67	67	67	67	70	70	70	70	73		73	73	73	73	73	73	79	79	84		90	91	91	91	91	91	91	91	91
2019	non-vernalized	88	96779	Biscainhos-5b	59	59	59	64	64	64	67	67	67		67	67	67	73	73	73	73	73	73		84	84	84	84	86	86	86	86	86
2019	non-vernalized	89	96840	Leussor	70	70	70	70	70	73	73	73	73		77	77	77	77	77	77	77	81	81		90	90	90
2019	non-vernalized	90	96782	Zlotoria	77	77	77	79	84	84	84	84			81	81	84	84							94	94	97
2019	non-vernalized	91	98165	Trebisa	53	56	63	63	67	70	70	70	73	73	58	63	73	73	73	73	73	77	77	79	79	79	84	84	84	84	86	86	86	86
2019	non-vernalized	92	97014	BGRC-3977	70	70	70	73							77	77	77	77							84	84	84	84
2019	non-vernalized	93	96881	Australia-1887	70	70	70	70	73	73	73	73	73	77	73	77	77	77	77	77	77	77	77	79	84	86	86	86	86	91	91	91	91	91
2019	non-vernalized	94	96831	Oeiras-1	53	53	53	73	73	73	73	73	73		58	64	77	77	77	77	77	77			77	77	86	86	86	86	86	86
2019	non-vernalized	95	97013	BGRC-4059(Bipal)	64	64	67	67	70	70	70	79	79	79	70	70	73	73	73	77	77	81			84	84	86	86	86	91	91	91
2019	non-vernalized	96	96954	Kolbens-Vienauer	64	67	67	70	73	81	81	81			73	73	73	73	81	86	86				86	86	86	86	93	93	93
2019	non-vernalized	97	96914	Quinta Grande-3a	51	59	67	70	73	73	73	73			58	64	73	77	77	77	79	81			77	77	86	91	91	91	91	91
2019	non-vernalized	98	96815	Anatolia Kl.-2	70	70	70	70	77	77					73	73	77	77	79	86					95	95	95
2019	non-vernalized	99	96910	Alfoiades-1	70	70	70								77	77	77								84	84	84
2019	non-vernalized	100	96906	Vale dos Peixes-2	56	56	77	79	79	81	81				64	64	64	79	84						81	81	81	81	91	91	91
2019	non-vernalized	101	96886	Lisbona-1a	67	67	67	70	73						73	73	73	77							84	84	84	86
2019	non-vernalized	102	96904	Portugalia-37	73	73	73	77	77	77	77	77	77	77	79	81	84	84	84	84	84	84	84	84	86	86	86
2019	non-vernalized	103	98155	Z-451	43	49	49	49							53	56	56	56							70	70	70	70
2019	non-vernalized	104	96907	Vale dos Peixes-3	77	81	84	84	84	84	84				88	91	91								100	102	104
2019	non-vernalized	105	96903	Portugalia-36a	73	73	73	77	77	79	81	81	84		81	81	81	84	84	84	86	88	91		98	98	100
2019	non-vernalized	106	96817	Anatolia Kl.-5	73	73	73	73	73	81					77	77	81	81	81	84					94	94	94	94	94	94
2019	non-vernalized	107	96923	Bor.-229	64	64	64	64	64	64	64	64	64	64	70	70	70	70	70	70	70	70	70	70	81	81	81	81	81	81	81	81	81	81
2019	non-vernalized	108	96993	Galhofa-3b	77	77	79	79	84	84	84				84	84	91	91	93	93	93				96	98	100
2019	non-vernalized	109	96869	Galhofa-1	70	70	70	70	73	73	77	77	77		73	73	73	77	77	77	79	79	79		86	86	86	86	86	86	93	93	93
2019	non-vernalized	110	96861	Biscainhos-4	77	77	84	84	86	88					84	87	91	91	95						98	100	101
2019	non-vernalized	111	-	Parys	64	64	64	67	67	70	70	70	70	70	70	70	70	70	73	73	73	73	73	73	81	81	81	81	84	84	84	84	84	84
2019	non-vernalized	112	-	PRH 444/14	42	42	42	42	42	42	42	42	42	42	49	49	49	51	51	51	51	51	51	51	64	64	64	64	64	64	64	64	64	64
2019	non-vernalized	P	-	P28213	77	77	79	79	79	79	79	79	79	79	81	84	84	84	84	86	86	86	86	88	98	98	98	98	98
2019	non-vernalized	W	-	Wodjil	49	49	49	49	49	51	51	51	51	51	56	56	56	56	56	56	56	56	56	56	70	70	70	70	70	70	70	70	70	70
2019	vernalized	1	98138	Idol	40	40	40	40	40	40	40	40	40		52	52	52	52	52	52	52	52	52	52	64	64	64	64	64	64	64	64	64	64
2019	vernalized	2	98110	Nr selek.170	45	47	49								54	57	60								68	71	74
2019	vernalized	3	98121	Ryast	50	50	50	50	50	54	54	57	57	57	57	60	60	60	60	60	60	60	60	60	74	74	74	74	74	74	74	74	74	74
2019	vernalized	4	97763	St.-77	50	50	50	50	50	52	52	57	60		60	60	60	60	60	60	60	60	66		74	74	74	74	74	74	74	74	74	74
2019	vernalized	5	98058	Mutant PW-5	40	40	40								50	50	50								64	64	64
2019	vernalized	6	98154	Perkoz	44	44	44								54	55	55								65	65	68
2019	vernalized	7	97555	Tedin-2	40	40	50	50	50	64					50	54	54	60	65	71					78	78	78	78	80	80
2019	vernalized	8	98144	Naliborskij	40	40	40	43	43	44	44	50	50	50	54	54	54	54	54	54	54	54	54	54	71	71	71	71	71	71	71	71	71	71
2019	vernalized	9	98064	R-W4	38	38	38								43	43	43								52	54	53
2019	vernalized	10	97551	Refusanova	43	43	43	43	43	64	64	64	64	64	50	50	50	50	54	71	71	71	71	71	64	64	64	64	64	78	78	78	78	78
2019	vernalized	11	98150	Talar (WTD 2504)	41	41	41	41	41	41	41	41	41	44	50	50	50	50	50	50	50	50	50	50	64	64	64	64	64	64	64	64	64	64
2019	vernalized	12	97937	Bielański wczesny	43	43	43	43	43	50	50	50			52	52	54	54	54	60	60	60			64	64	71	71	71	71	74	74
2019	vernalized	14	98115	BSCh-723	41	41	41	41	41	41	41	41	47	47	50	50	50	50	50	50	50	50	54	54	64	64	64	64	64	64	64	64	64	64
2019	vernalized	15	97528	Nosowski	43	43	44	44	44	47	52				52	52	54	54	57	57	59				64	64	71	71	71	71	71
2019	vernalized	16	96834	Morocco-3	43	50	50	52	52						54	59	59	59	60						71	71	71	71	71
2019	vernalized	17	98143	Naroczańskij	61	63	64	71	73	74					64	66	68	74	76	78					85	85	85
2019	vernalized	18	97514	St.-25049/69	54	54	64	71	71	71					60	60	71	71	74						78	78	80	80	82
2019	vernalized	19	98124	Getman	43	43	43	43	43	43	43	43	43	43	52	52	54	54	54	54	54	57	57	57	64	64	64	64	64	64	64	64	64	64
2019	vernalized	20	98114	BSCh-621	37	41	41	41	41	41	41	41	47	47	50	50	50	54	54	54	54	54	57	57	64	64	64	64	64	64	64	64	64	64
2019	vernalized	21	97550	Pałucki	61	74	74	74	74						64	78	78								85	85	85
2019	vernalized	22	98125	WTD 6179	50	50	50	57	57	57	64				57	59	59	59	64	64	71				74	74	74	74	78	78
2019	vernalized	23	98120	Leniniec	43	50	50	50	50	50	50	50	50	50	54	57	57	57	57	57	57	57	57	57	74	74	74	74	74	74	74	74	74	74
2019	vernalized	24	98106	Lucz	64	64	66	66	66						71	71	71	71	74						85	85	85	85	85
2019	vernalized	25	97508	St.-332/55	44	50	50	50	50	52	52	52	52	52	54	54	57	57	57	59	59	59	59		71	74	74	74	74	74	74	74	74
2019	vernalized	26	97876	Kastricznik	43	43	43	43	43	50	52	52	54	54	57	57	57	57	57	57	59	59	59	59	71	71	71	71	71	74	74	74	74	74
2019	vernalized	27	98116	BSCh-1033	50	50	50	50	50	50	50				54	57	57	57	57	57	57	59	59		64	71	71	71	71	71	71	71	71
2019	vernalized	28	97778	Deter	43	43	43	43	43	43	43	43			50	50	52	52	52	52	57	57			64	64	71	71	71	71	71	71
2019	vernalized	29	97944	Nesterha	50	50	50	50	50						57	57	57	57	59						71	71	71	71	71
2019	vernalized	30	98111	Nr selek.388	50	50	50	50	50	54					57	57	59	59	60	60					74	74	74	74	74	74
2019	vernalized	31	96946	Pal	50	50	50	50	50	52	52	52	52	52	57	57	57	57	57	59	59	59	59	59	71	71	71	71	71	71	71	71	71	71
2019	vernalized	32	98056	St.Treb.-4	43	54	57								50	64	64								74	74	74
2019	vernalized	33	97531	Bałtyk	50	57	57	64	64						60	64	64	71	74						74	74	74	82	82
2019	vernalized	34	96939	Paulsens Gelbe	43	43	50	50	50	52	54	54	57	64	54	54	57	57	57	59	60	60	64	71	71	71	74	74	74	74	74	74	74	82
2019	vernalized	35	98076	R-6106 (Żytomirskij x Topaz)	43	43	43	43	43	50	50	50	57		50	50	50	52	52	54	57	57	60		71	71	71	71	71	74	74	74	74
2019	vernalized	36	97539	Australia-1	50	50	50	50	50	52	54	57	57		57	57	59	59	59	59	60	60	60	60	64	64	64	71	71	71	71	71	71	71
2019	vernalized	38	98142	R.CGN	50	50	50	50	50	52	52	52	54	57	57	57	57	57	57	57	57	59	59	64	71	71	71	71	71	71	71	71	74	74
2019	vernalized	39	97775	Mommersteeg Gele	50	50	52	52	52	52	54	54	54	57	57	57	57	57	57	57	59	59	64	64	71	71	71	71	71	71	71	71	74	74
2019	vernalized	40	97874	Alteria	49	49	52	52	52	57					57	57	59	59	59						71	71	71	74	74
2019	vernalized	41	98113	BSCh-604	43	43	43	43	43	47	47	47	52		54	54	54	54	54	54	59	59	59		71	71	71	71	71	74	74	74	74
2019	vernalized	42	98112	BSCh-509	48	48	48	48	48	48	48	48	48	48	57	57	57	57	57	57	57	57	57	57	74	74	74	74	74	74	74	74	74	74
2019	vernalized	43	96848	Abrantes-3	64	64	64	64	64	71	74				71	71	71	74	74	78	78				85	85	85	85	85	85	85
2019	vernalized	44	97524	Nevers	48	52	54	54	54						57	59	60	60	76						78	78	78	78	85
2019	vernalized	45	97519	St.Treb.-2	48	54	54	57	57	71					59	59	59	61	74						78	78	78	78	78	85
2019	vernalized	46	97510	St.-7703/52	48	57	57	64	64	66	66	66			57	60	71	71	71	71	74	74			85	85	85	85	85
2019	vernalized	47	97526	Żółtyj Kormowoj	43	43	47	47	47	50	52	52	54	59	57	57	57	57	57	57	59	59	59	64	64	64	71	71	74	74	74	74	74	74
2019	vernalized	48	96785	Palestyna-1	47	49	49	52	52	54	54	69	71	71	57	57	57	59	60	60	60	74	74	74	74	74	74	78	78	78	78	85	85	85
2019	vernalized	49	97777	Gardjenskij	55	57	59								62	64	66								75	78	81
2019	vernalized	50	97943	Iryd (R-6026)	52	54	54	64	64						60	60	60	71	74						78	78	78	82	82
2019	vernalized	51	97561	Weiko-II	37	43	43	47	47	49	49	52	52	52	45	50	57	57	57	57	57	59	59	59	74	74	74	74	74	74	74	74	74	74
2019	vernalized	52	97935	Majewski-2	47	47	49	49	49	52	57	57	57	64	57	57	57	57	59	59	61	66	71	71	74	74	74	74	78	78	78	78	82	82
2019	vernalized	53	97932	St.Treb.-9	50	50	54	57	57	57	57	71	74	78	57	59	60	64	64	64	64	74	78	80	74	78	78	78	78	78	78	82	85
2019	vernalized	54	96933	St.-604	60	66	71								66	74	82								78	85	92
2019	vernalized	55	97503	Sweet Yellow	43	50	50	52	52	57	64	64	64	64	54	57	57	57	60	71	71	71	71	71	78	78	78	78	78	80	80	80	80	80
2019	vernalized	56	96960	Piambino	57	60	64								64	66	71								78	80	85
2019	vernalized	57	96823	Greece	48	48	48	48	48	52	54	54	57	57	57	57	57	57	60	60	60	60	60	64	78	78	78	78	78	78	78	78	78	78
2019	vernalized	58	98072	Juno (WTD-685)	50	50	50	50	50	50	54	54			57	57	57	59	59	59	59	59			74	74	74	78	78	78	78	78
2019	vernalized	60	96822	Lubliana	44	44	44	47	47	49	49	49	57	60	57	57	57	57	57	57	57	60	66	71	74	74	74	74	74	74	74	78	78	80
2019	vernalized	61	97518	St.Treb.-1	44	44	44	47	47	47	47	50	50	50	52	52	52	52	54	54	54	54	57	57	71	71	71	71	71	74	74	74	74	74
2019	vernalized	62	98074	WTD-6142	43	43	43	43	43	43	43	47	47	47	50	52	52	52	52	52	52	54	54	54	64	64	64	64	64	64	64	64	64	64
2019	vernalized	63	97767	Weiko-III	50	71	71	78	78						57	74	78	80							78	85	85	87
2019	vernalized	64	97771	Bojec	66	66	71								71	73	74								82	83	85
2019	vernalized	65	98102	WOB-1/79	52	52	52	52	52	57					57	57	57	57	60	60	60	64			71	71	74	74	74	74	74	74
2019	vernalized	66	96789	Palestyna-5	43	43	43	43	43	43	43	47	47	47	52	52	52	52	52	52	52	54			71	71	71	71	71	71	71	71
2019	vernalized	67	97515	Borluta	50	50	50	52	52	59	59				54	57	57	59	59	60	66				74	74	74	74	78	78	78
2019	vernalized	68	98108	Kopyłowskij	43	43	43	43	43	43	43	43	43	43	50	50	50	52	52	52	52	52	54	64	71	71	71	71	71	74	74	74	74	74
2019	vernalized	69	97529	Biełoruskij Kormowoj	50	50	50								57	57	57								71	71	71
2019	vernalized	70	97768	Sulfa	57	66	66	78	78						64	71	71	80							80	80	80	87
2019	vernalized	71	96947	Bipal	43	43	44	47	47	49	52	54	54	54	54	54	57	57	57	57	59	60	64	64	71	71	71	74	74	74	78	78	78	78
2019	vernalized	72	98075	(Portugalia-36 x Cyt) x R-6095	43	44	45								50	51	52								60	64	68
2019	vernalized	73	97553	Lima	57	60	60	60	60	71					64	64	64	71	71	74					78	78	78	82	82	82
2019	vernalized	74	98119	Poleszuk	43	43	43	43	43	47	49	49	49	52	54	54	54	54	54	54	57	57	57	59	71	71	71	71	71	74	74	74	74	74
2019	vernalized	75	96945	Algecivas	52	54	60	60	60	66	66	66	66	66	59	61	66	66	71	71	71	71	71	71	78	78	78	82	82	82	82	82	82	82
2019	vernalized	76	97516	Rufus	64	64	64	66	66	71	71	71			71	71	71	74	74	74	74	74			82	82	82	85	85	85	85	85
2019	vernalized	77	97939	Ekspres	52	52	57	60	60	60	64	64	64		59	60	66	66	66	71	74	74	74		78	78	78	80	80	82	82	82	82
2019	vernalized	78	97760	St.Treb.-4151/61	43	43	43	49	49	49	52	52	52	52	54	54	54	57	57	57	57	59	59	61	74	74	74	74	74	74	74	74	74	74
2019	vernalized	79	98060	Afus	50	50	50	50	50	64	71	71			54	57	57	57	71	71	74				74	74	74	74	85	85	85	85
2019	vernalized	80	97569	Chlorophil Mutant	64	64	64	68							71	71	71	72							82	82	84
2019	vernalized	81	97549	Jantar	66	69	71								74	74	74								85	85	87
2019	vernalized	82	96949	Fus.Res.-4	71	71	85								78	81	92								89	89	96
2019	vernalized	83	97527	Kormowoj	52	52	54								59	59	82								78	78	92
2019	vernalized	84	96967	Morasca Sunction-5b	57	57	57	57	57	60	64	66	71	71	60	60	64	64	66	66	71	71	74	74	78	78	78	78	80	80	82	82	85	85
2019	vernalized	85	97554	Popularny	64	64	64	64	64	71	71	74			65	74	74	74	74			80			82	85	85	85	85
2019	vernalized	86	97022	Population Sewilla 4	50	50	52	52	52	54	57	57	60	60	54	57	59	59	59	59	64	64	64	66	78	78	78	78	78	78	78	78	78	78
2019	vernalized	87	96922	Umultowo	60	64	64	71	71	71	71	71			65	71	71	74	74	74	74	74			82	82	82	82	82	82	82	82
2019	vernalized	88	96779	Biscainhos-5b	52	57	57	57	57	57	57	57	60	60	57	60	64	64	64	64	65	65	66	71	78	78	78	78	80	80	80	80	80	82
2019	vernalized	89	96840	Leussor	49	52	57	57	57	57	74				54	64	64	64	64	64					78	78	78	78	78	78
2019	vernalized	90	96782	Zlotoria	74	74	74	74	74	74	74	74	74	74	78	78	78								85	85	85
2019	vernalized	91	98165	Trebisa	43	49	49	49	49	57	60	66	71	71	50	57	57	57	64	64	64	74	74	74	78	78	78	78	78	78	80	85	85	85
2019	vernalized	92	97014	BGRC-3977	57	60	64	64	64	64	64	71	71	71	65	65	71	71	71	71	71	74	74	74	80	80	82	82	82	82	82	85	85	85
2019	vernalized	93	96881	Australia-1887	57	57	59	60	60	64	64	64	71	71	61	64	64	65	71	71	74	74	74	74	80	80	80	80	82	82	85	85	85	85
2019	vernalized	94	96831	Oeiras-1	50	50	50	52	52	64	64				57	57	57	57	64	64	71				74	74	74	74	80	80	82
2019	vernalized	95	97013	BGRC-4059(Bipal)	52	60	64	64	64	71	71	71	71	74	64	64	71	71	71	74	74	78	78	78	74	74	82	82	82	82	82	85	85	85
2019	vernalized	96	96954	Kolbens-Vienauer	52	57	59	59	59	60	60	60	60	64	59	61	64	65	65	65	65	65	65	65	78	78	78	78	78	78	78	78	78	78
2019	vernalized	97	96914	Quinta Grande-3a	52	54	54	57	57	60	60				59	59	61	65	65	65	65				78	78	78	78	78	78	78
2019	vernalized	98	96815	Anatolia Kl.-2	52	57	57	57	57	60	71				59	60	64	64	65	65	78				78	78	78	78	78	78	85
2019	vernalized	99	96910	Alfoiades-1	55	57	59								62	64	66								76	78	80
2019	vernalized	100	96906	Vale dos Peixes-2	60	64	64	64	64	71	74	74	74	74	64	71	71	71	71	74	78	78	78	85	82	82	85	85	85	85	85	85	85
2019	vernalized	101	96886	Lisbona-1a	50	50	64	71	71						57	57	74	74	78	81					80	80	82	82
2019	vernalized	102	96904	Portugalia-37	57	60	64	71	71	71	74	74	78	78	64	65	71	71	74	74	78	85			80	80	82	82	85	85	85	85	85
2019	vernalized	103	98155	Z-451	43	43	43								52	52	54								65	65	65
2019	vernalized	104	96907	Vale dos Peixes-3	78	85	87								82	89	97								88	94	101
2019	vernalized	105	96903	Portugalia-36a	60	60	66	66	66	71	78	78	78	80	66	66	71	74	78	80	82	85	85		80	80	85
2019	vernalized	106	96817	Anatolia Kl.-5	43	43	44	60	60						50	50	57	64							74	74	74	78
2019	vernalized	107	96923	Bor.-229	37	37	37	37	37	37	37	37	37	37	45	45	45	45	47	52	52	52	57	60	65	65	65	65	65	65	65	65	71	71
2019	vernalized	108	96993	Galhofa-3b	60	65	71	71	71						71	71	78	78							82	82	88
2019	vernalized	109	96869	Galhofa-1	60	60	60	60	60	64	64	74			65	65	66	66	66	74	74	82			80	80	80	80	80	82	88	90
2019	vernalized	110	96861	Biscainhos-4	50	52	54	54	54	57	57	57	60	60	57	59	59	61	61	65	65	65	71	74	74	74	74	74	78	78	78	80	82	87
2019	vernalized	111	-	Parys	50	50	52	57	57	65	65	65	65	65	57	57	60	64	64	65	65	65	65	71	74	74	78	78	78	80	80	80	80	82
2019	vernalized	112	-	PRH 444/14	37	37	37	37	37	37	37	37	37	37	43	43	43	44	44	44	44	44	47	47	57	57	57	57	57	57	57	57	57	57
2019	vernalized	P	-	P28213	65	71	71	74	74	74	74	74	74	78	74	74	78	78	78	78	80	80	80	82	87	87	89	89	89	89	89	91	91	91
2019	vernalized	W	-	Wodjil	43	43	43	43	43	43	43	44	44	44	52	52	52	52	52	52	52	55	57	57	71	71	71	71	71	71	71	71	71	71
BE	days from sowing to bud emergence
SF	days from sowing to start of flowering
EF	days from sowing to end of flowering

## Sheet: Table S3
FLOWERING LOCUS T indel variants confer vernalization-independent and photoperiod-insensitive flowering of yellow lupin (Lupinus luteus L.)
Piotr Plewiński, Sandra Rychel-Bielska, Bartosz Kozak, Iván J. Maureira-Butler, Muhammad Munir Iqbal, Matthew N. Nelson and Michał Książkiewicz
Supplementary Table S3. Pairwise comparisons of estimated marginal mean for three phenological traits in combination of genotype and vernalization effects.
Name	BE M	BE LL	BE UL	vBE M	vBE LL	vBE UL	vBE p	SF M	SF LL	SF UL	vSF M	vSF LL	vSF UL	vSF p	EF M	EF LL	EF UL	vEF M	vEF LL	vEF UL	vEF p
(Portugalia-36 x Cyt) x R-6095	61.22	58.39	64.06	51.03	47.28	54.77	3.92639e-08	67.33	64.78	69.88	58.31	54.89	61.73	4.9303e-07	79.15	76.31	81.99	74.44	71.31	77.57	0.0015621
Abrantes-3	79.81	76.98	82.64	63.01	59.27	66.76	9.07856e-26	89.2	86.64	91.75	72.21	68.79	75.63	4.61532e-23	96.78	93.94	99.62	82.91	79.78	86.03	4.54285e-18
Afus	67.58	64.75	70.41	56.58	52.84	60.33	8.15942e-11	75.02	72.46	77.57	63.72	60.3	67.13	1.04871e-12	84.6	81.76	87.44	78.52	75.39	81.65	1.83579e-07
Alfoiades-1	69.87	67.04	72.7	60.47	56.72	64.21	2.47351e-05	77.05	74.49	79.6	67.55	64.13	70.97	7.27877e-07	90.95	88.11	93.79	82.74	79.62	85.87	7.56878e-09
Algecivas	63.74	60.91	66.58	54.5	50.76	58.25	2.45408e-09	71.63	69.08	74.18	62.29	58.87	65.71	1.25757e-11	84.26	81.42	87.1	76.9	73.77	80.03	1.59533e-11
Alteria	62.54	59.71	65.37	54.59	50.84	58.33	7.07662e-06	68.76	66.21	71.31	63.11	59.69	66.53	0.0004478	80.73	77.89	83.57	75.19	72.06	78.31	5.1207e-06
Anatolia Kl.-2	70.53	67.69	73.36	58.8	55.05	62.54	1.29413e-14	78.47	75.92	81.02	66.73	63.31	70.15	2.07351e-17	92.73	89.89	95.57	79.48	76.36	82.61	2.0113e-21
Anatolia Kl.-5	70.33	67.5	73.17	54.08	50.34	57.83	2.1365e-28	79.6	77.05	82.15	60.42	57	63.83	1.26037e-42	88.94	86.1	91.78	76.96	73.83	80.09	1.64542e-26
Australia-1	58.47	55.64	61.31	55.49	51.75	59.24	0.0137915	64.85	62.29	67.4	62.74	59.32	66.16	0.0111251	79.37	76.53	82.21	73.7	70.57	76.82	2.29938e-09
Australia-1887	68.28	65.45	71.11	57.04	53.29	60.78	1.25054e-15	75.07	72.52	77.62	64.94	61.52	68.36	2.5235e-15	88.86	86.01	91.7	77.52	74.39	80.65	5.67831e-18
Bałtyk	68.37	65.53	71.2	56.14	52.39	59.88	2.16217e-10	74.77	72.22	77.32	63.58	60.16	67	8.67235e-11	84.97	82.13	87.81	77.51	74.39	80.64	2.55817e-07
BGRC-3977	69.86	67.03	72.69	61.63	57.89	65.38	2.65838e-05	75.28	72.73	77.83	68.46	65.04	71.88	3.37086e-05	86.39	83.55	89.23	79.82	76.7	82.95	5.42645e-08
BGRC-4059(Bipal)	65.69	62.85	68.52	57.89	54.14	61.63	2.15745e-06	73.2	70.65	75.76	65.41	61.99	68.83	1.48932e-06	86.54	83.7	89.38	78.46	75.33	81.59	4.47075e-14
Bielański wczesny	59.89	57.06	62.73	48.22	44.48	51.97	5.7753e-18	68.69	66.14	71.24	58.05	54.63	61.47	3.46152e-17	80.49	77.65	83.33	69.85	66.72	72.97	8.82324e-25
Biełoruskij Kormowoj	65	62.17	67.83	53.78	50.04	57.53	9.13488e-10	71.1	68.54	73.65	60.97	57.55	64.39	7.76151e-10	82.11	79.27	84.95	76.23	73.11	79.36	0.000100503
Bipal	55.81	52.97	58.64	52.44	48.69	56.18	0.000199719	62.68	60.13	65.23	60.62	57.2	64.03	0.0183927	79.17	76.33	82.01	77.43	74.3	80.56	0.105322
Biscainhos-4	82.24	79.41	85.08	62.17	58.43	65.92	2.34929e-42	91.85	89.29	94.4	69.94	66.52	73.36	4.29263e-52	99.02	96.18	101.86	84.12	80.99	87.24	4.52261e-36
Biscainhos-5b	65.51	62.68	68.35	60.16	56.41	63.9	0.000282542	73.4	70.85	75.95	67.99	64.57	71.41	7.24477e-06	85.19	82.34	88.03	81.08	77.95	84.2	0.000506819
Bojec	60.82	57.98	63.65	62.62	58.87	66.36	0.00966738	70.51	67.96	73.06	70.8	67.39	74.22	0.22582	81.12	78.28	83.96	82.02	78.9	85.15	0.242902
Bor.-229	71.37	68.54	74.21	55.91	52.17	59.66	5.37273e-49	78.91	76.36	81.46	65.87	62.45	69.29	9.95506e-33	89.77	86.93	92.61	76.58	73.45	79.71	1.42613e-34
Borluta	63.75	60.92	66.59	55.05	51.31	58.8	3.76016e-10	70.6	68.05	73.15	62.65	59.24	66.07	4.93386e-09	80.5	77.65	83.34	77.66	74.53	80.79	0.00389445
BSCh-1033	50.51	47.67	53.34	49.64	45.9	53.39	0.495127	58.62	56.07	61.17	56.5	53.08	59.92	0.375989	72	69.16	74.84	71.04	67.91	74.17	0.17795
BSCh-509	50.12	47.28	52.95	48.54	44.79	52.28	0.307789	57.54	54.99	60.09	56.71	53.29	60.13	0.687034	75.53	72.69	78.37	72.32	69.19	75.45	0.0114104
BSCh-604	53.37	50.54	56.2	51.24	47.49	54.98	0.0129336	59.6	57.05	62.15	58.18	54.76	61.6	0.135734	75.9	73.05	78.74	72.08	68.95	75.2	0.00338128
BSCh-621	48.3	45.47	51.14	47.16	43.41	50.9	0.0349784	56.75	54.2	59.31	55.76	52.34	59.18	0.125775	70.41	67.57	73.25	67.81	64.68	70.93	0.000628471
BSCh-723	48.58	45.75	51.41	47.54	43.8	51.28	0.0707322	56.97	54.42	59.52	55.79	52.37	59.21	0.0368415	69.21	66.37	72.05	67.72	64.59	70.84	0.00115534
Chlorophil Mutant	65.72	62.89	68.56	60.16	56.42	63.91	0.0348638	72.31	69.75	74.86	68.3	64.88	71.72	0.0923889	87.72	84.88	90.56	84.06	80.94	87.19	0.0732577
Deter	54.27	51.44	57.1	45.84	42.1	49.59	2.59687e-13	62.1	59.55	64.66	54.33	50.91	57.75	5.68031e-13	76.33	73.49	79.17	70.62	67.49	73.75	1.01471e-11
Ekspres	64.98	62.15	67.82	58.11	54.37	61.86	8.58993e-05	72.38	69.83	74.93	66.57	63.15	69.99	9.8638e-05	81.82	78.98	84.66	77.76	74.63	80.88	0.000184018
Fus.Res.-4	80.41	77.58	83.24	66.39	62.65	70.13	1.90856e-09	87.84	85.29	90.39	75.16	71.74	78.58	9.50706e-10	97.48	94.64	100.32	86.31	83.19	89.44	5.25476e-09
Galhofa-1	69.89	67.06	72.73	63.18	59.44	66.93	0.000108446	76.05	73.5	78.6	70.59	67.17	74.01	0.000806583	90.92	88.08	93.76	83.51	80.38	86.63	3.84059e-07
Galhofa-3b	74.1	71.26	76.93	66.28	62.53	70.02	1.19048e-05	83.89	81.33	86.44	75.48	72.06	78.9	4.60847e-06	93.22	90.38	96.06	84.64	81.52	87.77	1.5774e-07
Gardjenskij	65.29	62.46	68.13	57.04	53.3	60.79	0.000132947	72.56	70.01	75.11	63.4	59.99	66.82	2.02358e-07	83.64	80.8	86.49	77.51	74.39	80.64	2.61433e-05
Getman	45.63	42.8	48.47	45.36	41.62	49.11	0.494172	53.68	51.13	56.23	53.45	50.03	56.86	0.907571	70.17	67.33	73.01	67.19	64.07	70.32	0.000161007
Greece	63.34	60.51	66.18	52.33	48.59	56.08	1.19864e-16	70.36	67.8	72.91	60.76	57.34	64.18	1.00489e-14	82.39	79.55	85.23	77.87	74.74	80.99	3.38998e-06
Idol	44.96	42.13	47.8	43.53	39.78	47.27	0.0701587	53.3	50.75	55.85	52.06	48.64	55.48	0.194071	67.85	65.01	70.69	66.76	63.63	69.89	0.0148501
Iryd (R-6026)	61.12	58.29	63.95	53.63	49.89	57.38	1.34047e-05	69.2	66.65	71.75	61.22	57.8	64.64	6.56236e-08	80.89	78.05	83.73	75.35	72.22	78.48	4.03248e-08
Jantar	68.52	65.69	71.35	62.54	58.79	66.28	0.0116081	74.96	72.41	77.51	70.05	66.63	73.47	0.0445802	86.82	83.97	89.66	81.84	78.71	84.97	0.0102195
Juno (WTD-685)	50.94	48.11	53.78	51.39	47.65	55.14	0.65279	58.86	56.31	61.42	59.3	55.88	62.72	0.711263	75.34	72.5	78.18	74.48	71.36	77.61	0.943532
Kastricznik	46.35	43.51	49.18	47.34	43.59	51.08	0.359509	54.86	52.31	57.41	55.69	52.27	59.11	0.367285	70.29	67.45	73.13	69.78	66.66	72.91	0.59134
Kolbens-Vienauer	66.61	63.78	69.45	58.57	54.82	62.31	8.90263e-08	73.3	70.74	75.85	65.62	62.2	69.04	2.89566e-09	84.12	81.28	86.96	79.57	76.45	82.7	1.67871e-08
Kopyłowskij	56.83	54	59.67	47.57	43.83	51.32	6.04932e-15	65.36	62.81	67.92	56.03	52.61	59.44	1.13359e-18	79.14	76.3	81.98	73.78	70.65	76.91	1.33342e-10
Kormowoj	63.45	60.62	66.28	58.65	54.91	62.4	0.0350767	70.38	67.83	72.94	67.54	64.13	70.96	0.123389	85.81	82.97	88.66	81.42	78.29	84.55	0.00304564
Leniniec	49.21	46.38	52.05	48.17	44.43	51.92	0.474318	56.86	54.31	59.41	56.1	52.68	59.52	0.596426	72.12	69.27	74.96	71.22	68.09	74.35	0.0872815
Leussor	66.22	63.39	69.05	54.08	50.34	57.83	7.04148e-17	72.54	69.99	75.09	60.39	56.97	63.81	1.31393e-20	86.24	83.4	89.08	78.24	75.12	81.37	7.35691e-12
Lima	66.98	64.15	69.82	60.1	56.35	63.84	8.27072e-05	72.74	70.19	75.29	68.24	64.82	71.66	0.0116189	82.53	79.69	85.37	79.75	76.62	82.88	0.0389135
Lisbona-1a	76.35	73.51	79.18	64.78	61.03	68.52	1.41862e-11	84.03	81.48	86.58	71.06	67.64	74.48	6.09521e-19	91.95	89.11	94.79	83.6	80.47	86.73	1.68457e-07
Lubliana	57.85	55.01	60.68	49.75	46.01	53.5	1.08689e-10	65.09	62.54	67.64	58.6	55.18	62.02	6.79278e-08	80.71	77.87	83.55	74.14	71.01	77.27	3.92568e-13
Lucz	60.32	57.48	63.15	59.18	55.43	62.92	0.835232	68	65.45	70.55	66.69	63.27	70.11	0.724285	80.01	77.17	82.85	79.05	75.92	82.17	0.703746
Majewski-2	59.61	56.78	62.44	52.46	48.71	56.2	1.64487e-07	66.46	63.91	69.02	60.38	56.96	63.8	4.51649e-07	79.94	77.1	82.78	75.41	72.28	78.54	2.0165e-07
Mommersteeg Gele	50.9	48.06	53.73	49.28	45.54	53.03	0.573251	57.03	54.47	59.58	56.8	53.38	60.22	0.683735	72.49	69.65	75.33	70.86	67.74	73.99	0.0243629
Morasca Sunction-5b	64.58	61.75	67.41	59.94	56.19	63.68	0.00816133	70.55	68	73.11	66.26	62.84	69.68	0.00333768	81.32	78.48	84.16	80.53	77.4	83.66	0.13471
Morocco-3	55.4	52.57	58.23	48.58	44.83	52.32	1.66043e-06	61.72	59.17	64.27	56.61	53.19	60.03	0.000100879	76.8	73.95	79.64	69.73	66.6	72.85	8.83495e-12
Mutant PW-5	55.57	52.74	58.4	45.87	42.12	49.61	7.34804e-11	62.1	59.55	64.65	54.06	50.64	57.48	1.11399e-09	75.84	73	78.68	67.75	64.62	70.88	5.58703e-16
Naliborskij	48	45.17	50.83	45.51	41.76	49.25	0.0533917	55.78	53.23	58.33	54.28	50.86	57.7	0.234306	71.35	68.51	74.19	68.81	65.69	71.94	0.00264723
Naroczańskij	57.27	54.44	60.1	56.87	53.12	60.61	0.00405556	62.71	60.16	65.26	64.45	61.03	67.87	9.55466e-05	77.8	74.95	80.64	78.04	74.91	81.16	0.355516
Nesterha	53.9	51.07	56.73	51.95	48.21	55.7	0.402264	61.21	58.66	63.77	59.6	56.18	63.02	0.36127	75.61	72.77	78.45	72.77	69.65	75.9	0.001066
Nevers	69.55	66.71	72.38	53.87	50.13	57.62	4.94651e-20	75.12	72.56	77.67	63.51	60.09	66.93	6.01026e-14	84.78	81.93	87.62	77.68	74.55	80.81	8.2221e-10
Nosowski	48.18	45.34	51.01	46.02	42.28	49.77	0.252391	54.8	52.25	57.35	54.1	50.68	57.52	0.393422	71.58	68.74	74.42	68.94	65.81	72.07	0.00393124
Nr selek.170	53.73	50.9	56.57	49.46	45.71	53.2	0.0132058	60.02	57.47	62.58	58.2	54.79	61.62	0.10171	72.75	69.91	75.59	71.43	68.3	74.55	0.0429738
Nr selek.388	51.52	48.69	54.36	50.7	46.95	54.44	0.659194	58.02	55.47	60.58	59.75	56.33	63.17	0.229958	74.38	71.54	77.22	73.35	70.23	76.48	0.143524
Oeiras-1	62.17	59.34	65.01	58.43	54.69	62.18	0.0435077	69.22	66.67	71.77	66.79	63.37	70.21	0.104388	80.09	77.25	82.93	78.99	75.86	82.12	0.0738117
P28213	75.63	72.8	78.46	64.13	60.38	67.87	1.75187e-05	82.49	79.94	85.05	71.31	67.89	74.73	3.05593e-07	92.81	89.97	95.65	81.48	78.35	84.6	1.06783e-09
Pal	52.4	49.57	55.24	51.01	47.27	54.76	0.258083	58.53	55.98	61.08	58.82	55.4	62.24	0.92144	74.79	71.95	77.63	73.61	70.48	76.73	0.0113027
Palestyna-1	65.75	62.92	68.59	53.8	50.05	57.54	1.52733e-17	71.43	68.88	73.98	62.33	58.91	65.75	2.12502e-11	81.03	78.19	83.87	76.49	73.37	79.62	0.000168568
Palestyna-5	50.42	47.58	53.25	47.85	44.11	51.6	0.0247859	56.84	54.29	59.39	55.58	52.16	59	0.18302	75.26	72.42	78.1	73.14	70.01	76.27	0.00217321
Pałucki	66.25	63.42	69.08	58.36	54.62	62.11	0.000261009	72.36	69.81	74.91	64.44	61.02	67.86	6.33708e-09	81.69	78.85	84.53	78.42	75.29	81.55	0.000216129
Parys	61.08	58.25	63.91	52.76	49.01	56.5	6.20162e-11	66.99	64.44	69.54	59.43	56.01	62.85	2.88433e-11	78.57	75.73	81.41	74.52	71.39	77.65	7.01583e-07
Paulsens Gelbe	61.97	59.14	64.8	50.85	47.1	54.59	3.38063e-14	66.45	63.9	69	58.38	54.96	61.8	8.70307e-10	78.83	75.99	81.67	73.72	70.59	76.84	1.25644e-07
Perkoz	51.23	48.4	54.06	48.5	44.75	52.24	0.15248	58.86	56.31	61.42	56.91	53.49	60.33	0.183363	72.04	69.2	74.88	70.52	67.4	73.65	0.137585
Piambino	60.23	57.39	63.06	57.59	53.85	61.33	0.34913	68.58	66.03	71.13	65.87	62.45	69.29	0.425946	81.12	78.28	83.96	78.7	75.58	81.83	0.104997
Poleszuk	62.71	59.87	65.54	50.57	46.83	54.32	7.80202e-25	68.91	66.36	71.46	59.08	55.67	62.5	3.43767e-19	81.91	79.07	84.75	74.46	71.33	77.59	7.46619e-17
Popularny	65.25	62.42	68.09	57.94	54.19	61.68	7.06826e-05	71.85	69.3	74.4	65.1	61.68	68.52	8.01077e-06	83.69	80.85	86.53	79.76	76.64	82.89	0.00019715
Population Sewilla 4	73.65	70.82	76.48	55.14	51.4	58.89	8.33515e-40	81.7	79.15	84.25	61.46	58.04	64.88	9.06417e-53	94.23	91.39	97.08	81.08	77.95	84.21	2.52762e-26
Portugalia-36a	76.47	73.64	79.3	64.66	60.91	68.4	1.4478e-14	83.44	80.89	85.99	73.14	69.72	76.56	1.25253e-13	95.59	92.75	98.43	86.55	83.42	89.68	3.2874e-08
Portugalia-37	75.23	72.39	78.06	62.72	58.98	66.47	3.44237e-15	83.56	81.01	86.11	69.52	66.1	72.94	3.47349e-24	91.59	88.75	94.43	83.89	80.77	87.02	1.2268e-08
PRH 444/14	42.52	39.68	45.35	41.34	37.6	45.09	0.0243142	50.08	47.53	52.63	47.73	44.31	51.15	0.000471599	68.52	65.67	71.36	65.01	61.88	68.13	2.09866e-08
Quinta Grande-3a	63.36	60.53	66.19	59.67	55.92	63.41	0.0145816	70.67	68.12	73.22	67.95	64.53	71.37	0.0152936	84.86	82.02	87.7	80.66	77.54	83.79	1.56432e-05
R.CGN	55.52	52.69	58.35	51.29	47.54	55.03	0.000506845	62.12	59.57	64.67	57.78	54.36	61.2	0.000141656	75.81	72.97	78.65	72.72	69.59	75.84	9.9085e-06
R-6106 (Żytomirskij x Topaz)	56.08	53.25	58.91	46.44	42.69	50.18	3.70776e-12	65.83	63.28	68.38	52.85	49.43	56.27	3.72187e-22	80.04	77.2	82.88	72.61	69.48	75.73	1.48779e-10
Refusanova	57.08	54.25	59.91	47.93	44.18	51.67	1.98907e-12	64.79	62.23	67.34	55.79	52.37	59.21	4.67011e-13	76.51	73.67	79.35	69.47	66.35	72.6	1.00214e-16
Rufus	67.25	64.42	70.08	62.15	58.4	65.89	0.012624	72.94	70.38	75.49	70.63	67.21	74.05	0.314046	85.27	82.43	88.11	80.35	77.22	83.48	0.000377056
R-W4	54.93	52.1	57.76	45.5	41.75	49.24	2.70506e-08	62.5	59.94	65.05	51.15	47.73	54.57	7.6882e-14	74.68	71.84	77.52	65.94	62.82	69.07	4.14686e-10
Ryast	53.29	50.46	56.13	50.18	46.43	53.92	0.0233653	59.93	57.38	62.48	59.12	55.7	62.54	0.247911	73.37	70.53	76.22	71.78	68.65	74.91	0.0474941
St.-25049/69	69.67	66.83	72.5	59.45	55.7	63.19	7.81213e-05	75.94	73.39	78.49	66.58	63.16	70	9.6897e-06	85.57	82.73	88.41	80.08	76.95	83.21	0.00130263
St.-332/55	61.26	58.43	64.09	50.17	46.43	53.92	2.54484e-18	69.68	67.13	72.23	57.9	54.49	61.32	7.58095e-20	80.44	77.6	83.28	73.68	70.55	76.8	8.97244e-13
St.-604	66.99	64.16	69.82	60.67	56.93	64.42	0.000166238	73.79	71.23	76.34	69.98	66.56	73.4	0.0481315	84.47	81.63	87.31	81.32	78.19	84.45	0.00679467
St.-77	60.08	57.25	62.91	53.68	49.93	57.42	1.06334e-07	66.54	63.99	69.1	60.86	57.44	64.28	1.0619e-06	80.52	77.68	83.36	74.76	71.63	77.88	3.05349e-07
St.-7703/52	62.05	59.21	64.88	55.53	51.79	59.28	2.79677e-05	71.53	68.98	74.09	64.65	61.23	68.07	1.21522e-05	81.83	78.99	84.67	78.81	75.68	81.94	0.00047192
St.Treb.-1	61.14	58.31	63.97	48.77	45.03	52.52	5.57122e-24	68.69	66.14	71.24	55.91	52.5	59.33	1.17808e-30	82.72	79.88	85.56	73.1	69.98	76.23	3.28647e-26
St.Treb.-2	60.52	57.68	63.35	55.14	51.39	58.88	0.00087263	68.41	65.86	70.96	62.55	59.13	65.97	6.36042e-05	80.26	77.42	83.1	75.89	72.76	79.02	1.35241e-05
St.Treb.-4	62.93	60.1	65.77	53.92	50.18	57.67	1.15892e-07	69.49	66.94	72.04	61.34	57.92	64.76	9.36719e-08	80.82	77.98	83.66	77.07	73.95	80.2	0.00193684
St.Treb.-4151/61	60.31	57.48	63.14	50.36	46.61	54.1	5.79848e-18	67.81	65.25	70.36	58.07	54.65	61.49	6.69197e-20	80.01	77.17	82.85	74.29	71.17	77.42	6.73906e-13
St.Treb.-9	59.05	56.22	61.88	54.45	50.7	58.19	0.130445	65.7	63.15	68.26	61.63	58.21	65.05	0.0374665	78.47	75.63	81.31	74.03	70.91	77.16	0.000471529
Sulfa	63.14	60.3	65.97	59.77	56.02	63.51	0.261402	70.32	67.77	72.87	66.79	63.37	70.21	0.0778709	81.87	79.03	84.71	78.87	75.74	81.99	0.0114848
Sweet Yellow	66.65	63.82	69.48	53.21	49.46	56.95	1.45346e-19	73.43	70.88	75.98	61.76	58.34	65.18	5.52448e-17	84.72	81.88	87.56	78.25	75.13	81.38	5.76206e-11
Talar (WTD 2504)	44.66	41.82	47.49	43.89	40.15	47.64	0.321687	54.55	52	57.11	52	48.59	55.42	0.0164061	72.9	70.06	75.74	67.25	64.13	70.38	8.03657e-12
Tedin-2	58.62	55.79	61.46	49.55	45.81	53.3	1.19604e-07	64.89	62.34	67.44	57.96	54.55	61.38	5.07651e-07	79.26	76.42	82.1	72.71	69.58	75.84	1.64287e-06
Trebisa	59.13	56.3	61.96	51.02	47.27	54.76	2.47316e-08	65.73	63.18	68.28	58.34	54.92	61.76	4.89676e-08	78.46	75.62	81.3	74.39	71.27	77.52	0.000117168
Umultowo	63.81	60.98	66.64	59.5	55.75	63.24	0.0322716	71.31	68.76	73.86	66.05	62.64	69.47	0.00101433	87.46	84.61	90.3	81.28	78.15	84.4	2.11755e-09
Vale dos Peixes-2	67.93	65.1	70.77	61.73	57.99	65.48	0.00213663	72.68	70.13	75.23	68.01	64.59	71.43	0.0276789	85.55	82.7	88.39	83.41	80.28	86.54	0.15308
Vale dos Peixes-3	77.74	74.91	80.57	67.41	63.67	71.16	1.02696e-10	86.52	83.97	89.07	75.44	72.02	78.86	1.15713e-09	94.72	91.88	97.56	86.22	83.09	89.35	2.96818e-10
Weiko-II	65.23	62.4	68.07	53.61	49.87	57.35	4.23607e-15	70.98	68.43	73.54	61.7	58.29	65.12	9.77963e-13	82.02	79.18	84.86	76.16	73.03	79.28	1.3382e-08
Weiko-III	64.98	62.14	67.81	60.93	57.19	64.68	0.0480221	72.14	69.59	74.69	66.67	63.25	70.09	0.00044932	83.07	80.23	85.91	79.98	76.85	83.11	0.00876167
WOB-1/79	58.47	55.64	61.31	55.67	51.93	59.42	0.13973	66.08	63.53	68.63	63.24	59.82	66.66	0.00990683	79.22	76.38	82.06	76.52	73.39	79.65	0.00057535
Wodjil	51.76	48.92	54.59	47.14	43.39	50.88	0.000354863	57.23	54.68	59.78	55.65	52.23	59.07	0.0796397	70.12	67.28	72.96	68.68	65.55	71.8	0.554604
WTD 6179	55.31	52.47	58.14	52.14	48.4	55.88	0.0405693	63.91	61.36	66.46	60.51	57.09	63.93	0.0249677	75.75	72.91	78.59	75.13	72	78.26	0.21104
WTD-6142	61.88	59.05	64.71	47.77	44.02	51.51	9.10378e-26	69.4	66.84	71.95	56.17	52.75	59.59	5.1481e-27	80.51	77.67	83.35	71.76	68.63	74.89	5.28103e-24
Z-451	50.62	47.79	53.46	48.59	44.84	52.33	0.236317	57.98	55.42	60.53	57.38	53.96	60.8	0.680872	72.53	69.69	75.37	71.92	68.79	75.04	0.408473
Zlotoria	75.06	72.23	77.89	64.29	60.55	68.03	1.36458e-06	79.51	76.96	82.06	72.03	68.61	75.44	0.00070484	93.32	90.48	96.16	86.38	83.26	89.51	8.21414e-05
Żółtyj Kormowoj	58.11	55.28	60.95	51.85	48.11	55.6	3.78057e-07	63.75	61.2	66.3	59.78	56.36	63.2	9.59053e-05	79.04	76.19	81.88	72.95	69.83	76.08	3.83517e-13
BE	the number of days from sowing to bud emergence without pre-sowing vernalization
SF	the number of days from sowing to start of flowering without pre-sowing vernalization
EF	the number of days from sowing to end of flowering without pre-sowing vernalization
vBE	the number of days from sowing to bud emergence with pre-sowing vernalization
vSF	the number of days from sowing to start of flowering with pre-sowing vernalization
vEF	the number of days from sowing to end of flowering with pre-sowing vernalization
M	estimated marginal mean
UL	upper boundary
LL	lower boundary
p	pairwise (vernalized vs non-vernalized) comparison pvalues adjusted with Tukey method

## Sheet: Table S4
FLOWERING LOCUS T indel variants confer vernalization-independent and photoperiod-insensitive flowering of yellow lupin (Lupinus luteus L.)
Piotr Plewiński, Sandra Rychel-Bielska, Bartosz Kozak, Iván J. Maureira-Butler, Muhammad Munir Iqbal, Matthew N. Nelson and Michał Książkiewicz
Supplementary Table S4. Primers used for sequencing and screening of yellow lupin FT genes.
Gene	Primer name	Primer sequence	Template sequence name	Template sequence start	Template sequence end	Yellow lupin collection screening	Length polymorphism
LlutFTa1a	FTa1a_F1	ACTTTCCTCACCTCTCTGCTG	LlutFTa1a, P28213	1	21	yes	no
LlutFTa1a	FTa1a_F2	CCACTTTCTCTCTCAGCTCTGG	LlutFTa1a, P28213	624	645	yes	no
LlutFTa1a	FTa1a_F3	TTGACCACTTCCCATCACTGC	LlutFTa1a, P28213	1118	1138	yes	no
LlutFTa1a	FTa1a_F4	AGCAGCTTTCTTTCCTCTAAACT	LlutFTa1a, P28213	1646	1668	yes	no
LlutFTa1a	FTa1a_F5	ATCCTTCTTCACAGCCTGCAT	LlutFTa1a, P28213	2156	2176	yes	yes
LlutFTa1a	FTa1a_F6	TCTTCTTCTAACATGCTCGTGT	LlutFTa1a, P28213	2683	2704	yes	yes
LlutFTa1a	FTa1a_F7	AGACTAATCCAGACCATACCGA	LlutFTa1a, P28213	3290	3311	yes	yes
LlutFTa1a	FTa1a_F8	TTGAAGATGCAGAAAGTGAGTTTT	LlutFTa1a, P28213	3849	3872	yes	yes
LlutFTa1a	FTa1a_F9	TGGTAGATGTATTCAAGAGCGGT	LlutFTa1a, P28213	4525	4547	yes	yes
LlutFTa1a	FTa1a_F10	TGTCTAGCAACTAATACAGCAACA	LlutFTa1a, P28213	5048	5071	yes	no
LlutFTa1a	FTa1a_F11	TTTGTTGAGTGCAGGTTTGGC	LlutFTa1a, P28213	5677	5697	yes	no
LlutFTa1a	FTa1a_F12	TGACGAACGAATATGAGGATTGAGT	LlutFTa1a, P28213	6233	6257	yes	yes
LlutFTa1a	FTa1a_F13	GTGGGTTGATGACTTTCGAGTTG	LlutFTa1a, P28213	6799	6821	yes	yes
LlutFTa1a	FTa1a_F14	CTAAAGCAGACAATGTTAAAAGTGTT	LlutFTa1a, P28213	7324	7349	yes	no
LlutFTa1a	FTa1a_F15	GAGACAATTAATCACATGGACTAACA	LlutFTa1a, P28213	7854	7879	yes	no
LlutFTa1a	FTa1a_F16	AGAGTGAGTATTGGTGGAGATGA	LlutFTa1a, P28213	8324	8346	yes	no
LlutFTa1a	FTa1a_F17	TTAAGCAAGGTCTCGAGTCGA	LlutFTa1a, P28213	8856	8876	yes	no
LlutFTa1a	FTa1a_F18	CAAAAGAGTTCAAGAATGCTCAACA	LlutFTa1a, P28213	9300	9324	yes	no
LlutFTa1a	FTa1a_F19	CTCCAACCCTTATACAATTAGTGGA	LlutFTa1a, P28213	9879	9903	yes	no
LlutFTa1a	FTa1a_F20	ATTCCTCAATTGAACCTCTTAAGTATT	LlutFTa1a, P28213	10468	10494	yes	no
LlutFTa1a	FTa1a_F21	TCATTTTCAAACCATGTCTTTCGA	LlutFTa1a, P28213	10788	10811	yes	yes
LlutFTa1a	FTa1a_F22	TGGTTTCGAGTCTTCTGGATGA	LlutFTa1a, P28213	11344	11365	yes	no
LlutFTa1a	FTa1a_R1	TGAAGTTCCAACAATTGCAGGG	LlutFTa1a, P28213	749	770	yes	no
LlutFTa1a	FTa1a_R2	AAGTGGAAGGAGCAGGTGATG	LlutFTa1a, P28213	1252	1272	yes	no
LlutFTa1a	FTa1a_R3	AAGTTCACTGGAGGCACATGA	LlutFTa1a, P28213	1761	1781	yes	no
LlutFTa1a	FTa1a_R4	TCAACGAGCTTGCCGATTCTA	LlutFTa1a, P28213	2309	2329	yes	no
LlutFTa1a	FTa1a_R5	TCGCACAGTCAATAACACAGT	LlutFTa1a, P28213	2808	2828	yes	yes
LlutFTa1a	FTa1a_R6	AGCAGCATCAACAATATAGTAGCA	LlutFTa1a, P28213	3388	3411	yes	yes
LlutFTa1a	FTa1a_R7	TGAAAGGATAATATTCAGCAAGTCC	LlutFTa1a, P28213	4018	4042	yes	yes
LlutFTa1a	FTa1a_R8	CTATCAGCCACACCATCTCCA	LlutFTa1a, P28213	4598	4618	yes	yes
LlutFTa1a	FTa1a_R9	TCCACTTAATGCTTACTTTGCGT	LlutFTa1a, P28213	5201	5223	yes	yes
LlutFTa1a	FTa1a_R10	CAGAAGAAAACTTGCGCCCAG	LlutFTa1a, P28213	5767	5787	yes	no
LlutFTa1a	FTa1a_R11	TCCGTTAGACTAAATTGCCTTGT	LlutFTa1a, P28213	6337	6359	yes	no
LlutFTa1a	FTa1a_R12	TGTCACTCAAAAGAATGGACCA	LlutFTa1a, P28213	6929	6950	yes	yes
LlutFTa1a	FTa1a_R13	TGGACTGTTGATTTTGAAACTGCA	LlutFTa1a, P28213	7487	7510	yes	yes
LlutFTa1a	FTa1a_R14	CCCATGAAGAGGATTCCACCA	LlutFTa1a, P28213	8009	8029	yes	no
LlutFTa1a	FTa1a_R15	GCTTACACCTTGTTCAATATAAGATAGG	LlutFTa1a, P28213	8511	8538	yes	no
LlutFTa1a	FTa1a_R16	CTTGGACTAGGTGCGTCTGG	LlutFTa1a, P28213	9000	9019	yes	no
LlutFTa1a	FTa1a_R17	TCCTCACATTTTCAAGTACTGGAGA	LlutFTa1a, P28213	9487	9511	yes	no
LlutFTa1a	FTa1a_R18	ACCAGGTCTTATTTCCCAGCT	LlutFTa1a, P28213	10000	10020	yes	no
LlutFTa1a	FTa1a_R19	TGAACCATGTCATTTATCTTTATCCCT	LlutFTa1a, P28213	10590	10616	yes	no
LlutFTa1a	FTa1a_R20	TGGTATTCTCCGACTTAGTAGCA	LlutFTa1a, P28213	11130	11152	yes	no
LlutFTa1a	FTa1a_R21	TTTCCACATGTATGCTCGCAC	LlutFTa1a, P28213	11437	11457	yes	yes
LlutFTa1a	FTa1a_R22	TCCCTTTACGTTTGGTCCATT	LlutFTa1a, P28213	12177	12197	yes	no
LlutFTa1b	FTa1b_F1	TGCGTTTGAAATTGTGAGTAGGA	LlutFTa1b, P28213	1	23	yes	no
LlutFTa1b	FTa1b_F2	GTTCCAACATCAACTGCCCTC	LlutFTa1b, P28213	656	676	yes	no
LlutFTa1b	FTa1b_F3	AGTAACTCTGGACCAAATGATACT	LlutFTa1b, P28213	1254	1277	yes	no
LlutFTa1b	FTa1b_F4	GTCACACACCCAACATTTGTCA	LlutFTa1b, P28213	1732	1753	yes	no
LlutFTa1b	FTa1b_F5	GGAAAGCCACCCTCAACAACT	LlutFTa1b, P28213	2031	2051	yes	no
LlutFTa1b	FTa1b_F6	TGTGATTGACATGGATTCTGCT	LlutFTa1b, P28213	2242	2263	yes	yes
LlutFTa1b	FTa1b_F7	TCTCGGGATCAACAACAACTT	LlutFTa1b, P28213	2746	2766	yes	no
LlutFTa1b	FTa1b_F8	ACAATCGAGGATGAACACTTGA	LlutFTa1b, P28213	3473	3494	yes	no
LlutFTa1b	FTa1b_F9	AGTTTGTGTAGTGACTTTGGCA	LlutFTa1b, P28213	4069	4090	yes	no
LlutFTa1b	FTa1b_F10	GTAGCAGGTAGTTGTTGTGACC	LlutFTa1b, P28213	4649	4670	yes	no
LlutFTa1b	FTa1b_F11	ACCGATTACCCAAACTTGTTGT	LlutFTa1b, P28213	5194	5215	yes	yes
LlutFTa1b	FTa1b_F12	GTGTGAGAAAAGAGTTATCCCACT	LlutFTa1b, P28213	5766	5789	yes	no
LlutFTa1b	FTa1b_F13	TGCTTAAGTTCAAGTGTTTCAAAGT	LlutFTa1b, P28213	6228	6252	yes	no
LlutFTa1b	FTa1b_F14	CCGACTCGATGGCTGAACTAT	LlutFTa1b, P28213	6783	6803	yes	yes
LlutFTa1b	FTa1b_F15	CGCAGGTAGAGATGGTGAGAG	LlutFTa1b, Wodjil	7394	7414	yes	yes
LlutFTa1b	FTa1b_F16	AAAGAAGTATAAATAGCACCCTCAAG	LlutFTa1b, P28213	7943	7968	yes	no
LlutFTa1b	FTa1b_F17	ACTTTAGTCTTAGTATGTGGAGTCAA	LlutFTa1b, P28213	8536	8561	yes	no
LlutFTa1b	FTa1b_F18	ATTCAAATTAGTTCCAAGACACTAGAT	LlutFTa1b, P28213	9150	9176	yes	no
LlutFTa1b	FTa1b_F19	GTGGGTGCACTTTCTTCTTGT	LlutFTa1b, P28213	9786	9806	yes	no
LlutFTa1b	FTa1b_F20	TCAAAATAAATCCATCCCAATTGCA	LlutFTa1b, P28213	10283	10307	yes	no
LlutFTa1b	FTa1b_R1	GCCATTCCACATGTCCAAGTC	LlutFTa1b, P28213	742	762	yes	no
LlutFTa1b	FTa1b_R2	TCTTTAGAACTTTGTTATGGCTTTCC	LlutFTa1b, P28213	1379	1404	yes	no
LlutFTa1b	FTa1b_R3	TGTCGCCTGTCATGTGTTTTG	LlutFTa1b, P28213	1918	1938	yes	no
LlutFTa1b	FTa1b_R4	TGCCACATGAAATCCTTTGTCG	LlutFTa1b, P28213	2114	2135	yes	no
LlutFTa1b	FTa1b_R5	AAGCCAACAACCAAATCTTTCT	LlutFTa1b, P28213	2364	2385	yes	no
LlutFTa1b	FTa1b_R6	TCGATTCAAAACATAGCACTCGG	LlutFTa1b, P28213	2895	2917	yes	yes
LlutFTa1b	FTa1b_R7	ACCCAACGAGTTCCTATGACA	LlutFTa1b, P28213	3573	3593	yes	no
LlutFTa1b	FTa1b_R8	TGGCTTGCAGTCATCCATATCA	LlutFTa1b, P28213	4211	4232	yes	no
LlutFTa1b	FTa1b_R9	ATGTGTTTGGTTCTTGAATGCA	LlutFTa1b, P28213	4779	4800	yes	no
LlutFTa1b	FTa1b_R10	CACGAGTGAGAGAGTAGGAGGA	LlutFTa1b, P28213	5327	5348	yes	no
LlutFTa1b	FTa1b_R11	ACCCAAACTCTCTGTCCAACA	LlutFTa1b, P28213	5910	5930	yes	yes
LlutFTa1b	FTa1b_R12	CCAAGTGGTTCTAATCCCCTT	LlutFTa1b, P28213	6403	6423	yes	no
LlutFTa1b	FTa1b_R13	CCTGCATCTCCCAAGCCAATA	LlutFTa1b, P28213	6988	7008	yes	no
LlutFTa1b	FTa1b_R14	TGATGAGATGATGCATTTAATTTTCAA	LlutFTa1b, P28213	7572	7598	yes	yes
LlutFTa1b	FTa1b_R15	TCGAAAGGGTCCAATACATCACC	LlutFTa1b, P28213	8093	8115	yes	yes
LlutFTa1b	FTa1b_R16	GAGAAGAACAATAGATGAAATGTAGGT	LlutFTa1b, P28213	8695	8721	yes	no
LlutFTa1b	FTa1b_R17	CCATTTTAGTGCAGGTAGGGC	LlutFTa1b, P28213	9403	9423	yes	no
LlutFTa1b	FTa1b_R18	TCCCTCTAACTCACTGGAATTTT	LlutFTa1b, P28213	9927	9949	yes	no
LlutFTa1b	FTa1b_R19	TGACCGCAATGTAACCGTATT	LlutFTa1b, P28213	10507	10527	yes	no
LlutFTa1b	FTa1b_R20	AGAATACATGATGAGTCTGCCAGT	LlutFTa1b, P28213	11080	11103	yes	no
LlutFTc1	FTc1p_F1	CCATATCCTTCTCATTTACCTCCA	LlutFTc1, P28213	1	24	yes	no
LlutFTc1	FTc1p_F2	TGCTCATGAAACTGCCTTAGAT	LlutFTc1, P28213	529	550	yes	no
LlutFTc1	FTc1p_F3	AACACCACTCCTGACTATGCA	LlutFTc1, P28213	1092	1112	yes	no
LlutFTc1	FTc1p_F4	TCATTCCCAATTCACTCACCCA	LlutFTc1, P28213	1611	1632	yes	no
LlutFTc1	FTc1p_F5	TCTGATGGCTGCAACCTGAAA	LlutFTc1, P28213	2113	2133	yes	no
LlutFTc1	FTc1p_F6	TCTTCTCCAACACAACGGGAC	LlutFTc1, P28213	2652	2672	yes	no
LlutFTc1	FTc1p_F7	TGTACACATGACAGAGTTGCTC	LlutFTc1, P28213	3157	3178	yes	yes
LlutFTc1	FTc1p_F8	AACACAGCCAAATTACATGAGAAA	LlutFTc1, P28213	3705	3728	yes	yes
LlutFTc1	FTc1p_F9	TTTGCATCAGATTTGTAAAATTTCTCT	LlutFTc1, P28213	4222	4248	yes	yes
LlutFTc1	FTc1p_F10	ACTTCATGATTTTGTTTTAAATGGCA	LlutFTc1, P28213	4740	4765	yes	yes
LlutFTc1	FTc1p_F11	ACCTTGTCCACTTCTCTCCCT	LlutFTc1, P28213	5325	5345	yes	yes
LlutFTc1	FTc1p_F12	TCATCTTTACCATTAGATCATCATCCT	LlutFTc1, P28213	5818	5844	yes	no
LlutFTc1	FTc1p_F13	TGTTCTAGTTTCTCATGATCTTATGCT	LlutFTc1, P28213	6341	6367	yes	no
LlutFTc1	FTc1p_F14	TGTCACAGTCACACGGGATAA	LlutFTc1, P28213	6790	6810	yes	yes
LlutFTc1	FTc1p_F15	AGTGCCACTCAAACAAAAGAATGA	LlutFTc1, P28213	7291	7314	yes	yes
LlutFTc1	FTc1p_F16	TCAAAGATAAGGGTTCTCGCCT	LlutFTc1, P28213	7769	7790	yes	yes
LlutFTc1	FTc1p_F17	ACACCATCCATTTTGTTGATAGAAA	LlutFTc1, P28213	8225	8249	yes	no
LlutFTc1	FTc1p_F18	TGGTTTGTGATTGAACTTCATTAGAGA	LlutFTc1, P28213	8614	8640	yes	no
LlutFTc1	FTc1p_R1	GAGCTAGTCCCGGAGATCTA	LlutFTc1, P28213	642	661	yes	no
LlutFTc1	FTc1p_R2	AACCCTTGTGAGTTGCAGAGT	LlutFTc1, P28213	1205	1225	yes	no
LlutFTc1	FTc1p_R3	GGGCTTTGTGTAGTTTGCATGA	LlutFTc1, P28213	1731	1752	yes	no
LlutFTc1	FTc1p_R4	TGTTGTGGTGAAGGTTGACTCA	LlutFTc1, P28213	2261	2282	yes	no
LlutFTc1	FTc1p_R5	AGGCTTGGTGAGAACATCTACT	LlutFTc1, P28213	2762	2783	yes	no
LlutFTc1	FTc1p_R6	ACCTCAGAAATCACATAACCAAACAC	LlutFTc1, P28213	3288	3313	yes	no
LlutFTc1	FTc1p_R7	ACCCCTTGCCTATCAACTTCAG	LlutFTc1, P28213	3847	3868	yes	yes
LlutFTc1	FTc1p_R8	ACATGAGAGCTAACTTGTGCAC	LlutFTc1, P28213	4350	4371	yes	yes
LlutFTc1	FTc1p_R9	TTTCCCTTCCTTTCGAATCACT	LlutFTc1, P28213	4875	4896	yes	yes
LlutFTc1	FTc1p_R10	GCTTCTTTGCTATATCCAATCACA	LlutFTc1, P28213	5446	5469	yes	yes
LlutFTc1	FTc1p_R11	GTCGCAATGGTCACAATCACA	LlutFTc1, P28213	5973	5993	yes	yes
LlutFTc1	FTc1p_R12	TGACGTACCCAGAAAGTTTTGAAC	LlutFTc1, P28213	6492	6515	yes	no
LlutFTc1	FTc1p_R13	ATGCAGGGTTTTGGAGGGTTA	LlutFTc1, P28213	6934	6954	yes	no
LlutFTc1	FTc1p_R14	AGAAGTAAGTCGCACATCATCT	LlutFTc1, P28213	7501	7522	yes	yes
LlutFTc1	FTc1p_R15	AAGAAGTGCCACATTGACAAAA	LlutFTc1, P28213	8005	8026	yes	yes
LlutFTc1	FTc1p_R16	ACAGTTAACAGATTTAAACAGCAACT	LlutFTc1, P28213	8352	8377	yes	yes
LlutFTc1	FTc1p_R17	CAACAGTGAGGGAACATTAACC	LlutFTc1, P28213	8758	8779	yes	no
LlutFTc1	FTc1p_R18	TCATCACCACCAACAGAAACTCT	LlutFTc1, P28213	9139	9161	yes	no
LlutFTc1	FTc_F8	CACTGTTGAATACCACTAGAAAACA	LlutFTc1, P28213	8772	8796	no	no
LlutFTc1	FTc_R14	CTTGTGGTAGATGGAATATCTGTA	LlutFTc1, P28213	9520	9543	no	no
LlutFTc1	FTc_F16	TCTTAGGTTATGGTGGATGCAG	LlutFTc1, P28213	9292	9313	no	no
LlutFTc1	FTc_R23	AAGTGTGTTTTATCCTTGTGTTACT	LlutFTc1, P28213	9767	9791	no	no
LlutFTc1	FTc_F9	CCATCTACCACAAGTGCAGTG	LlutFTc1, P28213	9530	9550	no	no
LlutFTc1	FTc_R16	ACAAAACTATCACTTTGTCCTTACA	LlutFTc1, P28213	15236	15260	no	no
LlutFTc1	FTc_F11	CTGTGGGGATAACTTAGTCTAGTGG	LlutFTc1, P28213	10239	10263	no	no
LlutFTc1	FTc_R17	AGATATGGAAATCGATTTTATGGTGT	LlutFTc1, P28213	14282	14307	no	no
LlutFTc1	FTc_F14	CTATAACACGGTTTGGGCTAC	LlutFTc1, P28213	10945	10965	no	no
LlutFTc1	FTc_R21	TCATTTTCTATTCACTTGATGCTAACA	LlutFTc1, P28213	13932	13958	no	no
LlutFTc1	FTc_F15	TGGAGAGAAAACAAATAAATGAGGAGA	LlutFTc1, P28213	11664	11690	no	no
LlutFTc1	FTc_R22	ACATCTCTTAGGTCGAAAATATCATTG	LlutFTc1, P28213	13356	13382	no	no
LlutFTc1	FTc_F17	GGGCTGAGTAAGTCTTGTCCC	LlutFTc1, P28213	13087	13107	no	no
LlutFTc1	FTc_R24	TGGTGGGAATTGAATGGGGAG	LlutFTc1, P28213	13757	13777	no	no
LlutFTc1	FTc_F18	TGCTCACCCCTACACTCATTG	LlutFTc1, P28213	13602	13622	no	no
LlutFTc1	FTc_R25	AGCAGAAAGATGTGGTGGCTA	LlutFTc1, P28213	14335	14355	no	no
LlutFTc1	FTc_F19	TCTATTTATCTATAGGGATTTAGTTGGT	LlutFTc1, P28213	14204	14231	no	no
LlutFTc1	FTc_R26	CTGGAGCAAACACAGTGTCTC	LlutFTc1, P28213	14909	14929	no	no
LlutFTc2	FTc2p_F1	ATCAATGATGCATAATTCACGTCT	LlutFTc2, P28213	1	24	yes	no
LlutFTc2	FTc2p_F2	TCCGAATAACCCACCAAATCACA	LlutFTc2, P28213	413	435	yes	no
LlutFTc2	FTc2p_F3	AGAGTAGTGTTGACCTTCCCT	LlutFTc2, P28213	949	969	yes	no
LlutFTc2	FTc2p_F4	TGCATCATCAATCTTGGAGGG	LlutFTc2, P28213	1464	1484	yes	no
LlutFTc2	FTc2p_F5	TGCAGATGAGAAATGTTTGGTTT	LlutFTc2, P28213	1945	1967	yes	no
LlutFTc2	FTc2p_F6	ACCCATTTGACAAGCACTACA	LlutFTc2, P28213	2503	2523	yes	no
LlutFTc2	FTc2p_F7	CAGCCGCTATCCAAGTATCAT	LlutFTc2, P28213	2998	3018	yes	no
LlutFTc2	FTc2p_F8	CTTCATGTGACCAGGTTTGCC	LlutFTc2, P28213	3466	3486	yes	no
LlutFTc2	FTc2p_F9	GCGGAACATTTCGTAATCCTGG	LlutFTc2, P28213	3964	3985	yes	no
LlutFTc2	FTc2p_F10	TGAAGAGTTAACATGCAGCGGA	LlutFTc2, P28213	4450	4471	yes	no
LlutFTc2	FTc2p_F11	TGAGGTGTGTTTCAATGCCTT	LlutFTc2, P28213	5016	5036	yes	no
LlutFTc2	FTc2p_F12	CACTTAAACTAATTGTCTTGAAGCTTT	LlutFTc2, P28213	5459	5485	yes	no
LlutFTc2	FTc2p_F13	TTGCCATTTTGTCTCCACGA	LlutFTc2, P28213	5995	6014	yes	no
LlutFTc2	FTc2p_F14	CATCTTGACTCATGCGTTTTCA	LlutFTc2, P28213	6530	6551	yes	no
LlutFTc2	FTc2p_F15	CAAAGCCACAATGCAAAGGGT	LlutFTc2, P28213	7019	7039	yes	yes
LlutFTc2	FTc2p_R1	AGTGTATGTTTGTGTGTTCGCT	LlutFTc2, P28213	540	561	yes	no
LlutFTc2	FTc2p_R2	CCTCCTGGCTTTGAAGATTACA	LlutFTc2, P28213	1082	1103	yes	no
LlutFTc2	FTc2p_R3	TGGAGAACACATCGAAATCATCT	LlutFTc2, P28213	1579	1601	yes	no
LlutFTc2	FTc2p_R4	TTCCGTAGAAGAACTGGCTCG	LlutFTc2, P28213	2101	2121	yes	no
LlutFTc2	FTc2p_R5	TCGCATGAACCATTTGAATAAACT	LlutFTc2, P28213	2582	2605	yes	no
LlutFTc2	FTc2p_R6	CCCTAGGAAAATTTAGATGGGGTGA	LlutFTc2, P28213	3112	3136	yes	no
LlutFTc2	FTc2p_R7	TCCTCAAAATGAATAAAGGCGCA	LlutFTc2, P28213	3564	3586	yes	no
LlutFTc2	FTc2p_R8	ATCCTCACATCTGCACTTGGT	LlutFTc2, P28213	4095	4115	yes	no
LlutFTc2	FTc2p_R9	GTAGCCTTCGGTGGACAAGAA	LlutFTc2, P28213	4555	4575	yes	no
LlutFTc2	FTc2p_R10	AGTTACTGAGAGTTGTTGCATCA	LlutFTc2, P28213	5145	5167	yes	no
LlutFTc2	FTc2p_R11	AACGTCAACTTGGCTAACACC	LlutFTc2, P28213	5594	5614	yes	no
LlutFTc2	FTc2p_R12	TAACTGCGAGGAGTCAATGCT	LlutFTc2, P28213	6126	6146	yes	no
LlutFTc2	FTc2p_R13	GGGTCAGTAAGTCAAGTGGGA	LlutFTc2, P28213	6633	6653	yes	no
LlutFTc2	FTc2p_R14	ACCTCTCTCCTCACCTTCCTT	LlutFTc2, P28213	7173	7193	yes	no
LlutFTc2	FTc2p_R15indel2	TCTATTTTTGGCTGGTTTTAACTTAGT	LlutFTc2, P28213	7817	7843	yes	yes
LlutFTc2	FTc2p_R15indel3	AAAACAGCTCATCTAAAATTAAGATCC	LlutFTc2, P28213	7912	7938	no	yes
LlutFTc2	FTc2p_R15	ACACACATCAAAACAGCTCATCT	LlutFTc2, P28213	7925	7947	yes	yes
LlutFTc2	FTc2p_F15indel1	ACTAAGTTAAAACCAGCCAAAAATAGA	LlutFTc2, P28213	7817	7843	yes	yes
LlutFTc2	FTc2p_F15indel3	CTTAAAGGATCTTAATTTTAGATGAGC	LlutFTc2, P28213	7906	7932	no	yes
LlutFTc2	FTc_F2	CAAGGGTTTCTGTTGGTGGTG	LlutFTc2, P28213	8577	8597	no	yes
LlutFTc2	FTc_F4	GGTTCTGGTGGATGCAGATGC	LlutFTc2, P28213	9098	9118	no	no
LlutFTc2	FTc2_F2-1_indelF	AGCAAAAAGGTGTAATTGAAAATGGA	LlutFTc2, P28213	9210	9235	yes	yes
LlutFTc2	FTc2_F2-1_indelR	TTTGAACAGAAGCTAGGTATGTAAGTT	LlutFTc2, P28213	9382	9408	yes	yes
LlutFTc2	FTc_R7	TTGTGGTAGCTGGAATATCAGT	LlutFTc2, P28213	9487	9508	no	yes
LlutFTc2	FTc2_R2_2	ACTCTTCTAAAATTATTTGTTGAGCCA	LlutFTc2, P28213	10093	10119	no	no
LlutFTc2	FTc2_intron3_F1	GACGTGAGAACTTTGATGAGGAG	LlutFTc2, P28213	10059	10081	no	yes
LlutFTc2	FTc2_intron3_F2	TTAGGTCAAAATAAGATATCACATCTC	LlutFTc2, P28213	16795	16821	yes	yes
LlutFTc2	FTc2_intron3_R2	ATTGAGATGTGATATCTTATTTTGACC	LlutFTc2, P28213	16798	16824	no	yes
LlutFTc2	FTc2_F5_2	TGCCATTCTCTGCTAGCTTGT	LlutFTc2, P28213	12539	12559	no	yes
LlutFTc2	FTc2_R5_1	AGCCTCTGCCTACAATCAACA	LlutFTc2, P28213	15177	15197	no	yes
LlutFTc2	FTc2_R5_2	ACACTCACTGCCTACCAAACT	LlutFTc2, P28213	14584	14604	no	yes
LlutFTc2	FTc2_F5	CAACCATTGAGCCTCACAAGC	LlutFTc2, P28213	11767	11787	no	yes
LlutFTc2	FTc2_R5	TCCAAATGAAAATCCTGGTGCTG	LlutFTc2, P28213	15741	15763	no	yes
LlutFTc2	FTc2_F5_1	CAGGGTTATTCCTTGCTTGGA	LlutFTc2, P28213	12280	12300	no	yes
LlutFTc2	FTc2_F5_3	CAACTAGGTAGGAGGGGCTC	LlutFTc2, P28213	13150	13169	no	yes
LlutFTc2	FTc2_F4_1	CAAAAGAGGAAAGTTTGCAGAAAA	LlutFTc2, P28213	16241	16264	yes	yes
LlutFTc2	FTc2_R4_1	CCGTAGCATGGTGAGGGATAC	LlutFTc2, P28213	17216	17236	yes	yes
LlutFTc2	FTc2_intron3_F1-1	TTCTTTAGTATGATACTTTCAAAACTC	LlutFTc2, P28213	16844	16870	no	yes
LlutFTc2	FTc2_R4ex4	ACCTCCTTCCACCACAACCAT	LlutFTc2, P28213	17120	17140	yes	yes
LlutFTc2	FTc2_F3	TCAGCCATGACACAACCAGAT	LlutFTc2, P28213	15561	15581	no	yes
LlutFTc2	FTc2_F4	AGGGGCTGGTTATGTCTGAGA	LlutFTc2, P28213	15774	15794	no	yes
LlutFTc2	FTc2_R3	CTGTTGGTCGGACTCTTTGGA	LlutFTc2, P28213	17805	17825	no	yes
LlutFTc2	FTc2_R4	GGGGAAGGTAATGTCTGTGCA	LlutFTc2, P28213	17667	17687	no	yes

## Sheet: Table S5
FLOWERING LOCUS T indel variants confer vernalization-independent and photoperiod-insensitive flowering of yellow lupin (Lupinus luteus L.)
Piotr Plewiński, Sandra Rychel-Bielska, Bartosz Kozak, Iván J. Maureira-Butler, Muhammad Munir Iqbal, Matthew N. Nelson and Michał Książkiewicz
Supplementary Table S5. FT indel marker polymorphism in yellow lupin germplasm collection.
Marker name	FTa1a_F5_R5	FTa1a_F6_R6	FTa1a_F7_R7	FTa1a_F8_R8	FTa1a_F9_R9	FTa1a_F12_R12	FTa1a_F13_R13	FTa1a_F21_R21	FTa1b_F6_R6	FTa1b_F11_R11	FTa1b_F14_R14	FTa1b_F15_R15	FTc1_F7_R11	FTc1_F14_R14	FTc1_F14_R16	FTc1_F15_R15	FTc2_F15_R15indel2	FTc2_F15indel1_R15	FTc2_F2.1_indel	FTc2_F4_R4b	FTc2_intron3F2_R4ex4
Primer names	FTa1a_F5 FTa1a_R5	FTa1a_F6 FTa1a_R6	FTa1a_F7 FTa1a_R7	FTa1a_F8 FTa1a_R8	FTa1a_F9 FTa1a_R9	FTa1a_F12 FTa1a_R12	FTa1a_F13 FTa1a_R13	FTa1a_F21 FTa1a_R21	FTa1b_F6 FTa1b_R6	FTa1b_F11 FTa1b_R11	FTa1b_F14 FTa1b_R14	FTa1b_F15 FTa1b_R15	FTc1p_F7 FTc1p_R11	FTc1p_F14 FTc1p_R14	FTc1p_F14 FTc1p_R16	FTc1p_F15 FTc1p_R15	FTc2p_F15 FTc2p_R15indel2	FTc2p_F15indel1 FTc2p_R15	FTc2_F2-1_indelF FTc2_F2-1_indelR	FTc2_F4_1 FTc2_R4_1	FTc2_intron3_F2 FTc2_R4ex4
Recognized indels	FTa1a indel1	FTa1a indel*	FTa1a indel2	FTa1a indel3	FTa1a indel4	FTa1a indel5	FTa1a indel6	FTa1a indel7	FTa1b indel2	FTa1b indel3	FTa1b indels4+5	FTa1b indels5+6+7	FTc1 indels1+2	FTc1 indel3	FTc1 indels3+4	FTc1 indels3+4	FTc2 indel1	FTc2 indel2	FTc2 indels3+4	FTc2 indel9	FTc2 indel11
(Portugalia-36 x Cyt) x R-6095	1	1	1	1	1	1	1	1	1	1	1	1	1.5	1	1	1	1	1	1	1	1
Abrantes-3	3	3	3	3	1	1	1	2	1	1	1	1	2	1	1	1	1.5	1.5	1.5	2	2.5
Afus	1	1	1	1	1	1	1	1	1	1	1	1	2	1	1	1	1	1	1	1	1
Alfoiades-1	1	1	1	1	1	1	1	1	1	1	1	1	2	1	1	1	1	1	1	1	1
Algecivas	1	1	1	1	1	1	1	1	1	1	1	1	2	1	1	1	1	1	1	1	1
Alteria	1	1	1	1	1	1	1	1	1	1	1	1	2	1	1	1	1	1	1	1	1
Anatolia Kl.-2	1	1	1	1	1	1	1	1	1	1	1	1	2	1	1	1	1	1	1	1	1
Anatolia Kl.-5	1	1	1	1	1	1	1	1	1	1	1	1	2	1	1	1	1.5	1.5	1.5	2	2.5
Australia-1	1	1	1	1	1	1	1	1	1	1	1	1	2	1	1	1	1	1	1	1	1
Australia-1887	1	1	1	1.5	1.5	1	1	1	1	1	1	1	2	1	1	1	1	1	1	1	1
Bałtyk	1	1	1	1	1	1	1	1	1	1	1	1	2	1	1	1	1	1	1	1	1
BGRC-3977	1	1	1	1	1	1	1	1	1	1	1	1	2	1	1	1	1	1	1	1	1
BGRC-4059(Bipal)	1	1	1	1	1	1	1	1	2	1	1	1	2	1	1	1	1	1	1	1	2
Bielański wczesny	1	1	1	1	1	1	1	1	1	1	1	1	2	1	1	1	1	1	1	1	1
Biełoruskij Kormowoj	1	1	1	1	1	1	1	1	2	1	1	1	2	1	1	1	1	1	1	1	1
Bipal	1	1	1	1	1	1	1	1	1	1	1	1	2	1	1	1	1	1	1	1	1
Biscainhos-4	1.5	1	1	1.5	1	1	1	1.5	2	1	1	1	2	1	1	1	1	1.5	1.5	2	2.5
Biscainhos-5b	1.5	1	1	1.5	1	1	1.5	1.5	1	1	1	1	2	2	2	2	2	2	2	2	3
Bojec	1	1	1	1	1	1	1	1	1	1	1	1	2	1	1	1	1	1	1	1	2
Bor.-229	2	1	1	2	1	1	1	2	2	1	1	1	2	1	1	1	1.5	1.5	1.5	2	2.5
Borluta	1	1	1	1	1	1	1	1	2	1	1	1	2	1	1	1	1	1	1	1	1
BSCh-1033	1	1	1	1	1	1	1	1	1	1	1	1	1	1	1	1	1	1	1	1	1
BSCh-509	1	1	1	1	1	1	1	1	2	1	1	1	1	1	1	1	1	1	1	1	1
BSCh-604	1	1	1	1	1	1	1	1	1	1	1	1	1	1	1	1	1	1	1	1	1
BSCh-621	1	1	1	1	1	1	1	1	1	1	1	1	1	1	1	1	1	1	1	1	1
BSCh-723	1	1	1	1	1	1	1	1	1	1	1	1	1	1	1	1	1	1	1	1	1
Chlorophil Mutant	1	1	1	1	1	1	1	1	1	1	1	1	2	1	1	1	1	1	1	1	1
Deter	1	1	1	1	1	1	1	1	1	1	1	1	2	1	1	1	1	1	1	1	1
Ekspres	1	1	1	1	1	1	1	1	1	1	1	1	2	1	1	1	1	1	1	1	1
Fus.Res.-4	1.5	1	1.5	1.5	1.5	1	1	1.5	2	1	1	1	2	1	1	1	1	1.5	1	1	1
Galhofa-1	1	1	1	1	1	1	1	1	1	1	1	1	2	1	1	1	1	1	1	1	1
Galhofa-3b	2	1	2	2	2	1	1	2	2	1	1	1	2	1	1	1	1	1	1	1	1
Gardjenskij	1	1	1	1	1	1	1	1	1	1	1	1	2	1	1	1	1	1	1	1	1
Getman	1	1	1	1	1	1	1	1	1	1	1	1	1	1	1	1	1	1	1	1	1
Greece	1	1	1	1	1	1	1	1	1	1	1	1	2	1	1	1	1	1	1	1	1
Idol	1	1	1	1	1	1	1	1	1	1	1	1	1	1	1	1	1	1	1	1	1
Iryd (R-6026)	1	1	1	1	1	1	1	1	1	1	1	1	2	1	1	1	1	1	1	1	1
Jantar	1	1	1	1	1	1	1	1	1	1	1	1	2	1	1	1	1	1	1	1	1
Juno (WTD-685)	1	1	1	1	1	1	1	1	1	1	1	1	1	1	1	1	1	1	1	1	1
Kastricznik	1	1	1	1	1	1	1	1	1	1	1	1	1	1	1	1	1	1	1	1	1
Kolbens-Vienauer	1	1	1	1	1	1	1	1	1	1	1	1	2	1	1	1	1	1	1	1	1
Kopyłowskij	1	1	1	1	1	1	1	1	2	1	1	1	2	1	1	1	1	1	1	1	1
Kormowoj	1	1	1	1	1	1	1	1	1	1	1	1	2	1	1	1	1	1	1	1	1
Leniniec	1	1	1	1	1	1	1	1	1	1	1	1	1	1	1	1	1	1	1	1	1
Leussor	1	1	1	1	1	1	1	1	1	1	1	1	2	1	1	1	1	1	1	1	1
Lima	1	1	1	1	1	1	1	1	1	1	1	1	2	1	1	1	1	1	1	1	1
Lisbona-1a	1	1	1	1	1	1	1	1	1	1	1	1	2	1	1	1	2	2	2	2	3
Lubliana	1.5	1	1.5	1.5	1.5	1	1	1.5	2	1	1	1	2	1	1	1	1	1	1	1	1
Lucz	1	1	1	1	1	1	1	1	1	1	1	1	2	1	1	1	1	1	1	1	1
Majewski-2	1	1	1	1	1	1	1	1	1	1	1	1	2	1	1	1	1	1	1	1	1
Mommersteeg Gele	1	1	1	1	1	1	1	1	1	1	1	1	1	1	1	1	1	1	1	1	1
Morasca Sunction-5b	2	1	1	2	1	1	2	2	1	1	1	1	2	2	2	2	1	1	1	1	1
Morocco-3	2	1	2	2	2	1	1	2	2	2	1	1	1	1	1	1	1	1	1	1	1
Mutant PW-5	1	1	1	1	1	1	1	1	1	1	1	1	2	1	1	1	1	1	1	1	1
Naliborskij	1	1	1	1	1	1	1	1	2	1	1	1	1	1	1	1	1	1	1	1	1
Naroczańskij	1	1	1	1	1	1	1	1	1	1	1	1	2	1	1	1	1	1	1	1	1
Nesterha	1	1	1	1	1	1	1	1	1	1	1	1	1	1	1	1	1	1	1	1	1
Nevers	1	1	1	1	1	1	1	1	1	1	1	1	2	1	1	1	1	1	1	1	2
Nosowski	1	1	1	1	1	1	1	1	1	1	1	1	1	1	1	1	1	1	1	1	1
Nr selek.170	1	1	1	1	1	1	1	1	2	1	1.5	1	1.5	1	1	1	1	1	1	1	2
Nr selek.388	1	1	1	1	1	1	1	1	2	1	1	1	1	1	1	1	1	1	1	1	1
Oeiras-1	2	1	2	2	2	1	1	2	1	1	1	1	2	1	1	1	1	1.5	1	1	2
P28213	2	1	1	2	1	1	1	2	2	2	2	2	2	1	1	1	1.5	1.5	1.5	2	2.5
Pal	1	1	1	1	1	1	1	1	1	1	1	1	1	1	1	1	1	1	1	1	1
Palestyna-1	1	1	1	1	1	1	1	1	1	1	1	1	2	2	2	2	1	1	1	1	1
Palestyna-5	1.5	1	1	1.5	1	1	1.5	1.5	1	1	1	1	1	1	1	1	1	1	1	1	1
Pałucki	1	1	1	1	1	1	1	1	1	1	1	1	2	1	1	1	1	1	1	1	1
Parys	1	1	1	1	1	1	1	1	2	1	1	1	2	1	1	1	1	1	1	1	2
Paulsens Gelbe	1	1	1	1	1	1	1	1	1	1	1	1	2	1	1	1	1	1	1	1	1
Perkoz	1	1	1	1	1	1	1	1	1	1	2	2	1	1	1	1	1	1	1	1	1
Piambino	1	1	1	1	1	1	1	1	2	1	1	1	2	1	1	1	1	1	1	1	1
Poleszuk	1	1	1	1	1	1	1	1	1	1	1	1	2	3	1	2	1	1	1	1	1
Popularny	1	1	1	1	1	1	1	1	1	1	1	1	2	1	1	1	1	1	1	1	1
Population Sewilla 4	2	1	1	2	1	2	2	2	1	1	1	1	2	2	2	2	1	1	1	1	1
Portugalia-36a	2	1	2	2	2	1	1	2	1	1	1	1	2	1	1	1	1.5	2	1.5	2	3
Portugalia-37	2	1	1	2	1	1	1	2	2	1	1	1	2	1	1	1	1	1	1	1	1
PRH 444/14	1	1	1	1	1	1	1	1	1	1	1	1	1	1	1	1	1	1	1	1	1
Quinta Grande-3a	1	1	1	1	1	1	1	1	1	1	1	1	2	1	1	1	1	1	1	1	1
R.CGN	1	1	1	1	1	1	1	1	1	1	1	1	2	1	1	1	1	1	1	1	1
R-6106 (Żytomirskij x Topaz)	1	1	1	1	1	1	1	1	2	1	1	1	2	1	1	1	1	1	1	1	2
Refusanova	1	1	1	1	1	1	1	1	1	1	1	1	2	1	1	1	1	1	1	1	1
Rufus	1	1	1	1	1	1	1	1	1	1	1	1	2	1	1	1	1	1	1	1	1
R-W4	1	1	1	1	1	1	1	1	1	1	1	1	2	1	1	1	1	1	1	1	1
Ryast	1	1	1	1	1	1	1	1	1	1	1	1	1	1	1	1	1	1	1	1	1.5
St.-25049/69	1	1	1	1	1	1	1	1	1	1	1	1	2	1	1	1	1	1	1	1	1
St.-332/55	1	1	1	1	1	1	1	1	1	1	1	1	2	1	1	1	1	1	1	1	1
St.-604	1	1	1	1	1	1	1	1	1	1	1	1	2	1	1	1	1	1	1	1	1
St.-77	1	1	1	1	1	1	1	1	1	1	1	1	2	1	1	1	1	1	1	1	1
St.-7703/52	1	1	1	1	1	1	1	1	1	1	1	1	2	1	1	1	1	1	1	1	2
St.Treb.-1	1	1	1	1	1	1	1	1	1	1	1	1	2	1	1	1	1	1	1	1	1
St.Treb.-2	1	1	1	1	1	1	1	1	1	1	1	1	2	1	1	1	1	1	1	1	1
St.Treb.-4	1	1	1	1	1	1	1	1	1	1	1	1	2	1	1	1	1	1	1	1	1
St.Treb.-4151/61	1	1	1	1	1	1	1	1	1	1	1	1	2	1	1	1	1	1	1	1	1
St.Treb.-9	1	1	1	1	1	1	1	1	1	1	1	1	2	1	1	1	1	1	1	1	2
Sulfa	1	1	1	1	1	1	1	1	1	1	1	1	2	1	1	1	1	1	1	1	1
Sweet Yellow	1	1	1	1	1	1	1	1	1	1	1	1	2	1	1	1	1	1	1	1	1
Talar (WTD 2504)	1	1	1	1	1	1	1	1	2	1	1	1	1	1	1	1	1	1	1	1	1
Tedin-2	1	1	1	1	1	1	1	1	1	1	1	1	2	1	1	1	1	1	1	1	1
Trebisa	1	1	1	1	1	1	1	1	1	1	1	1	2	1	1	1	1	1	1	1	1
Umultowo	1	1	1	1	1	1	1	1	1	1	1	1	2	1	1	1	1	1	1	1	1
Vale dos Peixes-2	1	1	1	1	1	1	1	1	2	1	1	1	1.5	1	1	1	2	2	2	2	3
Vale dos Peixes-3	1	1	1	1	1	1	1	2	2	1	1	1	2	1	1	1	1.5	1.5	1.5	2	2.5
Weiko-II	1	1	1	1	1	1	1	1	1	1	1	1	2	1	1	1	1	1	1	1	1
Weiko-III	1	1	1	1	1	1	1	1	1	1	1	1	2	1	1	1	1	1	1	1	2
WOB-1/79	1	1	1	1	1	1	1	1	1	1	1	1	2	1	1	1	1	1	1	1	1
Wodjil	1	1	1	1	1	1	1	1	1	1	1	1	1	1	1	1	1	1	1	1	1
WTD 6179	1	1	1	1	1	1	1	1	2	1	1	1	2	1	1	1	1	1	1	1	1
WTD-6142	1	1	1	1	1	1	1	1	2	1	1	1	2	1	1	1	1	1	1	1	1
Z-451	1	1	1	1	1	1	1	1	1	1	1	1	1	1	1	1	1	1	1	1	1
Zlotoria	2	1	1	2	2	1	1	2	2	1	1	1	2	1	1	1	1.5	1.5	1.5	2	2.5
Żółtyj Kormowoj	1	1	1	1	1	1	1	1	1	1	1	1	1.5	1	1	1	1	1	1	1	1
Frequency of reference allele (1)	87.8378	99.0991	94.5946	87.3874	94.1441	99.0991	97.2973	86.9369	77.4775	98.1982	97.7477	98.1982	23.4234	95.4955	96.3964	95.4955	94.1441	92.3423	93.6937	90.0901	80.6306
Frequency of alternative allele (2)	11.2613	0	4.5045	11.7117	5.85586	0.900901	2.7027	13.0631	22.5225	1.8018	2.25225	1.8018	76.5766	3.6036	3.6036	4.5045	5.85586	7.65766	6.30631	9.90991	12.6126
Frequency of additional alternative allele (3)	0.900901	0.900901	0.900901	0.900901	0	0	0	0	0	0	0	0	0	0.900901	0	0	0	0	0	0	6.75676
*putative indel in Abrantes-3 visualized by the lack of PCR product amplification in wide range of PCR annealing temperatures

## Sheet: Table S6
FLOWERING LOCUS T indel variants confer vernalization-independent and photoperiod-insensitive flowering of yellow lupin (Lupinus luteus L.)
Piotr Plewiński, Sandra Rychel-Bielska, Bartosz Kozak, Iván J. Maureira-Butler, Muhammad Munir Iqbal, Matthew N. Nelson and Michał Książkiewicz
Supplementary Table S6. Polymorphic loci and annotation of yellow lupin FT genes.
Gene	Name	Type	Direction	Locus start	Locus end	Length
LlutFTa1a	A/G	SNP	none	658	658	1
LlutFTa1a	A/G	SNP	none	2048	2048	1
LlutFTa1a	A/T	SNP	none	2079	2079	1
LlutFTa1a	C/T	SNP	none	2171	2171	1
LlutFTa1a	C/G	SNP	none	2332	2332	1
LlutFTa1a	C/G	SNP	none	2376	2376	1
LlutFTa1a	LlutFTa1a_indel1	indel	none	2401	2412	12
LlutFTa1a	C/T	SNP	none	2485	2485	1
LlutFTa1a	G/A	SNP	none	2487	2487	1
LlutFTa1a	T/A	SNP	none	2686	2686	1
LlutFTa1a	T/C	SNP	none	2711	2711	1
LlutFTa1a	A/T	SNP	none	2755	2755	1
LlutFTa1a	T/C	SNP	none	2819	2819	1
LlutFTa1a	C/T	SNP	none	3146	3146	1
LlutFTa1a	T/G	SNP	none	3226	3226	1
LlutFTa1a	T/G	SNP	none	3318	3318	1
LlutFTa1a	A/G	SNP	none	3404	3404	1
LlutFTa1a	LlutFTa1a_indel2	indel	none	3802	3813	12
LlutFTa1a	T/A	SNP	none	3842	3842	1
LlutFTa1a	T/A	SNP	none	3914	3914	1
LlutFTa1a	G/A	SNP	none	4127	4127	1
LlutFTa1a	G/C	SNP	none	4327	4327	1
LlutFTa1a	A/T	SNP	none	4410	4410	1
LlutFTa1a	T/C	SNP	none	4411	4411	1
LlutFTa1a	G/T	SNP	none	4413	4413	1
LlutFTa1a	A/T	SNP	none	4414	4414	1
LlutFTa1a	A/T	SNP	none	4415	4415	1
LlutFTa1a	G/T	SNP	none	4416	4416	1
LlutFTa1a	T/G	SNP	none	4417	4417	1
LlutFTa1a	LlutFTa1a_indel3	indel	none	4418	4475	58
LlutFTa1a	T/C	SNP	none	4584	4584	1
LlutFTa1a	G/A	SNP	none	4684	4684	1
LlutFTa1a	LlutFTa1a_indel4	indel	none	4868	5112	245
LlutFTa1a	G/T	SNP	none	6589	6589	1
LlutFTa1a	G/A	SNP	none	6892	6892	1
LlutFTa1a	LlutFTa1a_indel5	indel	none	7071	7085	15
LlutFTa1a	A/G	SNP	none	7144	7144	1
LlutFTa1a	G/T	SNP	none	7236	7236	1
LlutFTa1a	-/T	SNP	none	7325	7325	1
LlutFTa1a	-/T	SNP	none	7326	7326	1
LlutFTa1a	A/C	SNP	none	7399	7399	1
LlutFTa1a	LlutFTa1a_indel6	indel	none	7407	7465	59
LlutFTa1a	G/C	SNP	none	7514	7514	1
LlutFTa1a	A/T	SNP	none	7575	7575	1
LlutFTa1a	A/T	SNP	none	7635	7635	1
LlutFTa1a	A/-	SNP	none	7694	7694	1
LlutFTa1a	C/T	SNP	none	8016	8016	1
LlutFTa1a	TSS	promoter	forward	8323	8323	1
LlutFTa1a	LlutFTa1a_exon1	exon	forward	8427	8627	201
LlutFTa1a	T/A	SNP	none	8872	8872	1
LlutFTa1a	LlutFTa1a_exon2	exon	forward	9247	9308	62
LlutFTa1a	C/-	SNP	none	9351	9351	1
LlutFTa1a	LlutFTa1a_exon3	exon	forward	9488	9528	41
LlutFTa1a	G/A	SNP	none	9766	9766	1
LlutFTa1a	C/T	SNP	none	11068	11068	1
LlutFTa1a	G/A	SNP	none	11344	11344	1
LlutFTa1a	A/T	SNP	none	11417	11417	1
LlutFTa1a	LlutFTa1a_indel7	indel	none	11501	11511	11
LlutFTa1a	A/C	SNP	none	11546	11546	1
LlutFTa1a	LlutFTa1a_exon4	exon	forward	11798	12024	227
LlutFTa1a	PolA	polyA_site	forward	12074	12074	1
LlutFTa1a	LlutFTa1a_indel8	indel	none	12370	12375	6
LlutFTa1b	C/A	SNP	none	44	44	1
LlutFTa1b	T/G	SNP	none	91	91	1
LlutFTa1b	G/A	SNP	none	114	114	1
LlutFTa1b	G/A	SNP	none	334	334	1
LlutFTa1b	A/G	SNP	none	360	360	1
LlutFTa1b	C/T	SNP	none	366	366	1
LlutFTa1b	A/T	SNP	none	405	405	1
LlutFTa1b	G/A	SNP	none	509	509	1
LlutFTa1b	A/T	SNP	none	516	516	1
LlutFTa1b	C/A	SNP	none	576	576	1
LlutFTa1b	C/T	SNP	none	632	632	1
LlutFTa1b	T/C	SNP	none	687	687	1
LlutFTa1b	A/G	SNP	none	711	711	1
LlutFTa1b	G/T	SNP	none	761	761	1
LlutFTa1b	A/C	SNP	none	774	774	1
LlutFTa1b	C/G	SNP	none	984	984	1
LlutFTa1b	T/A	SNP	none	1013	1013	1
LlutFTa1b	G/A	SNP	none	1075	1075	1
LlutFTa1b	T/A	SNP	none	1300	1300	1
LlutFTa1b	T/G	SNP	none	1302	1302	1
LlutFTa1b	G/C	SNP	none	1407	1407	1
LlutFTa1b	T/A	SNP	none	1474	1474	1
LlutFTa1b	G/C	SNP	none	1507	1507	1
LlutFTa1b	A/C	SNP	none	1615	1615	1
LlutFTa1b	A/C	SNP	none	1616	1616	1
LlutFTa1b	G/A	SNP	none	1620	1620	1
LlutFTa1b	C/T	SNP	none	1740	1740	1
LlutFTa1b	T/C	SNP	none	1773	1773	1
LlutFTa1b	C/T	SNP	none	1807	1807	1
LlutFTa1b	C/T	SNP	none	1812	1812	1
LlutFTa1b	G/A	SNP	none	1836	1836	1
LlutFTa1b	T/-	SNP	none	1943	1943	1
LlutFTa1b	T/C	SNP	none	1988	1988	1
LlutFTa1b	C/T	SNP	none	2000	2000	1
LlutFTa1b	C/T	SNP	none	2050	2050	1
LlutFTa1b	T/C	SNP	none	2095	2095	1
LlutFTa1b	-/A	SNP	none	2128	2128	1
LlutFTa1b	T/C	SNP	none	2142	2142	1
LlutFTa1b	A/C	SNP	none	2157	2157	1
LlutFTa1b	G/A	SNP	none	2176	2176	1
LlutFTa1b	G/A	SNP	none	2191	2191	1
LlutFTa1b	LlutFTa1b_indel1	indel	none	2219	2242	24
LlutFTa1b	G/A	SNP	none	2244	2244	1
LlutFTa1b	A/T	SNP	none	2295	2295	1
LlutFTa1b	T/C	SNP	none	2446	2446	1
LlutFTa1b	T/G	SNP	none	2610	2610	1
LlutFTa1b	T/A	SNP	none	2646	2646	1
LlutFTa1b	-/A	SNP	none	2667	2667	1
LlutFTa1b	G/A	SNP	none	2696	2696	1
LlutFTa1b	T/C	SNP	none	2731	2731	1
LlutFTa1b	C/T	SNP	none	2751	2751	1
LlutFTa1b	LlutFTa1b_indel2	indel	none	2752	2759	8
LlutFTa1b	C/A	SNP	none	2763	2763	1
LlutFTa1b	C/A	SNP	none	2766	2766	1
LlutFTa1b	T/A	SNP	none	2767	2767	1
LlutFTa1b	T/C	SNP	none	2821	2821	1
LlutFTa1b	C/T	SNP	none	2837	2837	1
LlutFTa1b	A/G	SNP	none	3045	3045	1
LlutFTa1b	G/A	SNP	none	3141	3141	1
LlutFTa1b	A/C	SNP	none	3149	3149	1
LlutFTa1b	G/A	SNP	none	3316	3316	1
LlutFTa1b	A/G	SNP	none	3325	3325	1
LlutFTa1b	A/G	SNP	none	3475	3475	1
LlutFTa1b	C/T	SNP	none	3476	3476	1
LlutFTa1b	G/A	SNP	none	3545	3545	1
LlutFTa1b	A/G	SNP	none	3606	3606	1
LlutFTa1b	G/A	SNP	none	3680	3680	1
LlutFTa1b	A/G	SNP	none	3731	3731	1
LlutFTa1b	T/C	SNP	none	3775	3775	1
LlutFTa1b	A/G	SNP	none	3845	3845	1
LlutFTa1b	T/C	SNP	none	3893	3893	1
LlutFTa1b	T/C	SNP	none	3900	3900	1
LlutFTa1b	A/G	SNP	none	3975	3975	1
LlutFTa1b	-/A	SNP	none	3979	3979	1
LlutFTa1b	T/C	SNP	none	4121	4121	1
LlutFTa1b	G/T	SNP	none	4137	4137	1
LlutFTa1b	T/C	SNP	none	4337	4337	1
LlutFTa1b	C/G	SNP	none	4391	4391	1
LlutFTa1b	G/T	SNP	none	4424	4424	1
LlutFTa1b	T/C	SNP	none	4469	4469	1
LlutFTa1b	T/G	SNP	none	4473	4473	1
LlutFTa1b	G/A	SNP	none	4513	4513	1
LlutFTa1b	C/T	SNP	none	4635	4635	1
LlutFTa1b	G/T	SNP	none	4653	4653	1
LlutFTa1b	A/G	SNP	none	4676	4676	1
LlutFTa1b	A/G	SNP	none	4681	4681	1
LlutFTa1b	C/T	SNP	none	4755	4755	1
LlutFTa1b	C/A	SNP	none	4776	4776	1
LlutFTa1b	-/A	SNP	none	4810	4810	1
LlutFTa1b	-/A	SNP	none	4811	4811	1
LlutFTa1b	C/T	SNP	none	4821	4821	1
LlutFTa1b	T/C	SNP	none	4839	4839	1
LlutFTa1b	G/A	SNP	none	4852	4852	1
LlutFTa1b	T/-	SNP	none	4923	4923	1
LlutFTa1b	G/T	SNP	none	4949	4949	1
LlutFTa1b	G/A	SNP	none	4972	4972	1
LlutFTa1b	T/C	SNP	none	4994	4994	1
LlutFTa1b	T/C	SNP	none	4995	4995	1
LlutFTa1b	C/T	SNP	none	4999	4999	1
LlutFTa1b	C/A	SNP	none	5098	5098	1
LlutFTa1b	T/-	SNP	none	5107	5107	1
LlutFTa1b	C/T	SNP	none	5148	5148	1
LlutFTa1b	G/A	SNP	none	5156	5156	1
LlutFTa1b	G/A	SNP	none	5203	5203	1
LlutFTa1b	A/G	SNP	none	5246	5246	1
LlutFTa1b	C/T	SNP	none	5253	5253	1
LlutFTa1b	G/T	SNP	none	5254	5254	1
LlutFTa1b	G/A	SNP	none	5290	5290	1
LlutFTa1b	T/G	SNP	none	5300	5300	1
LlutFTa1b	G/A	SNP	none	5319	5319	1
LlutFTa1b	A/G	SNP	none	5351	5351	1
LlutFTa1b	C/A	SNP	none	5370	5370	1
LlutFTa1b	G/T	SNP	none	5404	5404	1
LlutFTa1b	G/A	SNP	none	5425	5425	1
LlutFTa1b	A/G	SNP	none	5443	5443	1
LlutFTa1b	A/G	SNP	none	5459	5459	1
LlutFTa1b	G/T	SNP	none	5502	5502	1
LlutFTa1b	T/A	SNP	none	5503	5503	1
LlutFTa1b	G/A	SNP	none	5520	5520	1
LlutFTa1b	T/G	SNP	none	5532	5532	1
LlutFTa1b	C/G	SNP	none	5545	5545	1
LlutFTa1b	G/A	SNP	none	5562	5562	1
LlutFTa1b	C/T	SNP	none	5576	5576	1
LlutFTa1b	A/G	SNP	none	5652	5652	1
LlutFTa1b	G/C	SNP	none	5661	5661	1
LlutFTa1b	T/C	SNP	none	5791	5791	1
LlutFTa1b	A/C	SNP	none	5814	5814	1
LlutFTa1b	T/G	SNP	none	5846	5846	1
LlutFTa1b	LlutFTa1b_indel3	indel	none	5857	5900	44
LlutFTa1b	A/G	SNP	none	5981	5981	1
LlutFTa1b	T/C	SNP	none	6010	6010	1
LlutFTa1b	C/A	SNP	none	6083	6083	1
LlutFTa1b	G/A	SNP	none	6118	6118	1
LlutFTa1b	G/A	SNP	none	6139	6139	1
LlutFTa1b	A/G	SNP	none	6172	6172	1
LlutFTa1b	A/C	SNP	none	6197	6197	1
LlutFTa1b	A/G	SNP	none	6216	6216	1
LlutFTa1b	C/T	SNP	none	6226	6226	1
LlutFTa1b	G/A	SNP	none	6279	6279	1
LlutFTa1b	G/C	SNP	none	6288	6288	1
LlutFTa1b	G/T	SNP	none	6324	6324	1
LlutFTa1b	A/C	SNP	none	6369	6369	1
LlutFTa1b	G/T	SNP	none	6403	6403	1
LlutFTa1b	T/C	SNP	none	6466	6466	1
LlutFTa1b	C/T	SNP	none	6481	6481	1
LlutFTa1b	A/G	SNP	none	6534	6534	1
LlutFTa1b	T/A	SNP	none	6551	6551	1
LlutFTa1b	G/A	SNP	none	6562	6562	1
LlutFTa1b	G/T	SNP	none	6574	6574	1
LlutFTa1b	G/A	SNP	none	6589	6589	1
LlutFTa1b	A/G	SNP	none	6613	6613	1
LlutFTa1b	G/A	SNP	none	6633	6633	1
LlutFTa1b	T/A	SNP	none	6642	6642	1
LlutFTa1b	C/A	SNP	none	6643	6643	1
LlutFTa1b	G/C	SNP	none	6649	6649	1
LlutFTa1b	A/C	SNP	none	6696	6696	1
LlutFTa1b	C/T	SNP	none	6712	6712	1
LlutFTa1b	C/T	SNP	none	6776	6776	1
LlutFTa1b	C/G	SNP	none	6781	6781	1
LlutFTa1b	T/C	SNP	none	6833	6833	1
LlutFTa1b	G/C	SNP	none	6921	6921	1
LlutFTa1b	T/C	SNP	none	6933	6933	1
LlutFTa1b	A/C	SNP	none	6994	6994	1
LlutFTa1b	T/-	SNP	none	7015	7015	1
LlutFTa1b	G/A	SNP	none	7022	7022	1
LlutFTa1b	C/G	SNP	none	7112	7112	1
LlutFTa1b	T/C	SNP	none	7127	7127	1
LlutFTa1b	G/A	SNP	none	7133	7133	1
LlutFTa1b	G/A	SNP	none	7141	7141	1
LlutFTa1b	G/A	SNP	none	7196	7196	1
LlutFTa1b	A/C	SNP	none	7214	7214	1
LlutFTa1b	G/T	SNP	none	7227	7227	1
LlutFTa1b	A/T	SNP	none	7263	7263	1
LlutFTa1b	A/-	SNP	none	7300	7300	1
LlutFTa1b	T/-	SNP	none	7302	7302	1
LlutFTa1b	A/T	SNP	none	7308	7308	1
LlutFTa1b	A/C	SNP	none	7317	7317	1
LlutFTa1b	A/G	SNP	none	7395	7395	1
LlutFTa1b	C/T	SNP	none	7401	7401	1
LlutFTa1b	T/A	SNP	none	7407	7407	1
LlutFTa1b	G/A	SNP	none	7411	7411	1
LlutFTa1b	A/G	SNP	none	7443	7443	1
LlutFTa1b	T/C	SNP	none	7450	7450	1
LlutFTa1b	T/G	SNP	none	7461	7461	1
LlutFTa1b	C/G	SNP	none	7465	7465	1
LlutFTa1b	C/G	SNP	none	7476	7476	1
LlutFTa1b	LlutFTa1b_indel4	indel	none	7478	7483	6
LlutFTa1b	C/A	SNP	none	7528	7528	1
LlutFTa1b	A/T	SNP	none	7563	7563	1
LlutFTa1b	LlutFTa1b_indel5	indel	none	7576	7621	46
LlutFTa1b	T/A	SNP	none	7660	7660	1
LlutFTa1b	-/T	SNP	none	7696	7696	1
LlutFTa1b	-/T	SNP	none	7697	7697	1
LlutFTa1b	-/T	SNP	none	7698	7698	1
LlutFTa1b	T/-	SNP	none	7700	7700	1
LlutFTa1b	G/-	SNP	none	7701	7701	1
LlutFTa1b	A/G	SNP	none	7702	7702	1
LlutFTa1b	A/C	SNP	none	7704	7704	1
LlutFTa1b	A/C	SNP	none	7721	7721	1
LlutFTa1b	LlutFTa1b_indel6	indel	none	7724	7733	10
LlutFTa1b	T/C	SNP	none	7760	7760	1
LlutFTa1b	C/T	SNP	none	7764	7764	1
LlutFTa1b	C/T	SNP	none	7774	7774	1
LlutFTa1b	C/T	SNP	none	7777	7777	1
LlutFTa1b	LlutFTa1b_indel7	indel	none	7787	7859	73
LlutFTa1b	C/T	SNP	none	7797	7797	1
LlutFTa1b	T/C	SNP	none	7810	7810	1
LlutFTa1b	G/A	SNP	none	7811	7811	1
LlutFTa1b	G/A	SNP	none	7815	7815	1
LlutFTa1b	G/A	SNP	none	7826	7826	1
LlutFTa1b	T/C	SNP	none	7841	7841	1
LlutFTa1b	G/A	SNP	none	7846	7846	1
LlutFTa1b	A/G	SNP	none	7855	7855	1
LlutFTa1b	G/A	SNP	none	7861	7861	1
LlutFTa1b	-/T	SNP	none	7877	7877	1
LlutFTa1b	-/T	SNP	none	7878	7878	1
LlutFTa1b	-/T	SNP	none	7879	7879	1
LlutFTa1b	T/-	SNP	none	7880	7880	1
LlutFTa1b	T/C	SNP	none	7970	7970	1
LlutFTa1b	T/C	SNP	none	8026	8026	1
LlutFTa1b	TSS	promoter	forward	8080	8080	1
LlutFTa1b	T/C	SNP	none	8092	8092	1
LlutFTa1b	LlutFTa1b_exon1	exon	forward	8179	8379	201
LlutFTa1b	T/C	SNP	none	8207	8207	1
LlutFTa1b	T/C	SNP	none	8223	8223	1
LlutFTa1b	A/G	SNP	none	8442	8442	1
LlutFTa1b	-/T	SNP	none	8448	8448	1
LlutFTa1b	-/G	SNP	none	8449	8449	1
LlutFTa1b	-/G	SNP	none	8450	8450	1
LlutFTa1b	C/G	SNP	none	8461	8461	1
LlutFTa1b	C/-	SNP	none	8490	8490	1
LlutFTa1b	A/G	SNP	none	8492	8492	1
LlutFTa1b	C/T	SNP	none	8563	8563	1
LlutFTa1b	T/C	SNP	none	8735	8735	1
LlutFTa1b	G/A	SNP	none	8738	8738	1
LlutFTa1b	G/A	SNP	none	8742	8742	1
LlutFTa1b	T/G	SNP	none	8772	8772	1
LlutFTa1b	T/C	SNP	none	8780	8780	1
LlutFTa1b	T/C	SNP	none	8791	8791	1
LlutFTa1b	G/A	SNP	none	8817	8817	1
LlutFTa1b	LlutFTa1b_exon2	exon	forward	8878	8939	62
LlutFTa1b	A/G	SNP	none	9091	9091	1
LlutFTa1b	C/T	SNP	none	9097	9097	1
LlutFTa1b	LlutFTa1b_exon3	exon	forward	9177	9217	41
LlutFTa1b	G/C	SNP	none	9301	9301	1
LlutFTa1b	A/-	SNP	none	10223	10223	1
LlutFTa1b	T/-	SNP	none	10224	10224	1
LlutFTa1b	T/-	SNP	none	10225	10225	1
LlutFTa1b	G/A	SNP	none	10228	10228	1
LlutFTa1b	G/T	SNP	none	10363	10363	1
LlutFTa1b	A/G	SNP	none	10421	10421	1
LlutFTa1b	C/T	SNP	none	10493	10493	1
LlutFTa1b	-/T	SNP	none	10510	10510	1
LlutFTa1b	T/A	SNP	none	10528	10528	1
LlutFTa1b	G/A	SNP	none	10647	10647	1
LlutFTa1b	G/A	SNP	none	10648	10648	1
LlutFTa1b	C/G	SNP	none	10652	10652	1
LlutFTa1b	T/C	SNP	none	10666	10666	1
LlutFTa1b	A/G	SNP	none	10747	10747	1
LlutFTa1b	C/T	SNP	none	10749	10749	1
LlutFTa1b	C/T	SNP	none	10752	10752	1
LlutFTa1b	A/-	SNP	none	10754	10754	1
LlutFTa1b	T/-	SNP	none	10755	10755	1
LlutFTa1b	C/-	SNP	none	10756	10756	1
LlutFTa1b	C/A	SNP	none	10759	10759	1
LlutFTa1b	T/C	SNP	none	10761	10761	1
LlutFTa1b	C/T	SNP	none	10787	10787	1
LlutFTa1b	C/T	SNP	none	10805	10805	1
LlutFTa1b	LlutFTa1b_exon4	exon	forward	10885	11111	227
LlutFTa1b	C/T	SNP	none	11087	11087	1
LlutFTa1b	PolA	polyA_site	forward	11156	11156	1
LlutFTc1	A/G	SNP	none	202	202	1
LlutFTc1	C/A	SNP	none	521	521	1
LlutFTc1	A/T	SNP	none	584	584	1
LlutFTc1	C/A	SNP	none	784	784	1
LlutFTc1	LlutFTc1_indel1	indel	none	3590	5816	2227
LlutFTc1	T/C	SNP	none	5111	5111	1
LlutFTc1	-/A	SNP	none	5554	5554	1
LlutFTc1	G/A	SNP	none	5647	5647	1
LlutFTc1	C/A	SNP	none	5803	5803	1
LlutFTc1	G/R	SNP	none	5814	5814	1
LlutFTc1	LlutFTc1_indel2	indel	none	5817	5837	21
LlutFTc1	G/R	SNP	none	5855	5855	1
LlutFTc1	T/W	SNP	none	5883	5883	1
LlutFTc1	T/C	SNP	none	6734	6734	1
LlutFTc1	G/A	SNP	none	6914	6914	1
LlutFTc1	A/C	SNP	none	6953	6953	1
LlutFTc1	A/-	SNP	none	7031	7031	1
LlutFTc1	A/-	SNP	none	7032	7032	1
LlutFTc1	A/-	SNP	none	7033	7033	1
LlutFTc1	A/-	SNP	none	7034	7034	1
LlutFTc1	LlutFTc1_indel3	indel	none	7177	7481	305
LlutFTc1	T/C	SNP	none	7178	7178	1
LlutFTc1	G/A	SNP	none	7287	7287	1
LlutFTc1	LlutFTc1_indel4	indel	none	7325	8011	687
LlutFTc1	A/G	SNP	none	7504	7504	1
LlutFTc1	T/C	SNP	none	8137	8137	1
LlutFTc1	T/C	SNP	none	8211	8211	1
LlutFTc1	G/A	SNP	none	8502	8502	1
LlutFTc1	TSS	promoter	forward	8957	8957	1
LlutFTc1	G/C	SNP	none	8994	8994	1
LlutFTc1	LlutFTc1_exon1	exon	forward	9008	9205	198
LlutFTc1	LlutFTc1_exon2	exon	forward	9320	9381	62
LlutFTc1	LlutFTc1_exon3	exon	forward	9536	9576	41
LlutFTc1	A/R	SNP	none	9716	9716	1
LlutFTc1	A/G	SNP	none	10539	10539	1
LlutFTc1	G/A	SNP	none	11881	11881	1
LlutFTc1	A/G	SNP	none	13196	13196	1
LlutFTc1	G/T	SNP	none	13446	13446	1
LlutFTc1	T/C	SNP	none	13577	13577	1
LlutFTc1	-/T	SNP	none	13896	13896	1
LlutFTc1	LlutFTc1_exon4	exon	forward	14848	15071	224
LlutFTc1	PolA	polyA_site	forward	15091	15091	1
LlutFTc2	A/C	SNP	none	4343	4343	1
LlutFTc2	A/T	SNP	none	5354	5354	1
LlutFTc2	G/C	SNP	none	5997	5997	1
LlutFTc2	T/C	SNP	none	6692	6692	1
LlutFTc2	C/T	SNP	none	6763	6763	1
LlutFTc2	G/A	SNP	none	7230	7230	1
LlutFTc2	A/G	SNP	none	7323	7323	1
LlutFTc2	LlutFTc2_indel1	indel	forward	7403	7530	128
LlutFTc2	T/G	SNP	none	7723	7723	1
LlutFTc2	C/T	SNP	none	7739	7739	1
LlutFTc2	A/T	SNP	none	7741	7741	1
LlutFTc2	T/C	SNP	none	7742	7742	1
LlutFTc2	LlutFTc2_indel2	indel	forward	7921	8016	96
LlutFTc2	T/G	SNP	none	8120	8120	1
LlutFTc2	TSS	promoter	forward	8458	8458	1
LlutFTc2	LlutFTc2_exon1	exon	forward	8522	8719	198
LlutFTc2	G/A	SNP	none	9074	9074	1
LlutFTc2	LlutFTc2_exon2	exon	forward	9195	9256	62
LlutFTc2	G/C	SNP	none	9200	9200	1
LlutFTc2	C/T	SNP	none	9269	9269	1
LlutFTc2	C/A	SNP	none	9291	9291	1
LlutFTc2	LlutFTc2_indel3	indel	forward	9352	9397	46
LlutFTc2	LlutFTc2_indel4	indel	forward	9398	9411	14
LlutFTc2	G/A	SNP	none	9424	9424	1
LlutFTc2	T/G	SNP	none	9438	9438	1
LlutFTc2	C/T	SNP	none	9475	9475	1
LlutFTc2	G/C	SNP	none	9493	9493	1
LlutFTc2	G/-	SNP	none	9504	9504	1
LlutFTc2	C/T	SNP	none	9530	9530	1
LlutFTc2	C/T	SNP	none	9574	9574	1
LlutFTc2	LlutFTc2_indel5	indel	forward	9575	9581	7
LlutFTc2	LlutFTc2_exon3	exon	forward	9623	9663	41
LlutFTc2	C/T	SNP	none	9687	9687	1
LlutFTc2	A/T	SNP	none	9700	9700	1
LlutFTc2	LlutFTc2_indel6	indel	forward	9710	9716	7
LlutFTc2	LlutFTc2_indel7	indel	forward	9717	9730	14
LlutFTc2	LlutFTc2_indel8	indel	forward	9737	9742	6
LlutFTc2	T/G	SNP	none	9797	9797	1
LlutFTc2	A/G	SNP	none	9876	9876	1
LlutFTc2	A/G	SNP	none	9881	9881	1
LlutFTc2	T/G	SNP	none	9883	9883	1
LlutFTc2	T/C	SNP	none	9891	9891	1
LlutFTc2	A/G	SNP	none	9911	9911	1
LlutFTc2	-/A	SNP	none	9916	9916	1
LlutFTc2	-/A	SNP	none	9917	9917	1
LlutFTc2	-/T	SNP	none	9918	9918	1
LlutFTc2	T/A	SNP	none	9920	9920	1
LlutFTc2	C/A	SNP	none	9993	9993	1
LlutFTc2	T/A	SNP	none	10021	10021	1
LlutFTc2	T/C	SNP	none	10083	10083	1
LlutFTc2	G/A	SNP	none	10084	10084	1
LlutFTc2	T/G	SNP	none	10178	10178	1
LlutFTc2	A/G	SNP	none	10315	10315	1
LlutFTc2	A/C	SNP	none	10473	10473	1
LlutFTc2	G/T	SNP	none	10523	10523	1
LlutFTc2	T/C	SNP	none	10544	10544	1
LlutFTc2	G/T	SNP	none	10744	10744	1
LlutFTc2	A/-	SNP	none	10778	10778	1
LlutFTc2	T/-	SNP	none	10779	10779	1
LlutFTc2	T/C	SNP	none	10850	10850	1
LlutFTc2	C/-	SNP	none	10876	10876	1
LlutFTc2	T/C	SNP	none	10908	10908	1
LlutFTc2	A/G	SNP	none	10938	10938	1
LlutFTc2	A/G	SNP	none	10949	10949	1
LlutFTc2	C/A	SNP	none	10979	10979	1
LlutFTc2	T/-	SNP	none	11039	11039	1
LlutFTc2	T/-	SNP	none	11040	11040	1
LlutFTc2	-/A	SNP	none	11075	11075	1
LlutFTc2	G/A	SNP	none	11087	11087	1
LlutFTc2	G/A	SNP	none	11188	11188	1
LlutFTc2	T/C	SNP	none	11196	11196	1
LlutFTc2	T/G	SNP	none	11218	11218	1
LlutFTc2	LlutFTc2_indel9	indel	forward	11247	16515	5269
LlutFTc2	G/A	SNP	none	16520	16520	1
LlutFTc2	LlutFTc2_indel10	indel	forward	16541	16549	9
LlutFTc2	A/G	SNP	none	16551	16551	1
LlutFTc2	T/C	SNP	none	16586	16586	1
LlutFTc2	T/A	SNP	none	16596	16596	1
LlutFTc2	C/A	SNP	none	16627	16627	1
LlutFTc2	G/A	SNP	none	16641	16641	1
LlutFTc2	A/T	SNP	none	16644	16644	1
LlutFTc2	-/A	SNP	none	16652	16652	1
LlutFTc2	-/C	SNP	none	16662	16662	1
LlutFTc2	-/A	SNP	none	16663	16663	1
LlutFTc2	-/T	SNP	none	16664	16664	1
LlutFTc2	A/C	SNP	none	16707	16707	1
LlutFTc2	A/-	SNP	none	16712	16712	1
LlutFTc2	G/A	SNP	none	16737	16737	1
LlutFTc2	T/C	SNP	none	16745	16745	1
LlutFTc2	-/A	SNP	none	16820	16820	1
LlutFTc2	-/A	SNP	none	16821	16821	1
LlutFTc2	A/C	SNP	none	16874	16874	1
LlutFTc2	A/T	SNP	none	17031	17031	1
LlutFTc2	LlutFTc2_indel11	indel	forward	17039	17070	32
LlutFTc2	LlutFTc2_exon4	exon	forward	17122	17345	224
LlutFTc2	G/A	SNP	none	17198	17198	1
LlutFTc2	C/T	SNP	none	17258	17258	1

## Sheet: Table S7
FLOWERING LOCUS T indel variants confer vernalization-independent and photoperiod-insensitive flowering of yellow lupin (Lupinus luteus L.)
Piotr Plewiński, Sandra Rychel-Bielska, Bartosz Kozak, Iván J. Maureira-Butler, Muhammad Munir Iqbal, Matthew N. Nelson and Michał Książkiewicz
Supplementary Table S7. Correlation between FT marker polymorphism and phenological traits in yellow lupin germplasm collection.
Marker name	Indel no.	BE c	BE p	vBE c	vBE p	SF c	SF p	vSF c	vSF p	EF c	EF p	vEF c	vEF p
FTa1a_F5_R5	FTa1a indel 1	0.359268	0.000107773	-0.272548	0.00380407	0.353738	0.000139767	-0.251221	0.00782313	0.372031	5.80679e-05	-0.297975	0.00149167
FTa1a_F6_R6	-	0.157712	0.0982997	-0.157712	0.0982997	0.160688	0.0920363	-0.154736	0.104894	0.157712	0.0982997	-0.160688	0.0920363
FTa1a_F7_R7	FTa1a indel 2	0.186104	0.0505064	-0.147402	0.122626	0.182656	0.0550102	-0.132811	0.164659	0.201247	0.0341761	-0.223566	0.0183396
FTa1a_F8_R8	FTa1a indel 3	0.376641	4.61461e-05	-0.291381	0.00191726	0.372569	5.65425e-05	-0.269071	0.00429547	0.392482	2.03966e-05	-0.326785	0.000464326
FTa1a_F9_R9	FTa1a indel 4	0.203345	0.0323111	-0.144712	0.129679	0.197609	0.0376245	-0.106596	0.265483	0.224899	0.0176382	-0.228365	0.0159228
FTa1a_F13_R13	FTa1a indel 6	0.0565276	0.55567	0.00978362	0.918826	0.0592725	0.536609	0.00671265	0.944255	0.0756193	0.430223	0.0606721	0.527016
FTa1a_F21_R21	FTa1a indel 7	0.390773	2.23207e-05	-0.28513	0.00241934	0.385176	2.9879e-05	-0.270865	0.00403531	0.402057	1.2197e-05	-0.320407	0.000607294
FTa1b_F6_R6	FTa1b indel 2	0.0807695	0.399394	-0.127212	0.183353	0.0901926	0.346499	-0.152789	0.109394	0.107693	0.26057	-0.164231	0.0849948
FTa1b_F11_R11	FTa1b indel 3	0.0443891	0.643649	-0.0676405	0.480575	0.0338203	0.724549	-0.0570717	0.551866	0.0465029	0.627922	-0.158532	0.0965402
FTa1b_F14_R14	FTa1b indels 4+5	-0.0386883	0.686843	0.0270521	0.778068	-0.036939	0.70031	0.0491843	0.608208	-0.0663027	0.489317	0.0523081	0.585592
FTa1b_F15_R15	FTa1b indels 5+6+7	0.0211377	0.825713	-0.00845507	0.929819	0.0232514	0.808603	-0.00845507	0.929819	0.00422753	0.964876	-0.0211377	0.825713
FTc1_F7_R11	FTc1 indel 1	0.703877	6.90916e-18	-0.633276	8.77424e-14	0.715975	1.02913e-18	-0.659258	3.63671e-15	0.703657	7.14678e-18	-0.53255	1.78714e-09
FTc1_F14_R14	FTc1 indel 3	0.146715	0.124399	-0.147631	0.122041	0.132917	0.16432	-0.114661	0.230796	0.132306	0.166284	-0.0341907	0.721655
FTc1_F14_R16	FTc1 indels 3+4	0.156891	0.100087	-0.0995651	0.298481	0.150856	0.114007	-0.0814624	0.395349	0.131245	0.169738	0.0120685	0.899958
FTc1_F15_R15	FTc1 indels 3+4	0.147766	0.121696	-0.14641	0.125192	0.134209	0.160218	-0.113875	0.234032	0.132854	0.164521	-0.0325356	0.734615
FTc2_F15_R15indel2	FTc2 indel 1	0.431123	2.31627e-06	-0.286661	0.00228644	0.428436	2.71852e-06	-0.283214	0.00259541	0.425307	3.27014e-06	-0.296702	0.00156643
FTc2_F15indel1_R15	FTc2 indel 2	0.482027	8.48148e-08	-0.324442	0.000512799	0.476875	1.21514e-07	-0.316003	0.000728498	0.467721	2.26926e-07	-0.315642	0.000739379
FTc2_F2.1_indel	FTc2 indels 3+4	0.464233	2.86546e-07	-0.325065	0.000499476	0.461676	3.39434e-07	-0.321889	0.000570873	0.458652	4.13947e-07	-0.334549	0.000332228
FTc2_F4_R4b	FTc2 indel 9	0.467676	2.27617e-07	-0.333113	0.000353678	0.464853	2.74956e-07	-0.328408	0.000433246	0.46203	3.3158e-07	-0.344405	0.000214441
FTc2_intron3F2_R4ex4	FTc2 indel 11	0.358365	0.000112483	-0.216362	0.0225606	0.380846	3.73072e-05	-0.22705	0.0165557	0.347166	0.000189204	-0.189401	0.0464883
BE	the BLUP for number of days from sowing to bud emergence without pre-sowing vernalization
SF	the BLUP for number of days from sowing to start of flowering without pre-sowing vernalization
EF	the BLUP for number of days from sowing to end of flowering without pre-sowing vernalization
vBE	shift in the BLUP for number of days from sowing to bud emergence with pre-sowing vernalization
vSF	shift in the BLUP for number of days from sowing to start of flowering with pre-sowing vernalization
vEF	shift in the BLUP for number of days from sowing to end of flowering with pre-sowing vernalization
c	Spearman's rank correlation coefficient bettwen FT markers polymorphism and phenological traits
p	pvalue for Spearman's rank correlation coefficient

## Sheet: Table S8
FLOWERING LOCUS T indel variants confer vernalization-independent and photoperiod-insensitive flowering of yellow lupin (Lupinus luteus L.)
Piotr Plewiński, Sandra Rychel-Bielska, Bartosz Kozak, Iván J. Maureira-Butler, Muhammad Munir Iqbal, Matthew N. Nelson and Michał Książkiewicz
Supplementary Table S8. PCR primers, PCR annealing temperatures, polymorphism detection methods, expected products, agarose gel concentrations and segregation distortion p-values for markers analyzed in yellow lupin mapping population.
Marker name	Primer "forward" sequence	Primer "reverse" sequence	PCR annealing temperature	Polymorphism detection	Products Wodjil (bp)	Products P28213 (bp)	Agarose gel (%)	Chi-test p-value
FTa1a_F2_R11	ACCCTCTTGTTGTTGGACGTGT	ACAATTTGTTACTCACCAGTGAAGG	61	CAPS, HinfI	353, 203, 195, 128	296, 203, 195, 128, 57	2	9.9392e-12
FTa1a_F5_R5	ATCCTTCTTCACAGCCTGCAT	TCGCACAGTCAATAACACAGT	60	CAPS, VspI	685	519,154	2	9.9392e-12
FTa1a_F5_R5	ATCCTTCTTCACAGCCTGCAT	TCGCACAGTCAATAACACAGT	60	CAPS, MslI*	433,130,122	320,130,122,101	2	3.15524e-22
FTa1a_F5_R5	ATCCTTCTTCACAGCCTGCAT	TCGCACAGTCAATAACACAGT	60	CAPS, AluI	519,83,69,14	507,83,83	3	9.9392e-12
FTa1a_F5_R5	ATCCTTCTTCACAGCCTGCAT	TCGCACAGTCAATAACACAGT	60	CAPS, Hpy188I	480,205	354,205,114	2	9.9392e-12
FTa1a_F5_R5	ATCCTTCTTCACAGCCTGCAT	TCGCACAGTCAATAACACAGT	60	PCR, indel	685	673	3	9.9392e-12
FTa1a_F6_R6	TCTTCTTCTAACATGCTCGTGT	AGCAGCATCAACAATATAGTAGCA	57	CAPS, ApoI	729	528,201	2	9.9392e-12
FTa1a_F6_R6	TCTTCTTCTAACATGCTCGTGT	AGCAGCATCAACAATATAGTAGCA	57	CAPS, BseDI	729	452,277	2	9.9392e-12
FTa1a_F6_R6	TCTTCTTCTAACATGCTCGTGT	AGCAGCATCAACAATATAGTAGCA	57	CAPS, TasI	342,293,57,37	350,201,141,37	3	9.9392e-12
FTa1a_F8_R8	TTGAAGATGCAGAAAGTGAGTTTT	CTATCAGCCACACCATCTCCA	60	PCR, indel	712	770	2	9.9392e-12
FTa1a_F12_R12	TGACGAACGAATATGAGGATTGAGT	TGTCACTCAAAAGAATGGACCA	60	CAPS, DraI	616,91,11	627,91	3	9.9392e-12
FTa1a_F13_R13	GTGGGTTGATGACTTTCGAGTTG	TGGACTGTTGATTTTGAAACTGCA	60	CAPS, HpyCH4V	338,108,85,85,75,22	336,160,104,86,22,4	3	9.9392e-12
FTa1a_F13_R13	GTGGGTTGATGACTTTCGAGTTG	TGGACTGTTGATTTTGAAACTGCA	60	CAPS, MslI*	292,243,137,41	381,290,41	2	3.15524e-22
FTa1a_F20_R20	ATTCCTCAATTGAACCTCTTAAGTATT	TGGTATTCTCCGACTTAGTAGCA	58.5	CAPS, TaqI	685	344,341	2	9.9392e-12
FTa1a_F21_R21	TCATTTTCAAACCATGTCTTTCGA	TTTCCACATGTATGCTCGCAC	57	PCR, indel	848	854	3	9.9392e-12
FTa1a_F22_R22	TGGTTTCGAGTCTTCTGGATGA	TCCCTTTACGTTTGGTCCATT	60	CAPS, AccI	848	772,82	2	9.9392e-12
FTa1b_F19_R20	GTGGGTGCACTTTCTTCTTGT	AGAATACATGATGAGTCTGCCAGT	60	CAPS, EcoRV	680, 632	683, 324, 311	2	0.0232606
FTa1b_M1_CAPS	TTGGTGGCGATGACCTCAG	GGTCACTTGGACTAGGTGCAT	57	CAPS, HincII*	569	397, 170	2	3.15524e-22
FTc1p_INDEL	TGCATGAGACGCTGATTTTGA	CAACGTAATTGCATCGGGTCG	61	PCR, indel	395	2595	2	0.409294
FTc2_F4_R4b	AGGGGCTGGTTATGTCTGAGA	CCGTAGCATGGTGAGGGATAC	56	PCR, indel	-	996	2	0.91785
* restriction cut present only in P28213 line (all RILs have Wodjil allele)

## Sheet: Table S9
FLOWERING LOCUS T indel variants confer vernalization-independent and photoperiod-insensitive flowering of yellow lupin (Lupinus luteus L.)
Piotr Plewiński, Sandra Rychel-Bielska, Bartosz Kozak, Iván J. Maureira-Butler, Muhammad Munir Iqbal, Matthew N. Nelson and Michał Książkiewicz
Supplementary Table S9. Results of flowering time loci mapping of in yellow lupin mapping population.
Window	Background markers	Linkage group	Position (cM)	LOD*	Explained variance (%)	Additive effect	Permutation test LOD
10 cM	1	YL-01	41.31	2.81	12.1062	-1.12488	3.4
10 cM	2	YL-01	41.31	3.64	14.3893	-1.22357	3.45
10 cM	3	YL-01	40.06	4.64	17.0834	-1.3502	3.47
10 cM	4	YL-01	41.31	5.9	19.8736	-1.47021	3.57
10 cM	5	YL-01	41.06	6.49	20.5091	-1.49407	3.53
10 cM	6	YL-01	40.06	7.16	20.9966	-1.51419	3.47
10 cM	7	YL-01	41.06	8.3	23.1441	-1.60252	3.46
10 cM	8	YL-01	41.06	9.37	24.8382	-1.66647	3.47
10 cM	9	YL-01	41.06	10.04	24.4753	-1.65495	3.55
10 cM	10	YL-01	41.06	11.72	26.621	-1.73947	3.43
10 cM	1	YL-03					3.4
10 cM	2	YL-03					3.45
10 cM	3	YL-03					3.47
10 cM	4	YL-03					3.57
10 cM	5	YL-03					3.53
10 cM	6	YL-03					3.47
10 cM	7	YL-03	22.14	2.99	7.13836	-0.8982	3.46
10 cM	8	YL-03	22.14	4	9.00821	-1.0304	3.47
10 cM	9	YL-03	22.14	4.43	9.12891	-1.03729	3.55
10 cM	10	YL-03	22.14	5.71	10.8658	-1.14597	3.43
10 cM	1	YL-06	39.8	2.73	12.373	-1.14045	3.4
10 cM	2	YL-06	38.8	2.5	9.37098	-0.997444	3.45
10 cM	3	YL-06	38.8	2.5	9.37098	-0.997444	3.47
10 cM	4	YL-06					3.57
10 cM	5	YL-06					3.53
10 cM	6	YL-06					3.47
10 cM	7	YL-06	41.8	2.94	8.7279	-1.00953	3.46
10 cM	8	YL-06	41.8	2.62	7.02238	-0.911087	3.47
10 cM	9	YL-06	41.8	2.61	6.39965	-0.872653	3.55
10 cM	10	YL-06	42.8	5.12	11.6868	-1.29596	3.43
10 cM	1	YL-17					3.4
10 cM	2	YL-17					3.45
10 cM	3	YL-17					3.47
10 cM	4	YL-17					3.57
10 cM	5	YL-17					3.53
10 cM	6	YL-17					3.47
10 cM	7	YL-17	38.96	3.89	9.47423	-1.43792	3.46
10 cM	8	YL-17	38.96	4.57	10.4479	-1.51544	3.47
10 cM	9	YL-17	38.96	4.78	9.9326	-1.47916	3.55
10 cM	10	YL-17	38.96	5.45	10.2973	-1.50699	3.43
10 cM	1	YL-21	2.36	3	12.6172	-1.14266	3.4
10 cM	2	YL-21	2.36	3	12.1062	-1.12488	3.45
10 cM	3	YL-21	2.92	2.81	9.69637	-1.01035	3.47
10 cM	4	YL-21	2.92	3.63	11.8838	-1.12889	3.57
10 cM	5	YL-21	2.92	3.66	10.8628	-1.07373	3.53
10 cM	6	YL-21	2.92	4.11	11.0454	-1.09089	3.47
10 cM	7	YL-21	2.92	4.66	11.7902	-1.12852	3.46
10 cM	8	YL-21	2.92	4.32	9.73264	-1.03028	3.47
10 cM	9	YL-21	2.92	5.12	10.8092	-1.0946	3.55
10 cM	10	YL-21	2.36	5.06	9.46125	-1.02485	3.43
10 cM	1	YL-34					3.4
10 cM	2	YL-34					3.45
10 cM	3	YL-34					3.47
10 cM	4	YL-34					3.57
10 cM	5	YL-34					3.53
10 cM	6	YL-34					3.47
10 cM	7	YL-34	5.57	2.6	6.14513	0.820697	3.46
10 cM	8	YL-34	5.57	3.01	6.63982	0.85436	3.47
10 cM	9	YL-34	5.57	2.99	5.942	0.810023	3.55
10 cM	10	YL-34	5.57	3.47	6.2629	0.832066	3.43
*statistically significant values (based on permutation test) are highlighted in yellow

## Sheet: Table S10
FLOWERING LOCUS T indel variants confer vernalization-independent and photoperiod-insensitive flowering of yellow lupin (Lupinus luteus L.)
Piotr Plewiński, Sandra Rychel-Bielska, Bartosz Kozak, Iván J. Maureira-Butler, Muhammad Munir Iqbal, Matthew N. Nelson and Michał Książkiewicz
Supplementary Table S10. Collinearity links between yellow lupin linkage map and narrow-leafed lupin genome.
Linkage group	Position (cM)	Marker_name	Chromosome	Position (nt)
YL-01	13.995	SCAFFOLD233900.8257	NLL-17	21223959
YL-01	16.295	SCAFFOLD90776.72975	NLL-17	20666003
YL-01	19.709	SCAFFOLD90776.41042	NLL-17	20699593
YL-01	20.247	DArT_SNP_0463	NLL-17	20693524
YL-01	26.995	DArT_SNP_0280	NLL-17	20301516
YL-01	37.399	DArT_SNP_0220	NLL-17	19328310
YL-01	37.931	DArT_SNP_1022	NLL-17	19340967
YL-01	40.775	DArT_SNP_0405	NLL-18	6772297
YL-01	41.324	FTc2_F4_R4b	NLL-17	19284552
YL-01	42.973	SCAFFOLD54370.8108	NLL-17	8926040
YL-01	44.097	DArT_PAV_0119	-	-
YL-01	47.226	DArT_SNP_0933	NLL-17	6233301
YL-01	48.389	SCAFFOLD113042.5640	NLL-17	6257930
YL-01	50.664	SCAFFOLD902.2703	-	-
YL-01	51.827	SCAFFOLD78609.8463	Scaffold_32_58	45305
YL-01	52.401	SCAFFOLD246954.7911	NLL-17	5798578
YL-03	15.241	DArT_SNP_1335	NLL-02	22302191
YL-03	17.991	DArT_SNP_0890	-	-
YL-03	18.518	DArT_SNP_0105	NLL-02	21989435
YL-03	20.131	DArT_PAV_1017	NLL-02	20915734
YL-03	21.745	DArT_SNP_0186	NLL-02	1390216
YL-03	22.3	DArT_PAV_0092	NLL-02	1731178
YL-03	22.91	DArT_PAV_0584	Scaffold_284_30	25350
YL-03	24.786	DArT_SNP_0843	NLL-02	18568416
YL-03	25.335	DArT_SNP_0874	-	-
YL-03	25.879	DArT_SNP_0104	-	-
YL-03	27.584	flowercolour
YL-03	30.529	SQUAMOSA6_M2
YL-03	31.64	SCAFFOLD13933.34382	NLL-02	1288787
YL-03	32.704	SCAFFOLD145132.21433	NLL-02	1757191
YL-03	33.259	SCAFFOLD307297.1349	NLL-02	1710653
YL-06	28.873	DArT_PAV_0864	NLL-20	2006264
YL-06	29.454	SCAFFOLD184759.43307	NLL-20	2019860
YL-06	31.199	SCAFFOLD184759.21650	NLL-20	2042182
YL-06	31.767	DArT_SNP_0129	NLL-20	2125927
YL-06	34.611	DArT_PAV_0933	NLL-20	2300530
YL-06	36.356	DArT_PAV_0718	NLL-20	2361102
YL-06	39.266	DArT_SNP_1153	NLL-20	2728499
YL-06	48.563	DArT_PAV_0937	NLL-20	2622346
YL-06	49.65	DArT_SNP_0315	NLL-20	2520544
YL-06	47.464	DArT_PAV_0436	NLL-20	2622346
YL-06	50.737	DArT_SNP_0271	NLL-20	2394745
YL-06	52.386	DArT_SNP_1120	NLL-20	2212768
YL-06	53.45	SCAFFOLD75021.7103	NLL-20	2212658
YL-06	63.719	DArT_PAV_0465	NLL-20	21973943
YL-06	65.405	DArT_PAV_0290	-	-
YL-06	66.03	SCAFFOLD127249.10032	NLL-20	21556857
YL-17	20.207	SCAFFOLD10564.7546	NLL-03	29373186
YL-17	20.751	DArT_PAV_1007	NLL-03	29325121
YL-17	21.294	DArT_PAV_0899	NLL-03	29085391
YL-17	22.431	DArT_PAV_0104	NLL-03	29359333
YL-17	28.302	DArT_SNP_0586	-	-
YL-17	28.864	DArT_SNP_0532	-	-
YL-17	29.39	DArT_PAV_0999	-	-
YL-17	29.916	DArT_SNP_0255	NLL-03	5435849
YL-17	39.404	DArT_SNP_0954	-	-
YL-17	40.491	DArT_SNP_0944	NLL-03	3577627
YL-17	46.544	DArT_PAV_0473	NLL-15	4713458
YL-21	0	vern_response
YL-21	2.383	DArT_PAV_0551	NLL-10	4825720
YL-21	2.915	FTc1p_INDEL	NLL-10	8030940
YL-21	4.546	DArT_SNP_1222	NLL-10	2927134
YL-21	5.095	DArT_PAV_0448	NLL-10	2914342
YL-21	5.645	DArT_SNP_0879	NLL-10	2799051
YL-21	7.868	SCAFFOLD103123.5881	NLL-19	3196644
YL-21	11.244	SCAFFOLD111025.21703	NLL-10	2532010
YL-21	12.893	SCAFFOLD168372.3981	NLL-16	4063385
YL-21	13.437	DArT_SNP_0963	NLL-16	4063445
YL-21	15.791	SCAFFOLD93242.1512	NLL-10	2363515
YL-34	0	DArT_PAV_0573	NLL-08	1574603
YL-34	3.376	SCAFFOLD155005.4006	NLL-08	293785
YL-34	5.625	DArT_SNP_0875	NLL-08	237066
YL-34	9.335	DArT_PAV_0044	NLL-08	121273
YL-34	10.011	DArT_SNP_0306	-	-
YL-34	10.636	DArT_SNP_0965	NLL-08	122025
YL-34	11.747	DArT_PAV_0667	NLL-08	121273
YL-34	14.281	SCAFFOLD167354.11696	Scaffold_2_2	72899

[truncated: 7 more sheets: Table S11, Table S12, Table S13, TableS14, TableS15, Table S16, TableS17]
